# Supplementary material for: Mechanistic and evolutionary insights into isoform-specific ‘supercharging’ in DCLK family kinases
Source: eLife. 2023 Oct 26;12:RP87958. doi: 10.7554/eLife.87958 (PMC10602587; doi:10.7554/eLife.87958)
Supplement: Figure 3—source data 3. [file elife-87958-fig3-data3.txt]

DCLK1 (G351-H689) pOPIN FP: 5'AAGTTCTGTTTCAGGGCCCGGGCTCCTCTACGTCACTTG

DCLK1 (G351-H689) pOPIN RP: 5'ATGGTCTAGAAAGCTTTAGTGGTCCAGTGCTATGACAG

DCLK1 (G351-H689) D533A FP: 5'AGCAAATCACTGAAGCTGGGTGCCTTTGGACTGGCCACCATTGTAGACGGC

DCLK1 (G351-H689) D533A RP: 5'GCCGTCTACAATGGTGGCCAGTCCAAAGGCACCCAGCTTCAGTGATTTGCT
