# Supplementary material for: Mechanistic and evolutionary insights into isoform-specific ‘supercharging’ in DCLK family kinases
Source: eLife. 2023 Oct 26;12:RP87958. doi: 10.7554/eLife.87958 (PMC10602587; doi:10.7554/eLife.87958)
Supplement: Figure 4—source data 1. [file elife-87958-fig4-data1.zip › Figure4-SourceData1_O15075-1.yaml]

---
- ID: 47
  status: auto
  reason: 
  prot_len: 740
  prot_start: 0
  prot_end: 740
  prot_seq: MSFGRDMELEHFDERDKAQRYSRGSRVNGLPSPTHSAHCSFYRTRTLQTLSSEKKAKKVRFYRNGDRYFKGIVYAISPDRFRSFEALLADLTRTLSDNVNLPQGVRTIYTIDGLKKISSLDQLVEGESYVCGSIEPFKKLEYTKNVNPNWSVNVKTTSASRAVSSLATAKGSPSEVRENKDFIRPKLVTIIRSGVKPRKAVRILLNKKTAHSFEQVLTDITDAIKLDSGVVKRLYTLDGKQVMCLQDFFGDDDIFIACGPEKFRYQDDFLLDESECRVVKSTSYTKIASSSRRSTTKSPGPSRRSKSPASTSSVNGTPGSQLSTPRSGKSPSPSPTSPGSLRKQRSSQHGGSSTSLASTKVCSSMDENDGPGEEVSEEGFQIPATITERYKVGRTIGDGNFAVVKECVERSTAREYALKIIKKSKCRGKEHMIQNEVSILRRVKHPNIVLLIEEMDVPTELYLVMELVKGGDLFDAITSTNKYTERDASGMLYNLASAIKYLHSLNIVHRDIKPENLLVYEHQDGSKSLKLGDFGLATIVDGPLYTVCGTPTYVAPEIIAETGYGLKVDIWAAGVITYILLCGFPPFRGSGDDQEVLFDQILMGQVDFPSPYWDNVSDSAKELITMMLLVDVDQRFSAVQVLEHPWVNDDGLPENEHQLSVAGKIKKHFNTGPKPNSTAAGVSVIATTALDKERQVFRRRRNQDVRSRYKAQPAPPELNSESEDYSPSSSETVRSPNSPF
  target: gi|224589804|ref|NC_000013.10| Homo sapiens chromosome 13, GRCh37.p2 primary
    reference assembly
  target_len: 115169878
  strand:
  - 
  dna_start: -36700274
  dna_end: -36348674
  matches: 740
  mismatches: 0
  undetermined: 0
  unmatched: 0
  additional: 0
  score: 1.0
  upstream: ggtgtgaaattttagccactctgaatggatcagaggtcagtttactgagggccaaagaaaggttggggagacagtggtgcattggtgagtgttcactgaccttcagaaaggtgatgtccatctaatatggtgggacttggggagtgcttgtaaggttcttgctccaaattttccattttcctgatattctatttcaacatgcctgaaattttgtcattaaagtgtctttcctttgaatgctttggtctttccactttctagattgtcttgttaaaccacagattcccctgcaaggctccacaaacctttatcaaccaacccctcagcaaggatgaactggtcctccagtcagcttgctgtggggaccagggggtacagatgtacctttcaaaaggtcatgagatggagatcaggaagaaagcaggggcctctcttgccagaaaggaaagattctattcctgctagctctttatgtgtcagggccaggaacacaaaaacagattttattaataaaaaaattagtacttatcacatgtcagacactatgataagaacttcatgtgcatgaatttatttaatagttaatactgactgtgaggtaggtactgttctcattcccattttgtggttgaggaaatcaaggcttaaagatgctgagcaagtagatttttcaagcttacacagctagcatggggtcaagtgtaaatcgacatctttaagcctcaatttcttcaatcacaaagatagtcttaatgaaaggaagaaccaagaaatgtacttccaaacattttttcctttcttgttgttcctcttccttctcctccttctcttcctttttcttctttttttaaactcaacttttctgaagtactaaatataagtaaatgaagtatagtgaatttgcttttaaaaatattgaatgtgtgaatatgttggaaaatcttctttaagttggtccaacctacagattgatttaatttgctctccatctggccatggggcacacaaacattatgtaaaacttttacaatctgactgttatgctgcctgccctctctttctgtcccagcccaccatagctacttctctttcactgtatgatgatatgagagcttattttcttcctgctaccaggattagccctctgccctgcaaggagcagtgggctttggagtcagggaaacctggaacagagttgctggtacaagcatttctcaactgtattacttggagcaatttaggggaaatttttctgtgcctcagtttcttcttttgtaaggaaggacaatactttggaaagttgttgtgtctattgggaataatatctgtttgaagcctgatgaaccatgggcaacctaggagctgcttctaacaaatttgtggctgattaataagctgtttccactgggatcggcctcttctgctgacagcgtgcagaggagcctgtgtttattttgtgggaattcacatccctttctctttctgtcccacttgataactcatattaaatgtgtcatcagttaaagcaatatttccacccagctgttctgaagcagaccctttgaaatcatgatctcaaaataacatcatccccaaactttgggaggccaaaggggttggggggcgggggaggatcacttgaggccagggattcaagaccagccaggacaataaaacaagaccctcatcactactactaaaaacaagcaaatgaacaaaaaatgaaggaaattaaccaggcgtggtgcaggcacctgtaacctgtagtagtcccggatactctgggagattgatgcaggaggatcatttgagcccaggagtgtgaggcttcagtgagtacttcagtgagtgccatctcactgcagcccggtgacagagcaggaccctgtccctaacataaaaaaaacaaaaacaaaaaaatatatatatatatataacctacatcaatatgtgtgtctgcttttgtttctggggctcgtaggtcctacttgaagtccatc
  upstream_gap: 
  matchings:
  - type: exon
    nucl_start: 0
    nucl_end: 376
    dna_start: -36700274
    dna_end: -36699898
    prot_start: 0
    prot_end: 125
    seqshifts: []
    mismatchlist: []
    translation: MSFGRDMELEHFDERDKAQRYSRGSRVNGLPSPTHSAHCSFYRTRTLQTLSSEKKAKKVRFYRNGDRYFKGIVYAISPDRFRSFEALLADLTRTLSDNVNLPQGVRTIYTIDGLKKISSLDQLVE
    seq: atgtccttcggcagagacatggagctggagcacttcgacgagcgggataaggcgcagagatacagccgagggtcgcgggtgaacggcctgccgagcccgacgcacagcgcccactgcagcttctaccgcacccgcacgctgcagacgctcagctccgagaagaaggccaagaaagttcgtttctatcgaaacggagatcgatacttcaaagggattgtgtatgccatctccccagaccggttccgatcttttgaggccctgctggctgatttgacccgaactctgtcggataacgtgaatttgccccagggagtgagaacaatctacaccattgatgggctcaagaagatttccagcctggaccaactggtggaag
    undeterminedlist: []
    overlap: 
    inframe_stopcodons: []
    number: 1
    contig: 1
  - type: intron
    nucl_start: 376
    dna_start: -36699898
    dna_end: -36686352
    seq: gtgagcgctgtgagataacccccacgtgaccctacaggttccaggctcagatttccagtgttgtagccgattcgcatttgccctctgacagttgacattcagccttatggctgtgatccttatagtttcagacatacgaatgtgctattgtgtagagtaaaaaggaaaaaaaattaatggtattgtcaggtagcttataataatgtgctaagggaaaaagtccctaattctacagcattctctattttctttctcatacccatgctgcattaattttaaaagtccattttatctcttcaatctcatagtttatattcgtttctaaatgcaaattaaacttttgctatcacgatatccgaaagtacttgaattgaaaatgacaaatggatcatgaaattttagagttgaaaggaaccttagatagctatcaaacccattaattttatctttggagtctaaggaccagaaaattcaaatgacatgtcggtggttacgtggtaagatagtgatgaccctggaccaaaacaggttttctgacagctcgttccactgcgatgcttccttttgagtttaaaggattattgtctttctctgatttttgaggatatgcagggactaatctgttcagtttaattttttaagtccaatttaggttaatagtcattatctgttttagacatttaatgtggaaataggactgtttgcgtccacggatgcagcctggtatcttatgcaagcagagaaggtcaccgactctgggctacacttgcctcaggactgaccctgtttgaacagggcataaagcctgtcattgccttagaaatcatcgccaattaaaatgagttggagaaaaaagactgggattaaatgtataccaaggtgcaaaaaaagctagcagatcctttttggagggttgatttttctgaaattgagatctcaaggccctgatgatgaagaagtagatggcacaaaagaatctgggaaagggaggttggatggagtgttggaagagcttgatttcaccttgagttcatttttactccagaactatttgctcaggccgtgtaactcaactgggtccaggagggatgccatataatccctccctctcttgtgcaggtagcaggaagcacccgttgcagccccgttggagttgggggctgctctcccctgaccgcacactgacagagccctcttgtcctgctttgtaaccagtgtatgtatgtgattcaaggctggggacttctccctttttgcttcccttcatcccttggcagaaatgccagcctgatcacagtgtgactggccttgagagcgtgcagaggagcctgtgtttattttgtgggaattcacatcccttttcggtgacttgacatgctgccaacatgcctgtggacttggcctttttccttctattcagagggtggaacttccagtaaattaaaggagaagaattaacatgaaattttactgtttcagctttaatttctgtgccctgtcctttgcatgacctttggaaatccaaggttaaatgaaacatttggtggtatagtctaggggatctggataaaagttatacgcaaagtcaggtgcatgaccagtcaacaagccgtccctctgagggccggtagtactgtagggaaaaatatggcaagatctcaaagcacatcctaagacagccatgggttgacacctcactctgttccagagtcacttgtgtagcatctatgggggttggggtacttcaatcagtttcccacccagaaatgatctttacttagaagtggccgaagatactccaatgactcccatccaccaaggagagggtctgggaggtggtagatgacagtactcccttcacatctagggaccagcaaaattatggcatgcttgtcaccatcttctttgtcttttactgcaaaataatgctttctctgagggactgatgtcttgactgaaggtaataatgatagctctcagttattgagcatgtgccaggcactggccaaatccctgcatatatgaatacatttaattctcacaatgatcctaggaggtgggaactgttatccttatattaaggtgagaaaaggaaggtacagtgtggttaaatgatctgctcaaactcacaaagaaagaaatggtagagttaggatttgaacccaggaaggctagtgccaaagcttgagctcataactacctctaagatgctgtgtgctatgaattcaactactatattgagtttttcccctcaatcaatgtgaagtaactgccgactgaatattctgatgtttaaaaatgacttttttgggaaaaaaaaattatctgattgaatgaatggtaactttggtacagtgtgtgagttcaccatgttggctgcatttattttttgaattttcatttaaacagattttttttctaattcataacactgacaattagcatgcagctgcacttagtgtttaaatagctggaaattcatttagattcgcctctttgtcaattacattttttgcttagtctgttaaaatgcaaaccgttggttcatattcatcattaggctcatatctctgactttacatactaattttatgtaaacgtcagtgcatgttattagcttttcatttccccttccaatatgatgatgtttgagttttaaattaaatccttttagtgggtgcagtggcaagtgtattggacttatagttattttcttgctctttctcacttgctctcagactaaaaattctgaattacaatatttgtgaatttctttatctatgacagtcttgtggtcactgtcactgttttgtttttatctatggattattatgcctaagtgtggtttaagcatgttggtagagctagctgtatgtatttagctgagccaaaatcatatagtcagtgtgaatgtgtgtgtctatgattgtatgtgtgtcacctatgcacatatgtatgtatatacacacatattcacacacatacacttaagagcattccaaaggtgacactcttgtttgctttcaaaatggccttaatatgtttttttaaaaaaatcatgatgcttaataaggaaagttgaattgcaggcctatttccgcaagtgattcatcttgagacttggcctcatttcccccaattttgcaccatctatattctactgtaggtaggtaaatgttgtgatgataaataaaggtgtcacatttaaagcctttgaactcttaggagaaagatgtaatgtaaacctggagcattgatggattgactgatttgtccttcttttaacatcttatgaaaatgtacatgtgagagggccagaacattttctttaaacattaagataaaaactctgtagatatgtaatcttctggatacaagtaagtgaatttgttcatcagatctgcgctattagagatgagtccctcttcttctttggttctcatgtatgccttggcttttcactaaccctgtatggacgttgcctgactctggagctgcagtttgcataagggctttttccaagtttctatcataatccccctctcaggattaaacccatgcttcaccccacagttagggaatctctttcctaccacagcctctgggttacccatcttttcctattccctaatagagcatcctctactttatttccctatttcactggctttctctatgcctctccttgctataatgaattttttaaaattaatttttgaatagatataaaatttgctcttcctaaaattcctcagaggggaccactttactagtttctttttcttttcttttttctttctttaaaaacaaaagcaaaaacaaaaaacagggttttgccatgtttcccaggctggtctcaaactcctgggctcaagccatccacccacctcagcctcccaaaatgctgggatttcaggcgtgaggcactgtgcccagcctactagtttcttgagggtcctctcagagataccagtgcatgtgaaggacacatatacagcaatgcccccttatcctggaaggaaatacgttctatgacacccagtggttgcctgaaactgcaaatagtactgaaccctgtgtatactgtgctttttttcctgtgaatacatacctatgataaaggtatgtatatgatgcaaggtatatgataaagtttaatttataaattaggcatggcaagaaattaacaacaataacaaatacaatggaacaattataacaatatactataataaaagttatgtgaatgtggcgtctctctcaaaacatccttttgtactgtacttgcccttcttgtgatagagatggaagaagcaagatggcgtgagagttcatcacactactcagaactgcatgcagtttaaaactcctgaattgtctctttctggattttttcatgtaatatttttggacctcagttgactgcaggtaactgaaaccatggataaagtggggcagtactgtaatttgcccagaaggtaactttttatgccaacagttctgcaccttgctttgtgtacttaacaatatatcctgaagacctttccatactggtacatccaaaactactgtgttcttttactgacttcatagtactcctttatacaaagttaccatcattaatttaaccagtcttttatcaatatgcttttaggttgtgttcaattatttgttattacagacagttgtgtgatgactatccttggatagatgttttccagtcatgtaggagaatatctttaggataaattcctagaagtaatattgttgggtagagaggtacaagcattaaagttttaagcactatttgcaaaattccccttcataaaagtggattcagtttacactccaaccacttatgtatgaaagtggccgtttctctatcctcaacaagatgttttgaaatcagatgtttcccattaactaacccattaagaaaagaaaactgtatgtcttctcatacagtttttcatataattttcacataattttcatcttttcatgtgtttaaagggcatttgtatttcattttctgtgcattgcctctccatcatttatgatcattttcctatcaggttagggtttttattaacttgtagaattttttttcttttaaatatattaactctttgtaataatgattgagagggcagtcatgtgtcatttaatagtgtggatatgttctgagaaatgtgttgttaggcaattttgccattgtgggaacatcatagagtgtacttacacaaacatagatggtgtagcctcctccacacctaggctatatggtatagcctattgttcctaggctacaaacctgtacagcttgttactgtactaaatactgtagacaattataacacaatggtatttgtgtatctaaacatctctagacatagaaaaggtacaataaaaatatggtgttataatcttataaccaaatattgtggcacatgactctattttttccagatttctctttagtgacttcatttattgtgttttttgccgtgtagatgtacaaaacaattatataatcaaatgtgttattctttatttatagcttgattttcatgcctcttgggtcctttgtacactgagatcataaagccatttttcctcattttcttgtggtatgtttatgttttcacttaaaaaatattttaatggaagtcatattgttataatatgtgagacagggattcagtttaaccttttcttcccccaggctatttgcttcatttctttaacattatattttcagattaatttggacttatacaagtatcacagagataggaagttcctgtttacccttcacccatcttcctgtaatggaacagcacacacaatcatggtgcaatgaacaaaactaagaagttaactttggtacaatacagtagttgaactacaggcctcatttggctttccttcgtttccccactgatatccttttttcattccagaatcacacattgcatttagttgttgtgtctgcttctccttgaagctatgacggttcttcagtcttttcttatctttaatgaccttgacagtttgaagaataccagtcagttatcttgtagaatgtcccacagtttgggtttgtctgatgattagattgatgttatgcacagaagtcatgttttgtcctcagtacatcatttcagggggtacatgatgttgatatgtcttgttggttacctgtgatcatttggtgaaggcagtgtctgtcaggtatattcactctaaagttataattttcccctttgtaactaatatttcgggaagaaactttgatgctgtgtaaatatcttgtttctccttaagcttttgcccatgaattttggcatttattggtggatcttgcctatagcagttattactatagtgttctaatggtgattttcttttccctctttactttccaaatttctaaacattactgtcctccattttcctgtctttggatcatccactgtgatctcatcaactgacattattttaaccactcttttaaggcctattactcctaaatcagatctttcttctgcactccaactacctggatatatagaactgtttctcttccttagttctttaaagctcaacatgtataattgtggactcattcttttccattttccagaattcattctttctctcatgttccagctcttattaaatagtgttaccacctgctagggtcctaatgtttgggaccccctcaaaattcacatgtaaaggtattaaggggtagggcttttggtaggtgattagtttatgaggctggagcttttatgaatgggattcattgcttcatgaaagaggcctccaaaaattgccttgccccttcaaccctgtgaagatacaatgaaaaggcaccatctgtgaggaagtggggccctcaccaaacactaaatctgctggtgtcttgatcttggacttcccagcctccagaacagtgagaaataaatgtgtgttgtttataagcctccagttgatggtcttttgttatagcagccaaaggactaagacatcacataacttaacatcacccttaacgtctctctctcttaatctctcaaatccaggctatcatcaaattcggttgattctgctaagacatttctccaacttgttttctcttctccattcctatttctgcttgctggaaatctccaactgattggcttctaggaacttcaaatttaatatgtgcaaagtcaacttaatttccttctttactgcctaatccaaacctgttccccttctaattgtatctattgtggtgtatgggaagtaggcccaaagagaattttcagtgtcatcacttcagtgtttttgttgcctcatattccctcggaacccacatccagtcaattgccaattctggctggttgtatctgctaagtactcctcgtaacatccactcctctgtccctagtgtggatacgtaacattcagttcacctcctctcctggtcggctgtgatgactttctaggtgatatctggacttctctctccccatgttcacttcagcccctcattcacactgcagccagtgcaacctgtttatcacccagggctgatcatgtgtaaaactctgaccttgttgcctgatgtggttttatctaactcgtctgtctatggaatcatttttatttcatttttttttgagaaaatgttttaatatatcagagaatatccctttctgtactgtgcaacagagcatattattattttatttttatctggaatgttctcccctctcttttttgtcaatggtaatcttacccttgcttccaaggccagtgtgaattccatttccctttcatagatagcccagtgggaagtgggaagtgacttctttctcctctgaattaggatggcctagaccacttacttagcaattattacttactgccttgtggtggaatcttttcatagacacatcttgctttctaacctatttgaagatagtctcctgacttaggtttctttcccttcccagagtggctaagttaggtcttgcacctatgactcaggatttaggaggttgtttttaatttttaggtttcattgttaatgttgtgtgtgcttgtcacagttttgttatttgttgttttgttattatgcaaaattttttagcaatgagattatgggtataaacattttcgtggctccaagtagttttccatgttactttttaaaatgattattaccattttaatgtctgtaatggtgttttctatttatactttattgtgtgtttatcctttgtcatatattttagcaccttgtattattttgttgctgcaacctcaataccactttattttgattattcttttgttgcaattataataggtacaagagtacatcttaaatctgctttaacttgcatttcttggcttactatttaagcaccctccatgtgttttccatatattctttgttttgtttttatcctttgccatctatttttgtaccctgtatttttgtaaattataataagccatgcttattataataagaaataagtaaaagagtctctacttttcaatttcaaaaagtttagatctctcattttttttttccttaatgttgtttttctgttgctttggatttgagaaggtgacatgtccacaggtctgacatacacattcaagttcattttctataagcttacttttatgttctattgtgttacggaagacttctgcaaaagaatgacccataagcacctttgggaaatattttttcttgcctttaatagctcaatgaaaatcatcctaagccagtgacttccaggtagattatgaaatgttgctgtgcgtatctgagttgcctcataaaatgtaatatccagaaggtactttacgatattctattctgtaaacaatatttcatgtaatttaattcagttcagttgcagaggtttcaatacatatttgagtttttcctagattttgccataactcacaataatgaaatttaattgccagagtttttaatcagaaagtttatcctctggaaaaatgaaatatattacggatatccttcacttaaggatgcttttgactatgccacatattgatcttaaaggaagcctagaggaggtaacaaccagctctagtaatgtgaaggatggagatgaggtcattttcagactgaagttaagtagtatcagaactggaatttactcttagccaatgaaaaaactcccacaataagaggcaaatttgtagaatcccccaatatagagtctcgtggaggaacacttttatagctgacacactgcaggcccagtcacccagggaacaggtaccacattgtcagttttcagtagtgcccagggaaccattttaagtggaaatattctaatttcataatggaagcgaatggcaaagtagaattaacttcacagatttttaaaataataaatcttattagaggaaatgtattgttatgctttgaagaataatggccagtatgatcatttaaaaatacaggccagtcgcggtggctcacgcctataatcccagcactttgggaggctgaggtgggcggatcacttgagggcaggagtttgaggccaggagggccaacatgatgaaatcctgtctctactaaaaatataaaaattcactgggtgtggtggtgcatgcctgtaatcccagctactcaggaggctgaggcaggagaattgcttggactcaggaggcagaggttgcagtgagctgagatcacaccactgcactccagcctgggtgacagagtgagactctgtctcaaaaacataaaaaatgaaacataaaaataaaaatacataggtgattttttacacaggaactcttcagtatcttaaaaataatctagtatgcttacttagatattatttcatcctccaactttctgaaaatactaaaatctttcaggaaagaaattaccatattctgacattttagtattagttggatccaaacataatttcatgcttatttccttacttttaaaaaaactgtcattttctttatctctctctctacttaaaaacaaagattagtttttggccttcattaaatgccacaacaaaattcagccagatgctgcttcagcatcttgctatttgttggagtgtcttagacacccagagtattacatttcaagtgaagaatcagacttatcatagaatccttagggcttgaacaaactgaaaaaacaaacaaacaaacaagaaaaactggttgtatgataaccaaccagaaaatcatgatgtttgcaatttctagtaccaccgctaagagctttgcaatcatgccatccttgttcaagttcacctataggaagtaatgcaaagcttccaaagcaaattttgggctgttttgctcaaaaataccttgtgtttttttatttgtttgtttgtttgtttaagataaattcacttttatttcattgttgcagtagaagttataccaaaagacttcggggtgtggggtggcttagtgtatgtaagaggaagtatactacagtaattgtaagcttactttatcttgttattttgtttgttttttcgtttgttttttaaataaagagagatgggatctcgctttgttgcccaggctggagtgcagtagcacaatcatggctcactgcagcctcatccacccaggctcaagtgattctcccacctcagccccccaagtagctgggactacatatgtgagccaccatgattggccctgtcttgttatttttaaatggcacttaacacacatacctcatgtcaatacttgaatgcactctaaaaatgattattttaacaagattataacttatctcttaactctcagtcacactaaggaagagattgaacactggatatctagagctacttgaccaaatcaaaactatgtattcttcccattcagaacaatcacgtttgttaatttataataatcgatgataattagcccatgaattgaaaagctattttttacaaaatcagaaaatacaaccaactttaatttaactgcattaaggcgggaaccacatctcttgtggcagagagaagttcagtgttatgattactgtaaaaatagttaatacatagatttaaaaagatttaatggaaatttcttttcatgataaaatggaaatgtattagcataaggaaatcaatggaaatttattagcataaggaaatccatctgggcctttcctgaattcctgaatagtgtcacagactctaaatgactgtggtgtgtgatcttggatttggtggcagctccttctccttcctttagctgttgctttcctgttagcacagtatcatctgttactggagtctcacatccttctctaagattctcattccagtctttaaatctgattatccagcagaggagcctcacatttacagctcagattaaacacatatttcttctgatcattgttgcttgaaccaaaccagcaacgccttctcagtgtaactggagaactttcttatgcttttaaacattttcagggtgctttatctaagaagatatttttaaaaagtgtttattttctcttttaacaaactcactccatgttgctatgttctttaaaactgctccctcttctaatttaatatatttttaaagtttttgttgaaatgtaaactgctctctgtatctttgttttgcttttagttattagcttagtatagaaacttataaataatcagacaattgcatatcttcagttagcacagaattctgacagaggctagctttgccagctcagttacatgctgtgtgtctcactggggagtgttagggcattctcacattgacatggacccaacgtggtgtccactggtaactgttcaatataagacctgcttaccgatttctagtaattttgtttttgaatttttctttcaggcttactgcacgattagggtatgtagcctcaggtcattttcactcacatagcaggtttgtatttgagatcactttgatctctatcttctaatttgatcttcagaaaaacctaatgaggttttgttttatagataaataaactaccacccagaaatctgagggacttgtccaaagtcacatgcttggagaggccaggtcttgagcccgaatttccagttctctcttcccactatcatgtgcaggtcatcactccatgaaaactcccaaaacactgctgtttctatagtacccaaatatgcctttctcaggatttaagaaaatatcaaaaatacatataagtttttgatatttacttaaatcctgaggaaggcatagctgagacaagtcatgatctgccaggtgaatagaaatggggttggttaaacttgcactattcatacaacttctagtgaggcataatgtgtatgtatacacattagagaatattttaagaacatctgcaaaacaagtgttcagtaacatgtataactgctctttttaacttttgaaggcctgcttcagttatttttatgtgactacttattctttggccttggatgcttgcactgtgaatttaaaaataatacaaggacttagataaaagtcaatgggctgtgttagattaggcctcggtcattttacctacaattatgaaggtctttcagcatttttacctattcctagttacaaaaacttattaacacagaaaaaaagccattacaaaatctttaatttcaaaaggctttgacctaactttatgaaatatgtatttagaattcgtcattttacaatttgttgtctcttggttcatgtttttcttttttgtgtgtgtgatctacatctacttaatagtctgattattttcattaaaagatttcctgctaaggagtcacttttaataaacatttacttatatttattttagagcccatttttgaagctgtagtttgtatgttgaacacttctaaaacctcttacttatgaacaagtatgaattgaccttatagtatgtgtggatcactgtgattggcactatatagatgagagaaaggaagggtgattatttgcttgcttttggaactttactgggctttacaaaatctttagcatcaactctcatcaaattcgtaaattatatgactattttaagatgctgtattctgattcattcttagtgtttaaattatctcaggtagcaaatggaggtacttccaattttgaaattttctgcagatttaagtatctctaattcccaaagaatattttctattttaaattcactttcacacttctctaaggtcttttcaagtagatcagcatttctatcaccgaccttaagatgaggaaatggaggaataatgttttgttttgtttttccaggatgtggatctgttgctgacagtgccagattagcaatcagaaatctttctttttccctaattattaatcacacttccattgtttgaaaagtcagggctagctcttgcccctaagcagaaaaggcaaaagagaggataagtaggaaaaaagaaatgggcatattttagtataaatttaaatatatttctctcttccttag
    number: 1
    contig: 1
  - type: exon
    nucl_start: 376
    nucl_end: 723
    dna_start: -36686352
    dna_end: -36686005
    prot_start: 125
    prot_end: 241
    seqshifts: []
    mismatchlist: []
    translation: GESYVCGSIEPFKKLEYTKNVNPNWSVNVKTTSASRAVSSLATAKGSPSEVRENKDFIRPKLVTIIRSGVKPRKAVRILLNKKTAHSFEQVLTDITDAIKLDSGVVKRLYTLDGKQ
    seq: gagagagttatgtatgtggctccatagagcccttcaagaaactggagtacaccaagaatgtgaaccccaactggtcggtgaacgtcaagaccacctcggcttctcgggcagtgtcttcactggccactgccaaaggaagcccttcagaggtgcgagagaataaggatttcattcggcccaagctggtcaccatcatcagaagtggcgtgaagccacggaaagctgtcaggattctgctgaacaagaaaacggctcattcctttgagcaggtcctcaccgatatcaccgatgccatcaagctggactcgggagtggtgaaacgcctgtacacgttggatgggaaacag
    undeterminedlist: []
    overlap: 
    inframe_stopcodons: []
    number: 2
    contig: 1
  - type: intron
    nucl_start: 723
    dna_start: -36686005
    dna_end: -36521594
    seq: gtaagagacatattgtgatgtgactttgactttaaggcaagaaccagggagtcggagggtgtacgtggctaaagcatacattttgctcaagttgttaaagggcctgggtcacttgatcaacaaatatgtacttgctggccctagaacagtcagaagtttgagttgagcaggattattcataggaataaagtaagaaaaaaatgcatatctttgaagattaaataattactcagtgatttctacttgttcatttattatttgcttaacataatgattcttttctgtcatctgttttcagttttctcatagatcttatagcctgaagaatgaatgactgaggtgtgaaagtaaactctgaccagtagggaaaattctaacttatttctttgacctaaatattttatgattttaagtctttgtagtgttcgctagtgagatttacttacattttatagattttaaaatatgtatctaagaaatgacatatttccatctggatagctttaaaggcatatttctagaatagtacgcatcttgtatttttcagtgttaaaatgaaagggaggtttttcagctacagaatgaacatcagttgacttggatgggtggtcattttaatgtgagttggtcagatgaacccaaaggaagcatcaccttttattgtcttgggtggactatttttgtacaggtttgacagaaccttgatggtgagttgaattaaaaaacattgattagggccgggcacggtggctcacgcctgtaatcccagcactttgggaggccgaggcaggcggatcacgaggtcaggagatcgagaccatcctggctaacagggtgaaaccccgtctctactcaaaataaaaaaaaaaaattacctgggtgtggtggtgggcgcctgtagtcccagctactcagggggctgaggcaggagaatggcgtgaacccgggaggcggagcttgcagtgagccgagatcgcaccactgcactccagcctgggtgacagaacaagattccgtctcaaaaaaaaaaaaaaaaaaaaattgattatatgtacagcatgatttgctagtcattcagagtttaccagattatacttttgagcacactatctttgctggaagtttagtttttaatgtggtgctatcaaaatgcttttttaaaaaattttttttgagggataatttgaatgatttgtatgtatagtaaatattaaaattaaaatgatccatgaattaaaagattgatcttattaaatagaagactcctccaagttcttaaaggctagcgcattcaaactttctgaattagaaatagatgctaatcctagaaagagtattagtcatgaaagaatacttcccttagggatccattcagatgctctaaattataaaattcattaggaaagaaggaatatgtgccagttgttcatttgtatttaccatcttttgcttggcttataacccttgccctaagtaatatgcggataaggattctaatggatgagattctctaatgaatgagacttagtcttctatatttaagagtctgtagcctaaatgtcgtaaatctatcaatgaccagaaagttcatgctggcttgtgaattatagtagcaataagatggcaaacttcacctttacacattttgtaagcccttcactggctccatttctaatgagttattcaaacatcttgtagttctgaattttcatatattgaattttctcaagatgggagttcatctattttcataaatatttacctattcaaataaatatttttataaagtgtctcattagagcaaagaatacatatggataaatgttccctctccctgctgcacttcagaattttgggagttccaaaatgctactctgaatctaaaaatcggctttaatgactttagctaaaatttgccatcagctgattatttaattttgtttatttcaggaataaatccctacaataggtatgatgttctcagttgttttcttccttactgaatttgtctagaattaatatttgataatggctagtttactgtggtttacatgtaaataatccaaagtcatgggacggaatccgaggtttaatgtcaaaaaaccaggattcaagtcttggctcagccgtagattccttatgtttttagcaaaacacttaactgagcttcattatcctcatcagtgaaacacagataaaatgattacctgtgttttatagagtgctgtgggtcaactatgatgatacatgcaatagcaattttgaactataatgatgatagctttattgagcattgttcaaagtgctttgcatgtattagcatgcttaatcctcataacaacttgcttattatccccatttaacagattagaacactaaggcacagaactcgttaaaaacatgcacaagaccacacagctacgatttaaactggtcttgctccagagcttgtgctggtaaccactgtaccactttagattatgttaaggcaccaaactgatgtaaatgtattgagaaagaattgtcaagggagtaatttgtccaaagaatatcatctgaaacatttctgctctgtcctttttttccctgcagtcattctgctgactgttgtactcaactgttgttttgtcaagcgttcagtttgctgctgtggcatttcccctagtgttggcatgttctcttcatagcaggatcagtgaaaagctgcagaggaattggatgataaagtggaaagaacataaagacttattcgttgggttcccagtgagaacaaagatgcttcctcatggaccccaggagtctttagaatctttttggctcaaaagagaaatctgtcccataagcagtttgttagagtagaatttttgacaaccctggcagagactgaggcttgataagcctctgagaataaatcagtttcctccacgctgtcctgtggaataacgcttggccatagtggggtggcacctgcactgctaccatcttggcctgcctgtggtggcatcggggtccatatgctgccaacaagatgccaccctaagattacttgtcccacctttttaaaaaatagtttaactgaaccctcacatcaactccataaacaatatgggaattccagtgcccagtaaagaatttcatgtttttgggttgaggaaatagaattgtttaaaaaatgaattgcttgagtgctttgagtaaatgcgtagagaggaagatggttttgtagattgccttggggcagcctacagatgtatccatggcatgaaaactgttgacgctgggattttggacaatggaaccatgaaagccggagcctgctgtttaatatcttacccagaggagacggacaccggagggcacagaccacatgctgttctcacttgtttctaccaccactccttgctcagttgcctctcgggtttgtgttagccctaagcaaagagttcattgaacagtactttttttgatgtttttagactgagataaggaaataaacgttttggaaatgctgcacaatctagaaaagattttgcaggaagctgcaattggccaagatgaccgttgtggttcataagcagcctatgtgtgagcaaaccctttctaatgatttcaactccattctttattcaggggcactgaagcttcagcaaatggttgccccgaccttcctcctcttccttgcaactttcagggtgactgctcaccaggtcatcagtccttttgctggcatggctggcagttcaaggaagcacttaccatgccttaatttcagtgatgcattttttttttttttaaatctgggccttggttaaagacctccaaagaagaaaaagggacattttctagctaacagttaaaatcatgtcccctgaacccatgtccaaggggaggatctgcaggatcttagagtctgagagtctcttcctcttgcccaagtccaagctctggatgttggaactttgctgtgggttattcacttaacctgccaagcagttactcccagaggccatttggagtataactattttttaagtgcttaaaataagactaaaagttaccagatttgctacaaagatacccttgcatatctcctgactccttttatggaaaagcaaatctggctttcttgagctgctaaatctgtggttcttgaatccgtccttagaaacatagaacagctagtgcctaagtaggtgatttatactataaagaacatagatagggcacttcccaatgatccccttcccactgaaatacagcaatgacaaactggattgctctttaagtagaaaataaatgcacatccctatcttatctacttttcaacatcaaagatctgtacaacattgcagcatgctttagtgaagagaaaaaaacccagagatgttatatttttatcttatagacatttcacataggccatgtactttataaaatctaccactgctagtgagtcgagatcgcgccactgcactccagcctgggcgacagagtgagaccccgtctcaaaaaaaaaaaaaaaaaaaaaaaaaatctaccactgctagcatgctagagtgagcaaacaatttattgttttcccaatatggaaaacattaggaattactcagctgaagtatgggtagccataaactgatttcgatggtaagccatgagaaagcatcataactgccattttgaggacatcccagtagctgttgataaattaatccatcattacatcttctctgtatcttttgatcatgaatcctcattgcctgttataaagctcaaaagatgcttgtaaatgagtcaataattgccgccatttattttaggtgtttaatataggagtttacttgattacaggaaatggtaatgatgattaataggaatctattaatcagatatcacaaaatggtctttattttcttctttttggcctttaatatctaattctaatctgaagtaaaaataatttggtcgactcttgggtttagagtgcttaagatatgtcttcctcttacaagttaaaaaagtggtacaaattattattgcatctgaccttggctataggagttgataagcatagaaaatgtggaaactagaggtttccagacaaaatgtaagaaatttagaatctgataggatttatttggaatgggaaaggaggttttctgtagctattagcagcagtggtatttttccttttttattagtagaacttttctgtgacagttctaattaacttctgcaagcatattaaaacccttcattcttggtataaagaatgtgtactattgatttgctacactacctatgtagcaaaagggaatgtaatactttttagttttgtttgcgattggagtaaaaaaacagttgatacaagtaatttagcttacactttaaaatgtcaaattaaaattctctacaaaagctcagagcacatgttaaaccatcctcatgatttattagagctatgaattgatggaaatagatgatttcaaagaaaaagaagtttaagaatcgtaatgacacttcacttacagaattaaagtgttcagaatagaatgtactattttaggtcacatatccttggtcaatatttaggactcatgagctatacctgtccttatgtagatgttagtgcctccaaattgggaagatttaagtccttttttttttcactttgagctcctctgaggatgtgatcaattatgggtacctgcagtgatgtatattttaaggcttagattcattttagcaaaagttagttttctgtaaattgcattctagctcgctgtaaaatgaattctaagttctcttagtgttccactgctgtactgaagataggttttctaaagcccttccatagtgtgctgagagcatttgggggacgtttacaagtctactggctttgtgattgccttctggtggtgagttctcttgcttctatgacagctggagccctgacccggcctgtgagccttttctgtctggcaggagcatgttgggatgatggaaagaacttggactttaaagtcagctggtcagtcagttatccctgcaacaaacaaacaaaaaaattcagctgagcctggactgagatttcagtctggaaaatctagcttgtggtttttcatccaagcctggaaaattaagttagcctacccaacttactgattagttaagtttaaaatttctgtatattgaatttacttataatgaggaaatttgcttatgtatgctataaattaagcatagatatacatgataacatgacagagaggaaaaacattagttccatagaattatagatgagttcaaatctgtcctctactctgggcatagtgaaatttatcctcctattggaaatagttcacaccctgataatcctcagtttcatcatctgtatattgtgaataataataatgataataatgcctgctctataagttgtcatgaggactaaatgaaacaattcacatggcaaatttagcactgtgattggtacccaattgttggtagttgttataatggaaaagctgacacttaacaaattttttttggaaaaaaatcatattttaatgtgccaaagggactcactattttaaattatccttttataatgactaatcatattttcctttgtaaatgtggcttttcacatggaaatgcttcatgatataataaaaagagcatggaattcgaaatgagacacttaactaatacaaagtcaaatcctgacttgaatactcattagtagtgtgacctctggcaaatcagttaaactctctgaatctcaatttcctcttctttaagatggcataataatgcatacctcataatattggggtgataattaattgacaaaatatgtatataaaggccttggcttgacacatggtaggtcctctaaaaatatcagtccttctcccttctgttctcatattccaggctttcttaaaactgtaagacccttgtagttgtataataccatgaatgtagaattggtcattttgcatagtttccattgcaactgatctgctgtacctgaactactaacaactgtatttttatcatcccatttattgtcagtcagttgtgaatgcgatgcagatattttattcactttcttcttcaatggtacaggtcattccttaaaggcatctttctattggcaatccatcccaccgagaaagtaatattattattagtatcatttgttgaataccttctctgtgcctggcattggactcgttgctatatatatttatattgatgattacattgataattgaaggtaatctcactgaaccccagctctgcaaagcaagaacctactcatttctcaagattcagctcaaaggtggccttgtctatgaaatatttcctatcttccccatataaaattgacaactcactctcttggagcctgttcactgtacattgtatgtagccatgcaaatcttcattatgctggtctattgtaatgcctgtctcctcctttcgattttataggatgaggctaagaaaggtgttctattggcctttgagtctccagagcttgacctggtaaatgactgaatgactaagtagctggatgattgaccagtttgctgtggtctatccactcggcattagcatatggctccagtattcagcaaggtccttacgggtcatggccatataggagctgccttggtcaccctgggctgtggtcatgtgtagctgtaaatgatgatggtgccctctgcagcgtggccacacactacattaccatgcacaccgcaccatgatggttgtttctagctagggcttcttcatgaaagactctagtatagaaaataaaaagaacgcatctgccaattttagatcattttcgctattgaaagcactttcattttgtgggggaacaatagatattctgttagaaacatctcgccgtctgagtcaggagaattgctgtaaaccttcctgacattgccttagccatccagtgaataaagagaagaactgatcaatatgtcccatggatataaaaattggtggtgggccaataggagatgcacatgaaaagcatctggcctaattattgcagagacacaaacctgcagtattcaagggtgtctgtggtggcagactataatatgttgcaccagattttcctgattagtttttaaatccttgaaactaaattaaatgaaagaagtctgtttcagaaattaaatggaactttaaaaatccaattttaaataggaactatattgtaaacaacatgccttagaaacaaaaggacagatgggagatttattttttaattggtcttgtcctttgtaagattaatatataatcaatgtaaagaattttgaaggaaatgggaaaatattaagataagttaaaattacccatagtcgcattgagaagatgacccttgctcatatttcggtcttttttcctttgtcttttttttttttttttttttaagacaggtgtcttgttctgtctcccaggttggaatgcagtggtgcagtctcagctcagtacaacctctccacctcccaggctcaagtgatttctcctgtctcagcctcccaagtagctgggattacaggcgcgtgccaccacacccagctaatttttgtatttttagtacagacaaggtttcaccatgttggccaggctggtctcgaactcctgacctcaagtgatctgccagcttcagcctcccaaagcgctgggattacaggcgtgagccactgcacctggccctgtctttttctttaaaaacaaacaaacaaacaacaataacaacaacaacaaaaccccacagatcccactctgtgtgcagtttggctccttgctggcaccttcacatgagtctgcacatttatgtgggaaacgtatcaagccattccctctctaactttgttatttcattgtccagggtcagatcccctgaagccaagtttcccagtgtgctttcctgtcttgtgacttgtctgtagagcctcttttgtctatcttctgacttacggctgatagtaatcatgttccaaagtcgatcgagaagcaaacagcatgtaaagtagcaattcttgaggtgctattcagtgtaatcagttattggaggttaaaattatctcagactccatctgctttgtctagaatcctcttagaaaaaaagtcacatttttcaaaacgtgtctgattccataagtccagtcttgttttgtacatgccaggtaacaggctttttaggtcaatgggagcacagtcaccatgatctttatgagttcctccctgagggaaaaacacaaggtagttctctttctgtggataatcacttctgctttgccttagaactgtttgtacacctgtgtgagaccaaaatatctgggagaaagaagatagtgctttgttgatttctgtattcacgactaccctcattagatgcttacaatttgttaaatgacatttcttagttttaacttttggctcatcctttaacaagtagattacagggctaggagtgcccctacaagagatctttctattccctttttctctacttggaagaccataaaccaaagttgccttggcagatagtaacataaaattgattttttttattaaaaaaaaaatcttccaggaagaaaataactcaaggtaagcactagcttaaaaaaaaaaaaaaaaagattagactagacattttccttctgatgccttttcagagtgacagtctgggagctagaaactgcttacacaacagaaataagttgtaaagagtcgtgctgtgtgcacaggtgtatgcttcatcagtattcttaaaaacctcactatcggccaggtgcggtggctcatgcctgtaatcccagaattttgggaggctgaggcaggcagatcacttgagatcaggagttcgagaccagcctggccaacacggtgaaaccccatctctaataaaatacaaaaattagctaggtgtggtggtgggtgcctgtaataccagccactcgggaggctgaggcagaagaatcccttgaaacttgaaggcggaggttgcagtgaggctagatggtgccattgcactccagcccagcctgggcgacagagtgagactctgtctcaaaagaaaaaaaaaattaaataaataaaaacctcagtaccaagagtggtcccgggacagcagcagcaaggccaccagggagcaggcagagatgcggaccctcaggctccacacagacctactgagtcagaatgtgatttcaacaagattctcaggctgtgtatattcacatttaagtttcagaagagctgctcaggagactgaagagtatgaatggaacatcagaattcaaagccctaaagacggcgaaccccggctgttgttgcgtggtagatgcattaaacattagttttagctgatttcgcagttttattagcatcctctcaatgccaatgttgacatcagatggcaagatatgattgccagcagcaattttctggaaagcagccagtgcattagtgtgaaatgtgttctcactgcaatctagcctcagtgggctgcctcacgtggagggtgaatggcttcctgtatggagaataaacgtaggttaaagagtcaggaaggctgaacaaacactgtggaaacacggatcccgaggaagagattaatgccacaaagtgcatgtgcatgctgttagaagttgtctgtatctcccctcaatacgctgcacaaactgaatatgatccctgtgctgcttccgggtgtcttctgtgggaatgaatggaagtcattaactggtcctgagaaccgattttagatcttcaactattatcagatggagtccctacgcatgagacaattcccaacatggacgatgcccggaaagatgtgggctgtttttaaggtgtgcaggaatggaggggtaacttttgaaaataatttccagctataataattttctagacatgcccaaggatttagtggccaacagtcttacgtactgcagacttgactatggaaaacaacaatggatgggataaactggtgtgaaggaaccacctagtgatcagaattagagtgattttcttataacacagcctgggaggttaagagactgagggggtgtcgcctatttaattcagctggcagctggcaggggctgcccatgacttagggcagacagggctttgcaaaaagccatacaatgcccagcgaccccattaacagggccttttttgaatgggaaggtcaattccatttctgaggttatagctctaaattagggaaaaaataataagccctagaaataagtggggtctgtatacaaagaaccagtaaaaggttcgtttctgtcgttggttgatacagtgcccctgggaagagtaaaattactgacatatttctcaggccatttctggaattggtctcctgtgaaaggaatagcgcaggcttattgtattttgtttcctggtaacatcatcatttttgtttgtttgtttgagacaagatctcactctgtcacccaggctagagtacagtggtgtgaccttggctcactgcagcctccacctcctgggcccaagcaattctctgaccacagcctcccaagtagctgggactgcaggtgtccaccaccatgcctggctaattttgtgtgtgtgtggttttttttttttttttttttttttttttttttttgtagagacagggttttgccctgttgtccaggctggcctcgaacacctggactcaagcaatcctcctgcctcagcctcccaaagtgctgggattacaggtgtgagccaccatgcccggccaatcgttttcttatatagcaaaaattgcttttctctttatttacattgtgtgtcaaattggtagacttagccactgtgtattgagaaaaaaacacatccattgattaaatccttgctgcatttggcaacagtttataggaaaagggagaatttctgaagatcatgctatgatgcctctgggatacgttcagttggagaaaatctaatctcatgtattattgtattgtacagagtgccaattattgacagtgaccataaaaaacaaagacctgttacaaagcctgttaggtgaacagactattcacggagttgtctttggttttgccaaattggatcaagagtttcacctgggttttattaagatgattgtgctttagctttttaacataaatgtcttttaatgtttaaaatgtgcaagtccttgtagacttgttagatccggaaacatcgattcagcatggattctgtgccaggcattgggaataccttagttttctttcagtgggcagtggaagacttgggagaactcctcacaacagaatcctaagggaagagtcctttcagactcactgcaagtttcattactagagaaacttgcattttcacatttgtatgttcatgggagtatgagatgattgatacagttaatcttatttgaggatgtccttgtactgtttgaaaatgtgactgccgaaacactgtaacattgccttcgtactttaaataactgaaagatgtgttttattttatagttgaattaataacacttctagcacattaagaatccaaataatgctgggcgcggtggctcatgcctgtaatcccagcactttgggaggccgaggcaggctgattgcctgaggtcaggagtttgagaccagcctggccaacgtggtgaaaccccgtctctactaaaaatacaaaaatgagccaggtgtggtggcacgcacctgtaataccagctactcaggaggctgaggcaggagaatcgcttgaacccaggaggcggaggttgcagtgagctttgatcgcgccattgcactccagcctgggcaacaagagcgaaactctctcaaaaaaaaaaaaaaatccaaataatattaaaagcctacttttgtgtaccagcatgctaataaacagatttccattaaaattagtccctgtactctaagcttgtggcatattttagaagcccttaaaataaatactaaatgtcctagccctcagttttatgagcctgcactttcccattaagatgtattgggaatcaggtgtgtaaagttcccattcattttctaccatcagttaacgtgagagggaagttactttcaaaactttacaagattatcaaaatgcacgagaacttgactttggagatgtttacacccacatacctacattttggggcacaagagaaatagaggaagaaccagaggaaatgtggatctattttgaggattggcaactgtgttttctaggtcttaaaattactttttttttgaagacaaaagtgaagctttatgctatgtatttaaataattgcaaatctctctctctcagtgcttctctcacctggaaggaccagtgtgaatgaccccactgtaaatggattctgttcatgtgacttttcgtttgtcctatttgccttataatttggtttgacatcagctgaagaaagtgtgtcagatcagttctgggatagtgcaccagctctgtgccagaaaatgagtgataacaccttgtgtaatgaatcaaaagttggaagacattttctgttacaacagctggaaacattttctccagtttacgtgaagattgctgagtaattggcattccaggaaggtaaaggaccggatctgtccctgggggtgaggctttgtagaaaagaataaaatcatcttgtatgttgaatccagcccagggataatatcaataaatgtagaatagcagctagtgtttcttgaatgtttaccgtatgccaggcactaactaaaatttcgattttttaccccattaacagtattatgggagtagatactattgttatctccctttcacagatgcagaatcagggggaaagtaactggcccaagtgattagtacctggtcaaggcagactgacattcttaaccacagtgtcatatctgacattatatagtgttttccaaatactttaagtatataaaattcatgtgcatctttttttttttggtaagaatgctcacaatttattgctgagctttattggtgtgcctgctggagtttaaaaatacttttcttctgaaattatcaaattcctgtgatttgtcagtctttaaacacattgagattaatatactaccctgttaaaagggttagactgggttgccaaaagacagtaaatgttgagaaagctactgaaatgtcttctttcaatttcttctaagtgtttcttgctattttgattcctatttggattgttaatgattatgaaaataatccatttagagtaattttaaaaacttaagaatcttactttagattattataaaaatttatattcccaatagtggaaaaagaacatttttaatgtaactaacacatcacagagatatacagtacaactattttatagagtgtgaatatcgcaaaatttaaaaacatgtcaactttaaaataaaaaatgattacagctttattaagctataattttcgtactacaaaaagcacccattttaagtatattatttaatgattttaataaatgcatagaatcatgcaaccatcaccacattccagtgttagacactttgaccaagaaagttccttcatctgcatttgcagtcaatctgggctcccacccctagcccagcagccactgatctgcttattagtcacatcagcttttaaatgttgacctcatttttctatctgcttttatagaaaagtctcctttctaccttctaagtcatttgtgtaattatggattcactaagttcatcgcctttaacctgtaactgtagcctccatcctctccagctcggtttgactagctctgggttttattgaggttttataagtaacttattacagaggttatgtagccagtttcagcactgtgagccacttattatctttgcactctttgcacatacggcatttctgagctcactccagacttaggtatccaggagaagaaagctttcatgttcatggcaggatggaataattactgtcttctaagccctagggatgcttccttggggtctattcttctctcctaccttcttggggccccatttggtgacatttgctttgttacagtccaaaataccatttataagctgattaggtttcacatgatattaacatatttcaagctgtgtatatctttttgcatttcatagttaaaatatggcttccatgtgctttgtctgttccttggatgagatccaattatttcataatctctgtcattccctcttcatggtgagtttcccacttgtcctttcatcactttgctattcaagatctttgaggacttttaaaagattacctatttctttcttctcaaggaaagagacttaattgtgcattttaatattctgccgtacagtaaagctgcacctgggggattatgttcactgaaccatcattgaaaatgcctttgtacttcagtgttaagatgctgctggcctttggattccagaaaagattgtgtattcagtgtatacttatcttctttttcttgttcaaggccatctctaaaccaaaaacaaggaccggtctcccctgtgaagcctcttacaagatgggaaagaaaagctggtctctggctgagattcaaaggccttgggcttatatctaggcatagttctgaggttagtgaggaactgagattgcttcccagatttttctccctttctgacctccttcttggtaatctgtctctccaaagaaccaaaggggttttggtggtggttagctacattaaagaaaattacatacaaaaaaccctttcaaaaccaatggaacttgtttatagtttttaaccctctcttttgggggctttattatataggtcttattattaaattgaaattaaataaaatagtgatttagtttgtttattatatggtttattgtaatttcctttagctaaagctgacaacagaaaataatatcaatgaaatggaaaaattcttttaattccaggaatttaagacaaaatcctctatctttaatttagtttttcttattttatctacaacaatggctcttaaattttggggcttgcattcccctttgagaatcttatgactgctatggccatatcctcaagaaagttatgcttctcagatgaggtagcatttaatttttctactatgtttctcagcagtgttcagtctttgactctcatattttgggggaaggggtggtggaatttatatgtccatgatatttacttatccggtgacataaatcaagtcttgttttagatcatctttaattttcttgcattaagtagtggttttttggaaacatttgggagtttgagcccagaaagatatgagagagccgggcacagtggctcacacctggactcccagcattttgggaagttgaggcgggcggattgcctgagctcaggagttcgagaccagcctgaccaccacagtgaaacccgtctctactaaaaatgcaaaatattagctggatgtggtaacacatgcctatagtcccagctactcaggaggctgagacatgagaatcacttgaacctgggaagcggaagttgcagtgagccaagatcacatcacggcactctagcctgggcgacagagtgagattctgtctcaaaaaatacaaaacaaaacaaaacaaaacaaaaaaaacaaaaaaaaaaaacaaagagagagagatagagagatatcagaggatacattctgccacctgtgttcattcatgactgattatcaaaagaaatttctggttcttgacaaaacattttctgttcatagagaaattgttcagttcaactgggcatgggtttgctttctgtcacttgctggaaattctttactggaacaaaaagtctagtgcttgtgcataagggaagacatagacatgtggtccttcctcacacctgcttcctcactcctgcttcctttttgctcctcatttttcttttccatcttaacttttccccatcacttgagccttcagtaagtgtgagataatttcacttttcttctcatgtgattatttcacttacaggaaatcatattcctggcccgaaattgtttcttctttcacagcagatgctctccagggctcttcatcattttgtcctgagcaatacattttcaaaatgtaaagtgcttcccggctgatagctctggagccactagggggtttaggaatgtggtgcagtaacgacatttgtcttaataccctttaaaaactgtaagtaaagtataattattgcttagaaactttttccttaaaaaggaattgattttacagccacagggtgtatagcaactacccatgactggcagttagtggggatcaagtaagagtccgcatttctgagttggtttaataacgcaacagaacaccaacagctgatagctcctggttttgaccattaaattgctttaaattggttttattctaactatctgttgttaattttgtattcataaccattggttaaatataggaggtgaacaaggagcagaatataaatgacgataatgccagcttttataaagcacgttaaggtgtttctagcatttaagaaaataataataaaaagaaaatacaatgataattgaatccaatgtagcttttatttactgagattaaaactgtctgactatgactaaacaagatgatttgtggaggggtgcaaaatttatatcaggtcaaaaaaggcagatttttaaaaaatgctgtaacatattttaatttgtctacattttaatatagacttgactctaatgccaaataaggtctagtcattaaaaaaatttttggctgggtgcctgtagtgccatctactaaggaggatgaggcaggaggatcactggagtccaggagtttgataccatactggacaatatggtgagaccccgtctcaaaataataataataattttttgtgcttaaatcatatatttgccatataaattaaaattacctgaaaatatgtaagacaggttgattgggaagaacaaactttgtctttatattccacaaatactatctaagctctattaatgtatttctaattttaaatattttattttaaataactatcactaaaaaatgtcaaaattattctaaaattccttagggtatttgagaggctaaatagttctgtgaaggaattcctgaaagaaaaaaaaaggactggaaacatagggacatggattgtagtcaggtgattgaatgataatgtgctagcaatgactttgggaatatcgaggtcctcaggggtctctagcatggtactttgctttgaccaggtgcttggtaaatgtttgttcattaaaagaatttatgtatataatatatggtactttaatcacacggtgctgttttcatttaaaaacatggaagtcatggtctactatatggaaacttaagtaggtgatttgtagccaccatgggagcccttggctgggagattcactgtagcaaatatcctttcacagatccaagacctggtagtactgaatgaagtgatggttttacccacatgatgacttctgtcaatcaaaatgaaaaatatacccactttcttattcctaccgacttcttaaataatttgccaatctgttgcaaatatggtacactgccaattttcaaagttagctatgtgagcagtccttcctccaattataggaccagttacataatgaaggtttgatgtagaagtaaggatttcaagaacagtctgatgcttggcatagaagtaaggatttcaagctgcagtctgttaatagttttgaagtattgttattatttttgtctcttattcgggaaggcctaattatcagtgatgttaacaatactttcctctccaaagccatttttttctttttttttgacttgtcttattttcaagcttctaaaattcagattatacctattttgtgcagcctgggctcttgcctaacatgcaaaggatatttagacggtagaattcatagaatttagtaactgattggatatgggaaggaacaggaagacgtgaagaaaaggaaaaggaaagaaaacgcctctcgcggccgggcgcggtggctcacgcctgtaatcccagcactttgggaggccgaggcgggcggatcacgaggtcaggagatcgagaccatcccggctaaaacggtgaaaccctgtctctactaaaaatacaaaaaattagccgggcgtggtggcgggcgcctgtagtcccagctacttgggaggctgaggcaggagaatggcgtgaacccgggaggcggagcttgcagtgagccgagatcccgccactgcactccagcctgggcgacagagtgagactctgtctcaaaaaaaaaaaaaaaaaaaaagaaaacgcctctcggataagagacatgccttgggcagcagggtagacagtagttatattaaaagttaaataatataataagcataacaactaacagctattcagctatttgccgttgtgctaggaactgtgttaagcacttcatatgcatgataaaatttaatcctcacaccaactctagaaggtaagtactatttttttctcttttacagatgaggaaactgagatttagaagggttatataatatgtgtgatatcacacagctataaaaaaaaaacctcaagagccagaactcttagacattagttgtcttccggtcagaaaaataaagcagatttggagttgtatatggtcaacagtatcatagctgctaagtaatgaaataaaataaggactgtctgacaacagtatcacgtgctgctaagtaattaaataaaataattcatttaataaaatactataaggtattggcaagtagaaaagatgatgagaggacattctaggcaaaataaacaacatagaacattgccctgggctaggaaagcaagacaatttgtccagaatgatgacagctgtattggatttggggaggggttgtgctcagggcataggaactaggaacacagataaatgtgaaaaagtagttagaaaatgatgccagtagtgggggaaatggatagctatcgttgggagtgggagggaggacccagatgaacaagacacacagcagccttcttactgtcaacttcaagtgctttatcatatgacacatatcacgctaggaatggtggctattttctttatctaccttgactcatatatcacatatatttatacctctggggtgtcatgactgaaataaattttctggactaactttataaatgtatagagaagcagacagaagaaagaagcaacttctctgaagtttgggttattttccattttgatggccaaatgtagattaaaagttgaaagtcattcatcacataacaagcccttacgtgccaagtattgaggatatgaagatgggtgagttatggtccctgccctgagacactcagagtacagcccagaagatgagcattttttaaaatttattattttttaaatttttttattttactttaagttctgggatacatgtgcagaacgtgcaggtttgttgcatagtatacatgtgccatcatggtttgctgcacctatcaacctgtcatctaggttttaagccctgcatgactaaaacaccaaaagcaattgcaacaaaagccagaattgacaaatgggatctaatgaaactaaagagcttctgcacagcaaaagaaactagcatcagagtgaacccgcaaccaacagaatgggagaaaatttttacaatctacccatctgacaaaggtctaatatccagaatctacaaggaacttaaacaaatttacaggaaaagaacaaccccatcaaaaagcgggtgaaggacatgaacagacacttctcaaaagaagatgtttatgcagccagcattttaaccagtggtttataatgccatgggctatgtgcccaaggagattgtactgagccatgtgacaacagtgcaggagagggactggctgttgcatggggtggagtggggtagggtgggggctgggacacaagaccaagctcatgatcatgagatcctcattgtgctcccctgctgtttctctgagctttcactgacctcacgagagcattcgcccccgtatccagtgagtcattcagtggctcctccgatctgcccagaaatgttttgggaatccagttacccttctccacgcatgcgttcaagctctcacggtgggcctggacccttgcagaagttccctagctgatctctttgcttcctgtctctttcctctcctacctacgttctgtgctacctccagagagctctttctaagaacagagcttttgtcccagcgtggcgtgtaaaatccttggagatattggcctcttctccctttccagcctcacttcttgccattttcccctgtacaccctaagtcccagttctccaaacagcttgttgcttctaatactaagtgtctgtgccatcccattctgtctgcctggatgccctccagctgatcttttcaatgactcctctaagaagaagggctcctcgggggtattttgaaaatatgcctgtgaatagaggatgtgcgtccttatcggactgtaggccttacatttgctgctctgagaattttcatccagaaagatctgaatgtccagacccaaagaaaactatttttctttttgtctttatactttgccagaacaataaatgtcaaataactttcctttccacatcgataagcctacaactgttatgtcaccccactctaaagtaaggcttgctttataatgtattggagggcatgtcgtagtttatgaaggcaaagtgcattaaattttttaaatagtgctaggttattaacctaatgcttattcccacaatgcatgtggcacacttggggaccataggaattgcaaacgcacatctggattactaagatttgttaatcctctccaattgatgtgaaataatgattagtcaccaggagagtaaaaagctttggttccctcatgctgccaaatggagatcaaagtgccatcaacacttcgcattagctattgttggagccactcttgtaccaaaggaaacaagattttgtcttgttttgtatttgaaatattggaggaaaaaaatcaaattagagctagatgttattggtgtgaggcaagattcagtgactcagaaacataaaaggaagttggagaaagtaaatgaccagaactgcctgttgtatatttcttggtgcaaagaaaaaagaagatgcttttgccagagaatggaggtggaaagaagagagtgatgggaaactttaaataaatgggaacactttgcaatggacaacccggagttcctgttcgagggtggtcctgcagagaagtgtcatgagagagtggaatagttgagtgctgcacaggaaagaaacatgggctgaacttggaaccaaggttatgtttccaaaaatagagttatattaactgcacaaagcacatagattgaggaaagcctgtgcttctgttcaggcctagcaggccagcaggtctctaggccatctggcctgtttctcctgggttgcccaacagtttgtaatgtgaggttttctcatcaagtagaggagagcttacatatttattcgcagatatgtgacattgtacagaggaagaatgattcgaaatggggcagaaatcaggcccattgaagacgctagaaaaaaaattaaaaccgcttccgaagcattttaatgagtctggcaaaagccattttgaactaatttcagacttttcacctccaacttgaatatagaaattgcaccaatgatgataagtagattgagagaatttttttaaaaaaaagatagaataaaattttgtttcttttattggttattggtatttcatctgttttttaaaaaagtattcagaaaagtttagaatccagaggaccattgaaacagagattagtggtgggaaggagtgaaatgtctgaagaaatggttgtgctacaaaggtaggctaagaatagtgagtgttcttgggttattatgagctaagacataaatggaaatgtggttgtcatggggactatttgcagtagaataaagtattttggtttgtcaagagagatagatctttttctaccactaatgttaaggttccaccctccctggaatctcaaggtacatcgggaaccccggcacgtctcgcagacccactggctggcactgccactccactggtgttctggggcacgaggctgcctgctgtcctgtagggcacatttgccatcttacaacctgctttcccaggatgtagttctctaccctatgccacttctttctcaatacagaaaagagcctgtcctttcatttcccacagcatagctgaggccaaatcctaacatttaagctttccagaaggcttttacataaaggaagaatgagagaacagccttaagactggaccctacatgaggctgctcctgaagtacagaagccagcttcttctctggcactgaaagcgggcagctcacctgctcacaatgggagtgcccttctcatccctcactggactcagccctcagtgcctcctcttcagctgcagagggagttttcctcaaaggatatggtctgcagcaccagccacacctcatctgaaacacactttaattattatgtggacagctcactcctcctagtcatcaacctgctattccagaatccagcagtcacttaacctttgcataaccactaggatgtaaagtattttcccactatacaggagagatcggtttccacaggtggattttagtcttcaatgatgaagaaacaggaaaaccacatgtaacttggccattttcccacatcatggttttaaaaaacattgttgtttagacccagccagagcatcctatgctcatgggcactctagtgctacccaagacttccttaacatttttggtaaaaacaaagccacaggttttgtgcctcttgccctcttcgtctctgaccaccttccctgccttccccttgtttcccaggggtcttagtcttatccttggcttgggagaatagtgtatccacagcaggataggtgtttctagtattgggaatccaactgacctttgcccactcccaatcaaacctgtcccttgttagaagagagtggagaggagggagaagcctccaggagtcttcttggtgggaaaaaggtatggatatcctcagagcatttcctgcatgccagcaatccacatggcctgttttccaatcacatctttgcacgtccaaactgccactaggctgcaaatttctcacagtcacaggatgggtcatttcatgtttctgtgctccacaatgcttgactctaagagatactcagaaattgattaccaaacgaatacctaacactatctcctaactctttgttaattacaacataagcgaaaagatcacagactcctttgcaagggtttatttttccttttagcaatacctgtgcttgaagataaatgccctgttttgttgtgtactttgcagtccacctgtgtagacatgtaaacagtctctatcatgtagagtgtttaaacagctgtccgggcacttctcaaaagaagacattcatgcagccagcaaacatgaaaaaaagctcatcatcactggtcattagagaaatgcagatcaaaaccacaatgagataccatcccatgccagttggaatggcgatcgatcattaaaaagtcaggaaacaacagatgctggagaggatgtggagaaatagcttttacactgttaatgggagtgtaaattacttcaaccattgtggaagacagtgtggcgattcctcaagggtctagaaccagaaataccatttgactcagcaatcccattactgggtgtatacccaaaggattataaatcattctactataaagatgcatgcacacgtatgtttattgcagcactattcgcaatagcaaagacttggaaccaacccaaattcccatcaatgatagactagataaagaaaatgtggcacatatacaccatggaatactgtgcagccataaaaaagagtgagttcatgtcctttgcagggacctagatgaagctggaaaccatcattctcagcaaactaacacaagagcagaaaaccaaacaccgcatgttctcactcataagtgggagttgaacaatgagaatacatggacacagggaggggaacatcacacaccagggccttttaggggcaggggcgaggggagggagagcattaggacaaatacctaatgcatgtggggcttaaaacctagatgacgggttgatgggtgcagcaaaccaccatggcacatgtatacctatgtaacaaactggcacgttctgcgcatgtatcccagaacttaaaatattaaaaaaaaaaaaaaaaagctgttgaggaaacattttatttccagctgtagtgccagccagtaatgttgtctgaggctgacttctcttgggactgattctctctcctgtgtgctttgtcctgacacctgagttcagctgaggtgttctggagcccaggggacccctggtggtacagagcagactccagagggctggtgtaggttgtgttttaagtcacagaaacagctcctgacattgacttggtttgtcgaaggagctaattaaataatgctaatagctggcaaacagtgatgtcagatgggtaaacagtgaccctggctgctgagttggatgggggaaggaagaaaatgagagagagggtctaaatgtagccaaggaaggatgaaccttttatatctcatgcagattaataataatttttattaaaagtgtctaaccctgtggtgagtgccacaagatttggtttgtggagagacttttctttaaagatttcttcacagaagtaatctattttattattgggtaactaattgaaaataagcaatatgcaatgaaatatttgtctgggggttcctgactgtttattcaaagttgccagaatgccaagaaaggggaatccaaggataggtgaagggagagcttcaggagtcagggggtctcttggtctgcccatgtgtctctctttttgcccttttcaaatcctctccagccttccctcccagggagctcgctatgcttaatggcagactggtattctctcggtctaccccaactataattttgcttgataacattcagggtgttggtagctatttcctcagtcacaaagaatagtgtgtggtaatttagaagcttgatttctgatagaaaaaattagggaaaattactgcaaacatgagcagtcatgggaacctcatggttgaagctttaaagctagttattgatggtcatttttgtctttggggacagtggcacagagctggcttccaaactgtattcaggttagtaatttttatctctactaaagcaatttgcagaatatgtgcagtatagcttttttcataattctaaaaaaacccaacctttggattatatacatttagacaaaggtctggaaaaaaaacacaataaactgataggagatgttacctctgagaaagaaagtgggattggaatctacaaagggtccatttgctttatattatttgaattgtttacagcataaatgtattttaaatataaacattaaagttaaaagaatccagagacaactttcagagcatataggcatttgtttcaaacttctctggggagaaaaaattagtgtatttgatttacataatttggagataaaaataattattttaataatatactaactttgagtttccttgggcatatttatagtacctaaattttctaaagtggatacttaaaacatctgttattagtaatctatctttggccacatggtggtaatgagaaatttgttttccttgagagacaatgtatacatatttatggagtacttttgttttcaaagtctcatcttgatttatataaccacatgatattttttgaaaatggtataacaattttatttctgatgggaaagtacttatataagtctatcctaggaagttaaaaagctaaaatgggtgccatataaccagtagcgaaggccatttgcattggtttgttgttctttcatcagtttttacaaacttgcttggttttgtctgtttctcttaatgtgacatacggatcccttgttggtagtctttctaatagagatttagtgggagtatagataatggcagaatgattgtagctttcacaagtgtaattaacttcttgtaaagtacagttcttcaggacaaatcttgaaatagaatgactatttccagatctgggcttttgtccccctcctttataattcagttcttttcacttctgtgctgtcagtttagtgattcttcaacaagacttcccaaacttcaaatttgtttatatcttttctgtttagctatttctttttatcagattatacataagtgttttttaaatagctgcaaggtttgacccttgtgtgcccggtgattgtacgtcagtcatttgaaaaatcagacgctcagctgtcgtccctgtggtccagtttctaaaaccaagaatcatgaactgtctggggataagggaaatggaagacaaaccgagctactgtctgtctgctgattcttgcatctagtgtttttccttaccttttcattctgccagggcggggaaaaatcattcaaggatgtttactgacatttctgcatgtttttgaatgcctcaggaattatttgacttttcctttgtgataatctaatcctaagtgtctgtttgctccaatgtatttttaatagccaagggacaaatacatttagttttcttccttttgataaaaagttgtttgagaaaggaaagtatcaatttgaccgatttctattatttttctagcacattctaattatgttataaaaatagcaacagcaaagtaacttagagaaatccaggaggaaatgaacctgttgacttggaggatatatattcatatatcactaatcctgtgtttaatagaatgtttcttaaagaaaaagttttctcttcctagcttagaatggaagaccaatggtaggggtagcaagcccctactaagcacctacaccacagtggatgtcacaaagtgggtcttccataaatatttgttgaaatttttaaaaaatgaatgggaaaactcaaggaaaaagattgttcctggaggaattccttggatgatttatttgttatttggcgatatggatcagctggaatgtgaataatacaattgcttgtttcttagaatctattccactttcaatctttttgagtcacatttgtaagatttacagtacctatgttttgatgattgtatgggcaccaataaacagtagaggacttgttttcttatagccatttaaattttaattatcattgtgtagtgaatgccatcccatttgttcgacaggctgatctaccaaagtgggaactggagttgaactgaggagggacctaacagagtaatcgagatgaaagagaagtttcagagacgtgaacacgtaatacagttaaaaacaaactagacatttttagtgtattttagagaacttcctatgaggtcactagaacataaaggctgtgatcagaggcaaaggccagagtttgctacaggccaccatcttgatctgtcaagataacctggtctttttctactttaatatggtgctttcttatagcccaataaagaatagattgtttatactctttgaccctccattccctaaggactttttaaatagcagtttggaatcggtgggtacattgcttaatactgaacaggtgtttggcaaattcaaatgagatttcagattcttatgcacagaagatatttaaagaagcaacttttgtggacagagcccattccctgtaaccataactttgactcaccaggagctgggtttctgaggcaactattgcctttttctaactgcagccatctctttgtatatccccttctctccaccgggagcaaggaagacaaatgaggaatgaagataaagttctaggtagatagctggggctcattcagctcaggtttttgtctaatccagtgggtggatttgagtctttttcatatgaaagtattttagcaacttctagtgctttctacaacttccattttcataagttttacaaactgtgctctctgagggtggtctaagtgaggactgtatcttttcagctgatgttggaggagaggagttggtgacaccttcaggccttcatgatgccgtcagtctgggggaaatgactcatccatccaactctttgttgagaatttaaatgacaaatgacatatcaagtacagttcacccttgaacaacatgggattagaggaatcaacctcccacacagttaaaaatatatgtataactttagacacttccaaaacttaattactaatagcctactgttgaccagaagccttaccgataacataagcagtcaattaacataacacatatttcatgttatatactgtattcttataataaagtaagctagggaaaagaaaatattattaagataaaatataactcctattcgttaagtggaagtggatcaccataaaggtctttatcctcactgccttcaccttgagtaggctgaggaggaggaggaagaggaggtgttggtcttgctgtctcacagatggcagagtcagaagaggtggaggaggtgaaaggggaggcaggagaggcaggcacactcataatttctattgaaaaaaatctgcgtataagttgacttgcacagttcaaacctgtgtttttcaagggtcagccataattgctaaaatagcaaggctggagataaggttatctggagggggtggattgctggcctctccaccctcattagatagtgcatatccaatgccttggtttgcaggatgctaaagttctcttcaaagcattgtggtcttatagcgttgttgttacttactccccttgactatagcaattgaaatgttaaaggaaaacaaaactttctctaaagaatggctgtgtaaatcggtcgctctgttttatctccacaatttttctacttaagttgaataaatgttatttttcccagaagaagttagagagcatattcaagcaatggtttgatgcaatcctttataagttgtgagaccttcatgcgcatgtgtgctggggttgagtgcaggaggtagagatgacagtttccagtcctttctacgtgacacaggttagaattcccgaacaatgaaactttccaagaatgccatttcttggaaataactgctttttaaggccaccttaggcatgacttttaaaatggaacaatgaaaatttgcatttcaaagccatctaattggccctctattcttttgaactatgagtggtctttttaagtagatttcagcatacttaattttttttatatatgtgactttgaatttttttttctgcttcattagattttttataacttggccaaaaagttacttagtgatgcactaagtgatgagattctgtcttcaaacttcacattgtttttgtcagccttcatgatattagacagtatttaatgagatgttaggaaaggaataattttgagggaaatatacttgagtcaaattgaattcttagcttcattatgttaataattatttaattctaatttttttcttttaaaagttgctttcattttaaccatttaattaatgttatgctgaatttttatatgcattgaaatgcttattttgtgatatgaataatgcaaaacttctaccaaacaccgaagtctgtaattattgaaagcggagtttctgaacctgcactattgacattttaggacagataagtctgtactgttggggcctgtcctgtgcaaggcagaatgtttagcagcatctagcaccacccactagatgacagaatgccctactcccttcccccagttgtgacaattaaaatgtttcttaggcattgccaaatgtcctctgggaggcaaaattacccctcaacccctggttgagaaccactgatgtaaagtctaaactctttcttcccaataacagaaagggattcctcatcacagagagtgaaagcagaagccgtgtgtgttgcaaaaataactgtggaaatctgactggaaacattatattgtagatcattgtcctaggttaagtaaaactcaaaatcaaaggcaggctacatattgaaataatgcaagaatcaataaattatttttacatagaatatttcgggaccaagatggaagtagactgaagtacaatatggagcactacctggagcaaggtagtaattcaatttcagcccactgaaggaaactgacagatcagattcaaaatgctgttgaccttgacgaatatttcccttgaatatgtgtaatatccttgacctatgtaagataacccgacatggaccagaagctttattgagtccctaattcctatattttgatgttttgatttcacaggtatttccagcttgcttttctctctcctttgatcctgcatgatatcgtgttctcttggttttcttgctgcctctttgtctcacctttcggctttcctttcttatgccctccacccgaacactggttatccgcacaagctaggccttgctctcctttctcaccttccttcttcattaactctcagttacctcaaataccagctcagtgctattcccaatctccaaaagctgtagaaacagacatttttttttccataactcctttgttggcaaaacctgacccaaataatatgaagcttttatagtcatcattgatcccacctaatgtgaacatgtgtgtatgtcactgcagaattgttaatatgctgatcaaaggccactgcccagatgtcattggtaaggataagtaatgtgtgatgtatgtgctgcaccatttttctaaagtctgaaaaattcagaatctaacatatttggctccccaagcattgggtaaggtacagctactacttctatgtgcagcatcacaagtcaatagctcttaatgatcccttcattgcttgccttttggatatcttccgctattgatggagcattctttcaatgcttgaaacaatttttttttaaattgtagcaattcgttttccttgctctaagaaacagaatattcctgataatgctgttggtactaagtactctagtcttcagaacttgaggttatctttttctttttaagatggagtctcgcttttgtcccccaggctggagtgcaatggcgcgaacttggctcactgcaccctccgtctcccgggtttaagcaattctcctgcctcagcctcccaagtagctgggattacatgtgcccgccaccatgcccggctaatttttttgtattttaaatagagacagggtttcaccatgttggccaggctggtctcaaactcctgacctgaggcgatcctcccgcctcagcctcccaaagttttgggattataggcatgagctaccgtgtccagcagaggttttcttaatgttccttttctctacttgcccagctcattaaattctcaaggcttctatatcctcatgcacaagtttcttttcatctttgttatcccttgcagtaactttagttttgagctgctggatcagcctccatttgcacatggccagcatatctgttgttttcctctttctatgatctactgtgaccttgcagagtaacattctaggcatttccacaaccgccctgacatggtctcatctctagccatgtagccacaggggcttttctgcaccattgagacacacagcttctttaatgtaaagtgttttgatgccatgtcctgctcattggttgattttctctccctgactgcagagctccttttctgagtatctgtccaccatccccctcggttttctcttctccatacaaccttccctcggtgcagcgagtcacattttagagggggagttgccttccaaagcctagtaaaaatgcaaaattcacaaaaatcagacctattttttttgtaggaaatgattcacattacgtaaaattggaagtgtaaagtgacaaccttttaatgttttatgtcactatttcaaattcacataaaataagaccatttgaaagtctgtctaccaagagctaatctgactttgtcttttcatctgcacttagactgcaactggtggtgtttcaccatccacttgctccagtgctcagatacttcatcttcatttggagatagctcatccctctggacaccctgaaaatgtttcagtatctacaatttgtaaaccactttaaataataatgcattacaatattatggctttctggtagctgaaatgaaagaattgtgggagatttctactcagttgaagaactctacccaactgctacagataacagatcatcaagggcttggaggggcttcagtagcacaccccagactttgactccatgagcattatctagagccacattttagtctgtgtgttggaagaagatgtaagtggtatgcttattgtcttagtctgtttgaggtgctgttctagaatagtatagactgggtggcttaaacagcaaacatatgtttctcatagttctcaaggctgggaagttcaagatcaaggtgctggcagattcagttcttattcaggaccctcttcttggtttgctctgtcctcacatggcgtagagtggaagctctggggtctcttccttgtcttataggagcactaatcccatgatgggggctccaccctcatgattttatctaaacctaatcactccaaaggctccatctccaaataccgtcgtattgggtattagattttaacatacaaattttggaaagacacagatattcagtccagaggactatcttactaaattactggttagtgagaaaatccaatgattatgacacaccaaagttaaggatcagagctcacaaagtcatattaatgttcatgacattgcacattctccatgtatgtccccgacatcagcattggccagggcaatagtttatattctgaattcatggaaaataatgcaggttttgatacagaataagctagccatgtgttatgatttgttaaagcaaccacagaacagggacatgtgtagaaacgtgtatggcccttgggaggtggtggtcttactgcattcccccaagtcatcaatctgtttgctctgttgactgcatctggctctcctttcatgttcctaccatcacatcttctttgtgctttattatagaaattttctttatatatatattttctgcttgcaagtctttagtgctaatagacttctggctgcctgagaacaaggactgtctattcatctttcctgtctccagctctagcagagtacttggtatttaataccctcttaacaaaaattgccaaactgcctctgtgacccatttccagggggatgctggcaaaccaggtgacatctagaaggggggcaagtagatttctgagaactttttgaatccaaatgacataaggtaacataatgagtagttgatggagctgtgattgtttaggctggaaaataattatgtttgcaaaatatgttgtaatttttggcatacagagcatgggatacagaaaggagataaaatagtggttaagactttatagcagtgtcaccttgggcaagtcttggtgtatccatttgtaaaattgggacagaacagagtgattaccccactgggtagttgagaagcattagtgcttggggaggtattgatagtaagtgctcagtaagtggcacagctttctctattcttctacctatattttctcctcctcctctctttctcctctccctcctcctctccagctttccactgggggcattatcatatctattatatagacaaggaaggtaaggtcagaaaggttacatgatacatttgatatttctttaaaatatgtgaaagaagaaactataatctaagttttggcccattattcttttttggacagaatgtccatcttcaaacatttgggaaagcgttatgtagaagacagaggtgactcagtctacattgcttcagagggcagagccagggcccatgggtagatattacccacatcagtactaggtggcgggtgcaatcggaacttctcttcttccctggcatcaggaacggcactgtgcagatcgtaaggagtccacaaatcattgaattaatagaatttcactactgaaacaaggactagggtcttactatattctgccagggaaaacaagttttgaaaagttcttctgctgttaaaatatgtagagagagagttctcaggagtgatcagaaggacatacaatagcagagatggaaggagaactcaagctcaatcagagctttttcaggaattcagcaaatgactagttgcattaattctcaagttatttttgagaactgagtggtcagcagttttcaggaacagtttttattctgtcaggaagactgggaaaatgaagatgatatttaaaaataaaatccatgataattgtgaaagtgcccataaattcctggtgcaaggaccacctagtcaaggagacaggagaaatagggcatcttttacattattaacatgctgaatgggtaaccttacctcatttggtatttctcctcatacattttttaacataattttctcacagtgaaacactttttgtgcagtgatttctattcattcttttgactcttaagaaaaataatcttgcagatttttttaaagcatgatgagaataagaaatgcaagatatattgaaggaaggatcaagaagacaaaattagcattttttttgagacggagcctgcttccgttgcccaggctggagtgcagtggtgcagtctcagctcactgcatcctcggcctcccaggttcaagtgattctccagcctcagcctcccgagtagctgggactacaggcatgtgccactgtgttcggctaatttttttgtgtgtgtgtttttagcagagatggggtttcaccatgttggccaggatggtctcaaactcctgacctcaggtgatctgcctgcctcggcctcccaaagtgctgggtttacaggcgtgagccaccatgcccggtcaacactagcatttcttagtgctacactgtagctaagctatcatacatatcatctcacttaactcttcttcatttcatgcacattttgcagacaagaatttgaggctcataggttaaataattcaccctaggctctccagtaaagaagtaatgatctatcttaagaggcagtcaatagagagaaatttttcatagaaatagttctttacttctcttttttaaattgtctgggagccctaaattataaggcagttggtggcatctgacatatgctcgatttcccaaaatactcagatgtcgcatacaagtaatatctctgccttatttatttcatcctcattcatattttcccctaactctgtgcttctattaccccctgcgtgataaaaagtgtgttattcaggaagccatagtaattatgtatcagaactaatggaaaagagcctggcaaatatatctacttgttttatacatgagcagagtcaatagaattatccttgtgatctggaaggaatttaaaaccacgcagatgattctgaaaatattcttcaccttcaataacccatctaatttttttgagacacaaatttttgatgctatccctcatttgaatcctaaaaatgtatttgccatcctgctacagaaagatgtggaggtcagggagtaatgtggtctactttaaagattgggtttttccccccttaaacatttagaaataaaatatttgtaccacttcactggcagaaattcagtagcaatggtaagaatagagttaccttctgtgtctagtgttgcctttacagttgctttgtttcatagttttataaattgggctttctggtttccttggaaacccagttgtcgacattggttgctaaggagcagccttggctgcacaaagcataaggagctgcgagtctgctactgagtgacttcattcttggcagtaacaggcagtgggactcttaggacccgcttatggggggcctccatcttgattttcagcctgaaggattactatggctcttcctgatctttattctcctggcagttaccaaagctataggtgtctataggagctgagaattgtgtagcattttagagcatctttgtcctcaactctattttttcagtcacttgctatcaatgatttattcaacaacggataatctgtttctgcaataataagatcccaaataaactgtattgtcttctctgtttttttttttttttttttttttttttttttttttttttttttttttttgagacggagtctcgctgtcgcccaggctggagctcactgcaggctccgccccccagggttcacgccattctcctgcctcagcctcctgagtagctgggactacctcgccctgctaattttttgtatttttagtagagatggggtttcactgtgttagccgggaaggtctcgatctcctgacctcgcgatctgcccgcctcggcctcccaaagtgctgggattacaggcgtgagccaccacgcccggccgtcttctctgtttttaagatgggaggtcttccttcttaaatttagcagtgagcaataatgaaagaagctaagaattgttcatccttgcaaatcagtgtggtagcatgacactgataccagactgtgtctgatgtacattttctaatatactggtttgaagaactagagattatagtacatgtaaatgtaccataactaaatggttatccaattaaaacaaaaaacaaagaactgtaacccacattttctgtattggcatacaacagatattatagttcttatagaaatacatccctaacttgagttataccgatttttgaacatgactttataagcttttaggcatagtaattcaggtgcggatctgtctgtggtcatggtccacatgtctgttttgtggatgtatgctgcacgaggaggtcaatgatgtgcaaatctttgagatcataggtagcaaggtcctcatttttcaaataagtgttaaggacatgtgcaagctccatttccatagttcaggtgtgagccagacagagccatcctccttggctgtctggagggctgatttgtgttacagcaggtggtgatggaattaaaccctaacaggacaccattcatcttccttgtttgttttgggtgatagcattgtgcaaattcatggcattgttttatctgtcagatatcttcagatacctgcttttagaggtagtttttttttgttttttgttttttgtttttgtaaacccacatagttaagtgagactcttgtcttaccctctctgaacctcatattcgttatctctagaattgggcaaataatgataccttatggttgttatgggagtgagatagcctatgtgaaatgtttacttaggtatctatcccataagaggcccttaaaaatagtatctgttttctaaaaaggcaaatccataaagacagatagattagtggttgtctggggctggacgtaggaggatagcatgactgcaaacaggcatgaggactctttccaaggtgatgaaagtgttctaaaactgaattgtggtggtggttgccaattgtatgtatttactaaaaatcattgaattatacgattaaaatgagtgaattttatggcatgtaagttatacctcagtagagctgttttaaaaagtagtagctgtaagtggtacagtagagaattaaactttgcttctcgtaggctgttctggataagcgagtaatatcttagatgatttgaggtgagatatcccagaatccatgtagtaatgcgcatgaattataatgagatcttgttgatgttatatattatgatacaacagaaaatgattattctttgtgattaccttatattacataatttccagttctatagaaacttccaactttcatgactgtagtaaaataactactgtggttttgtaatggatttggatgactctttttaacaaggtagggctgctggttgcagggtgtatggctgtgactcttcttttgagactcattggcatctggctggattgtatctattcagtccaacagctttattgatcacttaatatgtgttagtgattttctagaggctgggggtagaagaagagatgtgctcagttttagatgtgataagtttgagatctcttgttagttgtaccagagaagttactgcataggcagttggctacaacgctggaattcaggaaagaagtctggcctgaagatataaatcaggaagacattagcatatagataatatttaaagcaataaaaccggatgagctcaccaaggaaatacgtgtcattagagaagggaagagtttcaatgactgaccttaggttgctccaaaattaagagatgggaaaaagaaagggcacccgtataaagaactgaaaaggagtgactggttagataggaatcaagtcagcagaatggcatgccctgaaagcatatctgggacagagggacacttgtgcatacactgctaatggctcagataagatgagtcctgaaaatgtgatgattgagtagaataacctgggggtgtctgatgatcttgacagaggcagcttggtggaaataggtgagggagctagtttaggaaaacaaattagaggagaaattgatgcaaacatagacaagtctttcaggaagaaatggagaggaagctgggaaggaagtagggtagtaagaatggcttcaatctgatatttgaattattaaaatcgagaatttggtctatatggagtaatttagattttaatttctttggcatgcctctctcgatcaatatatctttactgatatttttccagttttgatttgcaagctctcagcttttacaacaaaattcgagttctgttgtgtttgaattaattaatgtaagatttttccctacaaccaaaaagcaatatagtctagtggtaaggaccatgcactttatgtcaatcaaactggagtgtgagtctgtcttctgctccttgttagctgtgtgaactgggaaaattctttagtgtttcttagccttggttgcctaatttgtaaaatttagatagtagcattcttgccttttagagttattatgagacttaaatgaaataactcaaaatgcctagtccagcatctaacacccatacttcctggtaaagtttagctttcatgatagccactaatttatactttgatatggagtaacatagcatagtagaaagaatgtgggatttggaattagccatacttgagtttctaccccatttcatctctcactatctgtacatattacttaatattgctgaatttgtttcctcatatctgaagtgagtataataatacttaacagaatgaggcttaaatgagatatttataaaatcacatagaaagtgccacacaaatgttaattttatttatttaaaatgaagttgtattttgtagagattacatctcttctattacatgtatatactaagaaaagagaaatcttagtatatttttggagttttaagtgttcaatttcatgggaaatttgggctccaaatagaatgaagcactccagtggcagtgtaacgagatatgttcatattatttctggtcaaaaattctgaagtgttaaaatgctacaagcagaagaatagaaatgtgcattctattatgcaattatataaaaaaatttccttgtagactgactcattttgctccaagtgacctagcttggaggccaagcaagtatctttttctctttcttccagaacaccatgtctcctaggtctctttataaagatgggggccgggcgcggtggctcacgcctgtaatcccagtgctttgggaggctgaggtgggtggattgcctgaggtcaggagttagagagaccatcctggccaacatagtgaaaccccgtttctactaaaaatacaaaaaattagctggacgtggtggcagttgcctgtaatcccagctactcaggaggctgaggcaagagaatcgcttgaacccaggaggcggaggttgcagtgagccgagattgcgccattgcactccagcctgggcaacaaagagcgacactccatctcaaaagaaaaaaaattaagttaaaaaaataaataaagatgggaaaaaatgatacataacagctggtaaaaaccaaaagtgaaggagaatgtggtcagccaatccttgcagaaactttgcaagtaagaacaacctaatggtaaaaacttgaaattagtgtgaccttgtttgataaatatctaacctaacctaatagaaattctctgaccaaaaactggggtgacttgggtcacttttgagtcctcttggtcaccctttacagaggtagaatagcgaagtccagtactgttactactagtttacgtttatagagtactcagcccttttcaaaagactttcatgggctttgttgcttgtaattctcagaaccatcccgtgagataagttttgaaactcgtattacgtccttgttaaaaagaaacaaatggtttctttggaagatgctgttattgcctctgggtcaggactgggactgcagccactttaggatgtttttggatttaaaaaaccatattttttttcaacttttcaggcattatgcaacaaatgtgaatggtcatattctgagcttccttggagacttaaggattttattttatttttcataacacaagcctcttgcatcaaaattcatttctaacctcactcttcaccggacataaagttggccctcaaagagttctttgttgactggctgattgcactaaaggcaaggcatcctgctggagcacatgtgatcattctagttcaatcctatcgctgatggatgctgttgctctagtgttaattttaaggtatagcaccaagttctgacagttaaaatgtttagattatatgcattgtggttcactatggtgtacacctaacaagttgagtactatcactgctcagagagtaatggggggacatccaaacaagagacatttagaggcaattccaaagcaacacaaaaataaggctgatgttgtgacacaacctgagtgaaggcaaggatccaggtgggaagaggtggcggctctgggaaagatgacctgacttctggagaggagtctaatttgatgggtggaggggatgggaaggaaacataccatgaatataggggagatgaagcaggtcatttcctgtcaccaccctggtgactgaaagttgccttatgagcaagcattgttgctttcaagtggcctgatatgtggagcctcagggtgaaaaacaaaatcaattttaacaaattaagaaatgttctcattgaaggaagaaccatgaatagtggtgtattcttggttttttcacttcttgtctttatttctgttgcatgttggcatagttacttagcttaatttaaacttaatttaatatcgcttggattcaggaagaggactgtgttttaaaagaatccagagcccttgaaacctttttctctagtttaatagagttcagaataatattttccaagcattattttctggactgtacttttccaacaaagctttgtgcctagtttctttcttcatcagtgatcaattcctacaaaacttcggtttcttcatctgacaaatagaaattattgctaagtgtctcatgggattattaagattaaattgctataatgtgatgtgaaaactgtattcactgaaaaatgcgttagactatgctaaagtgacattatattattaaatgtaaagctataacttttatctgactgctatatttaaaaacagtaacaaattttattttatttttccttggtcttggcttaccttcacagtaacctggagttttcaactcatccaaaccagttcagtgtgttttgaaagactacgtactttggagcacccatcatggtcttggaaagaggatttgaaatgccctgtgttgaaactagtgagatgaattatggattttccccctgcattttcttaaagcaatccagaagtttattgtggagaacacatttaatttgagttgtgtgtcttaggccctattgtttcttaggtcatgagaagtatttttcaagctgtctttgttgatcagattaactagttattaaatatagaatttttggaaaagaattatgagaatttgttaaaaaaaaaaagactgttctctatcaagattcagccaaagaaaacgtttaaaagtagaatttgttaaatctaaggatttaatttttggcctgtaaaagctatattatacaagttttacatagaagttctccaaagctgagtttaagatttatttagagaggattatattcactgaataccaagcagttctttttactgtggctttgtgtaaagagtttaggattgatttacatggcctcttatttttaacttgagaccaagacagtgtagctagccaaaactatgtacagtgtcaaatgcattttaactagatacagataaatttatctttgttgcccagcatgaaatcagccaggtcatttactgccagaataataggaacagaatgactttacaggcttagcaaatttggctctgttttttgataaccgtaaattttcaggaatcacaatataaaatgctggaaagatgtcttgtggatttttaaaatattaatcggtgtggtcatagtccatggttatgttcttaatacttaagttttttctttctgtacttgaaaaatttgaacacttatacatgtgcgtttacatcattcctttttgctccctaatatgtagaccagtaactttttgttttccatctaacacagatgtcccctataaaacatctggctgaaaacaaagcagattagtgttctgtggggggcagcagactcttctcatttagcatagtgattttggagggtgttgcaggaaatgctgcctgctgtgtcagctcctaggagagaagggaatacctccaagaagcagattggaaacctagtggaaagaaccctggcatttcagtggcagcatgattgtcctcaaggaggtagagctgaggtgtggcaccaagatccactctacccagggctgcttaaggccttagtttctgaattatgatgcaaaagaaaggaaaagaggcctgttgttagcacaggttcttttatttttatttttattttttaattttattattattatactttaagttttagggtacatgtgcacaatgtgcaggttagttacatatgtatacatgtgccatgctggtgtgctgcacccattaactcgtcatttagcattaggtatatctcctaatgctatccctcccccctccccccaccccacaacagtccccagggtgtgatgttccccttcctgtgtccatgtgttctcattgttcagttcccgcctatgagtgagaacatgtggtggttggttttttgtccttgcgatagtttactgagaatgatgatttccaatttcatccatgtccctacaaaggacatgaactcatcattttttatggctgcatagtattccatggtgtatatgtgccacattttcttaatccagtctatcattgttggacatttgggttggttccaagtctttgctattgtgaataatgccgcaataaacatacgtgtgcatgtgtctttatagcagcatgatttatagtcctttgggtatatacccagtaatgggatggctgggtcaaatggtatttctagttgtagatccctgaggaatcgccacactgacttccacaatggttgagctagtttacagtcccaccaacagtgtaaaagtgttcctatttctccacatcctctccagcacctgttgtttcctgactttttaatgattgccattctaactggtgtgagatggtatctcattgtggttttgatttgcatttctctggtggccagtgatggtgagcattttttcatgtgttttttggctgcataaatgtcttcttttgagaagtgtctgttcatgtccttcgcccacttgttgatggggttgtttgtttttttcttgtaaatttgtttgagttcattgtagattctgcatattagcccttcgtcagatgagtaggttgtgaaaatttcctcccattttgtaggttgcctgttcactctgatgatagtttctttagctgtagcacaggttctttccagacctccccactatgatggaagacgatgtatgtgcctgatttacttgggccatgctaagttcattacagcacctctaagtgaatgaaaaccatagagagaaatgtaccagtgattacttcaaacaatatcttgtttcttactgtaacaaaatctgtttgggaaaatgctgtcatttagactcattttacagcccaggaaagaagtgttgtggccaaggaccaatggggcagctctacccatgaattctaatattccagggccgttctgttccagaccactctcatgagaagaggtggagaagccctgggttgatttctagcctccctccttcctggctgcctaaacatgggaagtgacttgaccctttctctcaggtgcctgatcttgcaggaacgttatgtgctcaacagacttcatagggttatttgaggtgcaaatgacactaagtatattgtagctcttagcatattataaaatgctatttaaattagacacgatgaagttgttgttattctgatatctgggacttgtattttttattgtgtgtttttagaaggtggaaaatatagcatttggtatgaagaagaaaataaaaaaaacagccataattttacaccaagagctttacaattgctgttaccattgccgttgtgtgtaaatgactcagaatgtgcatagatactctactatatatttaattttatatcctctattcttttgttgtaatataatggcataagtattttttccattttacaatatcatgttaatgattatttaactgttggctatttagatttctggacaattttaaaacaatgtgccaaattagccagatgagtctttcctttgcttagtcacctttagtctctagctgaccttattttaggatgtggtgtgacaggtagcatggagaattttggattctcagggttaggttcaattcctatagttctagagataagagggtttaaacctctactatttactctatcaaagtaattcttttgtcagacatatttcttacatttggggtgggatgctggagattgtgatggatattgaaatatatcatatgaaaatatagataggttcttaaaagctaagaggccttggatctccacatcagtctttgaagagttgtcttgctgaattattcttcctttccagttttccttttgatcctataggaagaattacccaaattccaagtcactggaataccagctaacatttacagagtccttattctgtgcccacatgtttaacatcatgtctcatttactcttcacaacaaccctgtaagatgtgtgctgtttctatgcccattttatagatgaataaatggaggcactcagaggttaagtaatttaagatcacatagtatgtggtagaggtgggatttcaattcagatcatttctctgggaaatcctagacattagatggcacagatagctgagaagtccattcattttgtgttcatgctttccatagactgcatattttcttcaactattctcaaatatctgcagtccgtttaaagtcaagaattccaaagaaagcatttttttacagaagagtgcttggagaacatttctagcattgtttaggaatatggttgaattattagtaccattgcctttcattatttaatcatgtttaagaaaaggtaatgaggtcaaagtaatggcatggtgacctgtttttacttgagaataaaatgctaatgataggagataggtacccttattatagaataaatatgaagatttttgcactgaactttcatgtttcattacctttcttcttcttctttttttttttgtacaatagaccctgttattcctggtaaagatgaagttacccatttcctgcttttcccctgactttctttcttttttttttttaatagacggagtctcactctgtcgccaggctggagtgcagtggcgctatctcagctcactgcaacttctgaccccctggttcaagatattctcctgcctcagccttccaagtagctgggattataggcacacgccaccacgcccagctaatttttgtatttttagtagagatggggtttcaccatgttggccaggatggtctcgatctcctgacctcgtgatccgccaacctcagcctcccaaagtactgggattacaggcatgagccgccacgcccacgccaccccctactttcttatggactaaagttaaatggacctttgtcttatctgcaggaaaatggcatttgtgttgcacacgagcaaacttacgatgaacagttcaccatacatatttccttctggacatttgctgcagtgtattcagtgatgcctaaagctttgtgacttctcagattagtggatgcttcattttgcctgatgtgttaaattcaatgaatgcctctaataaaaatcttgtgcatagcaagaaaataacatcacgtgtgaatagtattcatcaaatactgtgaggcgcttcccagtgttcgcttacttttagtgtgagatgtttatcatacctttattacttctcattttacctgattattataggctaattacagttgtcagagtgccaaaacctacccttcaggtcatgttttaaaaatgtagtaatctgttttaatggattgtggagatttcttatgacaatcccaactcatcattaatttattcatgtaataaatatttattgcctgcattctctgtgccaagctgagtactaggaactgagtatatgctaattaataaagctgttatttcaaagcattttaaggaggttgaattcctgactagctactaggaaaaatacaccaaatattattgtccaataaaagaacaattctgttcagctcttttcacgttttcttagaaaggtaaaaagaaacaaattctcctattctgaccatttccctaattcccatctagcaaaaaggtgagtggtctggcaggtgtggtcacttctgtaatattgggcatacctgtatacttcttacgtctctttgctcctttcttctgtaactgatgccagacttactccaaaaataagagcctcaaggccttgaagttactgagaagcagagtaactgtgcatatttttttctcttatatattttgaaaatggtcagagtctaactgaagccatgatctagtggcctagcttccttgtgaggcagagaagacattcagagggaagaagttcccacgttctctctggctcttcagcattgttgtcttcatcgcttgtaatatccctgggaccctgggataggagaggaagaactggacctccagaatggtcatctagacttttccaacatatctaaaaggcaaacccaaaggcactttgtggtattctggtgacattggaggagatttctgctaaaagttaataatctttatcatagctgagatgatgaaaatcatgatcaacatcagaatcagttcatttccacatgcacgtgatgctgtattggctccaggcaagttgaattaaacagacacaagtcctgttctcatgaggccactggcagcatgttacatgcaagcaaccaaaggacatcagatacagacatccgcaaacaaatacacaaagaccttgcattatggtcatctcaggaaatatactcattaagtttgcagatgacacttgggtcaggattatcgaccttttgacattagtagacatcatggtgacctgaacatattgtcaagttggattatcaaattggaacgatggcttgtatattcaatgtttatttaaggtagatccagtctagtctggaagaagtttccacaatgacgcctatccgtggtcagttctcttctctcttgctttttaatttgaaacatcacagtttgcatttattaatcactatcaagtcgtcatcctcatagcgattatttggatatctttatgtcaggcagccactttatgtaattatctctaattctcacaaaagctctgctgcaagatgtcattattttcattttaaggatccatcaacaggtttaacttttaaagaggtatattaagtgatagctgggattcaaaccagaaactgcttaggccgagtagccaggtgcctttctgtctagggtaacaggtgggttgttctccacctgttttgtgtttgattgtgaaccttaggttctcaacactgacaataaagcaaaaaccaagacagtaagtccctgcccccatgatgcacattccaggggataccaggcaacatccatatggccttcaggaggcttggacaaagggggatgatttaggagtgtttgattctttatatgtagattattgatgagtgaagttcaaaaacagtctgtaaaccctgagcatctcagagttaaatacagtatttcttgaacatcaaagccactatataaattaatgtaggtgttcctgtttataaaatttataaaatgggaacacccacatttatttatataaaaacccacaagggtgacattttaaaatgacaggaagctcaactgaagtgtgaatcacaaccagaagtcaaacagaattgtacctgacgagcactccaaatttagacagggttctcagagaggtgcttaacagatgaaaagtctgaaaaatgggactttggggtttccaacgagttgtggtgacttcagtggtattttatgaaaaacaacacattgatggtggatattgaaatgtaccatgctgtgatttaatgccagaaaatctctggctgccacttagttttgagtagatgcaaggtaacgctattaaatgtttggttgttttggaatattgatttgttgggctctctgtcaaacactaagttgagccaaattatatttaagttgagccaaattatattcacacttcgtcatttcactcctatctgttgcagtatttaaactagaaactatttttgccatttttccagatatattatttttattaagtgtcatgtggactggtatatactgctagaattatttgtgagtcactctttgggtagaaggagagaaagtaactaaaacaaaagaatccaaatggaaatttgtggagaattgaggctttttaaatgttttgcttacagttttattgccctctcagccatcagaagtgaaaccacttatgtgctttgaacagcagctacctatctaatcttctaattttagaaaagggagtaaatatttgtctttagatactttatttttacttatcataaaaatacatgtgtaatggggtatgtttttcttctcgaatgtgctggggcttacttcaaggctgtaactcgaaattggccatagatgagaagaaatgccagttctcagtttaagaaagccagagtggggttacttcattccctgttgctccaaatgcactgtttttgtgcccggctgattgcagttttaagaattctatccaggctcatggtttcacaactcctccctcaactcccccatcatcgccatcaccacatgcttcctctgagtcttttaaaagatctgtgtgaccccatcccccttacctgagaccaggattgtgttctgatcagttccatatgcttccatcctcatatggctgtgtacagttttgcacacattgttcctaaccaggtgttgcattcatcacatctgacataatgatcactttttcttccagcctatggatcattcctgcagacacggcattctgggggctgttggggcacagaataaatactctatgggtcttcctgtctgcatccttggttgtctgagttatggccacaactgcacagttctttgattggtatcttatctttagcagtttatgttactaaattttttgagagaaagttttgttgcagtctggtttttaaccagacatctttttttattaactcatttaattcattattaactatttgttggttattttgctgctgtatgcacttgcagagtgcatactgaagtatgatgcagcaagatttttaaaaatctctgccagtcaacacacacgctaggacacacaacagcatgtaaatcaaaattaatgattatgtatttatcagtcaagtataatacggaatgtctgtgtttgataaacatctgtacatctatttgcatactcacagaagactccattaatcgttctgatcatgaggctgatataattggaaaaagtatgctttctggccactgtaccactgagaatgggaagttggtatttgaaagacagacaatcagctatgaaagagtgacgtagtactgagtagataatacatgattgaatgaattgttgattaataggcattttgttatactaagaaaatggaatttagaccaaaaacacatgttcatgtatagatagctcatgtgaattgaatattgatattctacttagattatgaaaatttggctgggtgtggtggctcacccctgtaatcccagcaccttgggaggccaaggtgggcagatcacctgaggtcaggagttcaagaccagcctggccaacatggtgaaaccccatctctactaaaaatacaaaattagccgggcttggtggtgttcacctgtaatcccagctacttgggaggctgaggcagaagaatctcttgaactcaggaggtggaggttgcagtgagctgagattgcaccactgcactccggcctgggtgacaagagcaaaactctgtctcaaagaaaaaaaaaaaaaaaagagatttaagtgaagtcatctttgttatgaaaaacatgatatactaatagaaattctccttcaggctttagggtattctgaaaatcagaagggaatagctgggttagaacaatataagcaagaggggttttcttttattccaactacttgtagcatatttgtttaagcacttcctgtggtatttggggttaaggattacactggaaaaccagtcagaccccaccattagttctggctacccactttctatggtgcaagctctctacggtccagagtcaaatccctcaagtcaaagtaagtggttttcttttgtgcttgtatttctttcccctgatgctggcagttggccagtggggtttagtggagaaaatagtctctggagggacaaagatcttgattttatttccaggcccactgtgatgatttcatagaatagtgccttataaactgcttttggcttattgggagaaaggtattatttaaatgccaagtttctagcattaatatttctccatgcagcagtaaagtgtgtgtttatattactatgtgaaggaggtaatggatgagaaagtggagcagtactgtagggaattgaaaagagaaagcttttatcctgatctgacttaaagaaaatacttttatacacaatggcactttcctgaggcgcagacgctaattctgtttgtttctcaatgtaaatgaagctgtatggccaaagcactatgatggatggagcactgtgatgatgagctttgcaaagcatgatttgccatctgatttggagaggtcattctaacaattctcaacccacagagcagtatttttcctataaaggtagcgttttgcaggtggaattttttaagaaaagtattagaatcaattttatttaccttagctactctctttggccacgaatgtcaattgagaaatccagtagatattctgatcattactaacttattcctgagaaaaataagggatattggatgtcattcctgatctattcagggagttccagctctgaattaatccctactgagcatatactccccactaaattatatgttggcctggatgccaaattcaacataagcaaaatcaaatgctcaatcgagttctcacagtggccttccatatcagtgggggtcttcattcttctgagcctcaaatctttgaaacgactttttctacttctttcccttcagataacccctcaaatagcaaatcctgggtctaattttataatatctttacatctttcctggctgccgcaatcccattttagatgtttcttatagctgtggacctctaagatcctcaccttgttctcagcctatatctagaattgcttcatccttcctcactaagtgccttactccagacttacctctgatgttagcttcacatttcttaatttgccttctaattagatctccctctcagtcctgagtcttgatcctgcccttggcactaatatctggttctcattccctactaaaattcattcttgctcctcacacagcctagcccttggttactctgggaaaagttccctttctcagtccatcaggctctcagaatgctgtcctggcttggacgcttgtggccagtgttacagggaggacaactctgtccagtgaatggcaattgtactcgattttccttcacagagatggatccttaatgtgtgcttgtcaaaattccactcttttttaaaaacccagttctaatcccatctgcttcattatgtctctcagtaccagcagcccacaggtttcctctctcctctgaatgtcctattagagcactgatgaattattctcttgatatttactgttattgttcagaatatggccatgtgcaaagatgaaaaacagtgactgtttatatacaacttgtcttatcccccccaaaatatataagcattttgagggcagaagtcatagtatgcatcctcacattctgtgtggtctttgtcccagaagcatatgtttaatagacaagcattcatgactggccgactttctaaactcttcttaaagcatagtggtcataggaaaaaagataagctcagcctgaatacagagctttgaaatccctctctctacacccccatgtttcattctgcaaactaaaagccatgctggctgcagagcatggctttaatctattccataaatttaatatcctgaatctgaacctcaactgaaccctgcacaggctgaaactacaaataatttttcatgggtgtctcacacaaaacaaggcctgaacaaagacccagatctcttttaaatggtattattaacaagcaaaacttgcagttcatctctctgccctaagaggtttacaatggaatttttattttttgctaatcaacctgattgaataactgattgatgtctgccttaaatagtgctcattcccaaatgtggtgttacatagatttaagtaacagtcgctaatatttttcaagattaagccctctggggcacttaaatcctcacttataccttcaggttttttaaagacaggaaagtagagattggggtgaagttactcctttgaaagaataaatcattttgaagggaaggaaaaggggtgggacgactggtgttgctatccatggttctgatttgttactaaaagacaggattcatctggagaacatatcactgatgtggtttacagagtcatcatcctcatcgtcatcatcatcatcatcaaatgctgagatataactacttttacactataataaaattttaaatattgactatatttcatatgtatgtgtgtgtgtgtatataaactcacatgtgcatgcctacctaagggtgagtccttggtggtagttttaaaacagtatcttctaatcttcaaagtctgtataatataatgccatttgtgtaaaaaaggagaatatatatgtgtgtgtgtgtatatatatatatatatatattttttttttttttgtcacagtcttgctctgtcgcccaggctggagtgcagtggcacgatctcggctcactgcaagctctgcctcctgggttcaccccattctcctgcctcagcctcccaagtagctgggactacaggtacctgccaccacggagaatatattatatacacacacatgcatacatatttattgttatgcatacatttaacatatacatatattttcattatatggttaatttttttttttgtgtgctctggaatttctttcttttttttttttttttttaaattatactttaagttttagggtacatgtgcacattgtgcaggttagttacatatgtatacatgtgccatgctggtgcgctgcacccactaactcatcatctagcattaggtatatctcccaacgctatccctcccccctcccccctccccaccacagtccccagagtgtgatattccccttcctgtgtccatgtgatctcattgttcaattcccacctatgagtgagaatatgcggtgtttggttttttgttcttgcgatagtttactgagaatgatggtttccaatttcatccatgtccctacaaaggacatgaactcatcattttttatggctgcatagtattccatggtgtatatgtgccacattttcttaatccagtctatcattgttggacatttgggttggttccaagtctttgctattgtgaataatgccgcaataaacatacgtgtgcatgtgtctttatagcagcatgatttatagtcatttgggtatatacccagtaatgggatggctgggtcaaatggtatttctagttctagatccctgaggaatcgccacactgacttccacaatggttgaactagtttacagtcccaccaacagtgtaaaagtgttcctatttctccacatcctctccagcacctgttgtttcctgactttttaatcaaaaccactatgagatatcatctcacaccagttagaatggcaatcattatatggttaattttttaaagtttatttttaataaacagttaatttttaaaagtttatgcctttttatatttttaatactgttttaaaaatcctataataaatcagaactgcttaaaaatagaaataaaagacctattactgacctcaacatcagtgcactctggcaagctttaaagaagttagaatgaagttttaaaaatcctgcagtcaacataaagggataaaatgtgacatggatttatgacagtgtggtgtctgaatttgttatatttaatataagtaagaaaaataaattgaacagcagtacagtggtgttctccaggaacccgtcaaaaagaagcactggggaaaatgcggggaggtttccccttattcttctgaaatctccaaaaggaatgaaaaatggaaaatttagtaagagagaatagacactgagttcactccctgtttattgaaagaaagccagctggttaggaatagtcagcacgagacagttcattttctcttgccggtgttttaatagggcccaggggctggggtagaactagagtttatagattaataaaagtcacaacagagggcagaggagcaaagtccatgaatctcaaatcggaggggaagtttcaaaggctattctactaatgcgtccaggttggtatgtcgaaaatcaagtcattatttatccatttacccattctccctccctctcagcccctcatccttgagccctggtttctgggaacggctgttcttctggccatccatgcttaaaggctctgagtcctctctaatctctttatttgccttttcagcgaacccagtgaccagttttgtgaaatctgtctcttgctgtttttcagatctgctccttctcataactcctactgcattctccatagtttgagtgctcattaccccttagagatgagtatatacagaacgcatagtgtggcaggattcatgatgccatggttcatatccccaccgcactactttttatgtagtggcaaatatacaacttgttagttgtgtaactagttgtgtaacaagtccccagcttgttagttgtgtaagctgtgacaaatgcacaactcgttagtgtggacaagacctcagcaagatacacactcctagcttctgtttccttatctcttaaatagacataaccatagcaagcagctgcttcattttatttttcaggtctctgctcacatttacctcctcatagaggcctttcctgatcaccatatctaaaatagcatccccattactctgtccttttatcttactttattgttcatttgtgactacctgacattctatcaagtgtctgtttgtttggttggttgtttctctgtacttcccctacccctctcccaagtagaatggaagtttctcaactcagtgtttagttattagcataataatagcccagctatgttgtgaaggtcctgagatttactttatttgcaagctaaaaagttagactgtcacattttcatggatactggcaaaagatagaaaactcctgggtcagaaatgaaggactttattacagcacagcaggcaacatgagctccatgtttgtactggttttccccatgagtcccatgctggagatgtggagtagcctcggggattcctgggcatatactgatgatgtgtcactgctgagaaattccaagcttagaaagccccctatcttataagggttgctaccaagcctttgccccagccaaggacattatcctggtgatgaaacaaatatgccctttaccctgaaaaaagacattgtctctatcttccaaggctgtttgctcgacccacaaatttgcaaagataatctaagacaaaagctgtcatcagacatgtagaagtgtcatggagaattgctatccaattctgcttttctatcctttatcttccatggcttttacactaatcctgcattacaccaaactgcagcacatgctgtttccctttgtgtcaggtagcttcctctctttatgcctcagtgtgtgcttttcattccagagtctcctgggtaacaccagatctcatcttcaagacctatctcttcccctagatatctgcatagcttgcttattcacttccttaatgtttgtgcttagaagtccccatatgaggtgttcctcttatctgaaatagaaacctgccccccacccggcagcactgtcccctttatcattatcaccctatgacatatatatgtcacaatatataatacatataatttatatatatatatatcgtgatactatatacacacacattgtgaaatatatgtcacacttgtctatgtctcctttctctaaaatctaatctctttggaagtaaagacctcaaatgttagatgtgctgctgtaacctcagtcccccaaacactacctagcacatagtagacggtaaataagtattggttgactctgttaattttgcattttcctttctccatggctatttccagatttactaagtagaaagtgatctctgcatccgctgagcccttgttctacttgacttgtctttctctgtgatgataatcctgttctgccccttattatgaaggtacatacctgccccgctcgctagactgtgagcttcttgtaggcagatttgttctcttattccagtggccgcctagtacctcacacagttctttcatttagtaggcactcaatcaatgtgtgttgcatttcatagtaagtagaaagatcaggcagccttaaatatagcattccttttaatacttgtttacttagcatctttagtaattggaatgcactctctaacagaatttggaggaaataactgatgccaattggttgaagctaagggaaaagagatttcagctaaatacaagggaaaacaaatggaacttcccaaggtagtgactgcctcagagattgtaagcaccccatcctcaaagaagctcagtcataggactcaggctgagagactacttagcagaaggttggcagcagattcaaggacagaatgagtgtttgggtggggagtgtggtttgtctaggggttcatagacgtctctcctacaggctagcttctatgacttctgtgtgcatatgcactcatttacccatccatcacataatgacatggagcagtactttctaagcctagaggtacagttttcttttcatccttttgggttgagctttgattcttttggcttttcaatttcacagcaatttgaatacgtctcctttacttctcatgttttcagtgtttgtttacaagtctgtctttctaagagactatgtaaccccttatgagcaaaattcgtgtcttatttaactacctattcctagtgtttgtcctagagtcttagagctccttggattttcacagaatgaatgaattatcaacctaaggttggtcatttctatatttttattactcagattttgaggctctttgctacctggacttgctgagtgacccaggaatattgcctttctttctcacatgatatcctctctactttgctccttataaaacaaattcttctttgaatttctgtagggtaatgatcttgtcattgctaagagtagtgagatgattttctcgtcatctaatacagttctgttatcatagcaagcaagaaagtgagttattcagtgcccagataaaaggaaacatctcaaaaggcaattactaattgcaccatataagctcagtgatgagagcaagttccgtgatgagatataagttgagtttctcaagtaaaaagaggtttgaatggtgggggatatttttaaaataaagtagcagctattacttgccatctctaaagtgatagtgatgaaagtggagttgtattccaaatcacctggggggctcaggcttcctgtgaatggcagcctttaattctaagaaggtaatttaactttcattaaagatcttttcccttctacatagcatagggcctttttctgaacagattcattcccttctaaggttcttcttttattaatcggtaaacatagctttctagatggctatcactataataaggaaagtattgaagttcagaaagctgctactgagaaaaaaaggggcattgtacttttagtccaaagaaaggtgaggctgaatagtaccttagtgttcattctcaactttactttgatttttcactactgtaaaacaagctaccattcttcgcttaaatcagggtaatttcagagagaaaaccagtgccatgtgttagatgagatttagtgactgaatgaacagaatgaaaagacgagtgaatttcaaaaaaattgtcatggttattaacaaaagagagtgcccatgaacatgagggtaaggattaaaagaccacacagagggttttataatctaaaccagcaagaataaagcaagacaaatgtacttatgtgttgttaaagaaataaaaaaaaattgacttgtacataaaggaaaataatcttttggcatctgaaagtgtgaatatggttgagcagtaaagtgattatgaggctactttttcaagtgagatggctggtgaggtttggtggttgagaagtcatcagtccttttcattatgatgtgttgaaacactgaagagtctccagggaccttgatgaccagataggcaaaaaatgaatccttaaagattatgcaaacatgagctggaaggattagtgtctaagaaggggagatcagaaaaatgttttgattatggtgcttttatcttctcctcatttttaaaatttcttaaatatctattcatttattttgtagtaaataatacgaaaggaaatgggttgtactttggcccttaagcactttagtgtttggggtggagtgaaatgtgttttagcctctgtagcatcacttctcattggctgatgtatcattgttgtgaatggcttgttgacatgtcactgggcttacaggccaagtttaacttttcatgttttttacatgacctactggcactcctcattcctgactggtttctgaactggtccacttgatgaccagagagcaagggatgtccttgagcatctttgaatcctgacacagctcctgatatggagaagacgctcacactcagtaaatagagaaatgaactgaatcaggttaatcacaagggacaccggtggagatggtgtgcactagtgcaaatcctataatttgaaggagaacttgaacctcatgcataatgaaggacgagattaagttaatcctttggtataaagggaaagcacatttaaaaaacgaatgaaataatggggcctaatcctcacatgtcacaactgcctgaatgggtagattttatggcaggataagggaattggcattgggattcttaaaggttgcaaaccaaattaggattttgtgatcttctggtgctggttggcactcaattctccctgaccctctctgttgaatttaatttcagctacatcattgttattgttcaagtccaccaagaatttaacatccatcagcacacactagagtagtacactatggctgtgttaaaaattctgttcaatgattgcttatttaactcatgttggctttcttcaattaactttttagtatatcaagatatttgaggttgactaagaaatatgatttttcctcactccccagagctatttgtgtaaaagatattattaaacatcaactattaataggcccaaagattctaatgatgatagcagttatatgttaaagtattattcagttataaaatgaaagtttaacagtgctttaaacatagtaggctccaactatgtgctggagctggcgtgtaccagctcacttgagctgactgttaaaatttccagaattttctgagccagttgttaaacacttggtagctgtaaattagctatggatgtcatggagggagcatttataccagggaaatcagcagtcattacaaatcagggattccacccacctcagcaaaaagccagttgttaaatatttttcagcactctgctggttttcagtcatatttgtattgaatgattttaacataatatattagagtctttgtattttatttttattctgacaactccactgttattgttacttttgctctctttccatagccaattttataagggtaaggacttatacatattttttaaaatacttgcaaaactgcaaatatgatttcaaagaaaattaaattatgaacttgaatagtggaacagatttattgccatctttgggataaaatttttgagacatttaacaaaagatcatataaaagggtaacagataattaagatagaaaacatgaatttttatctaattttaaaaatagtaattggaaaaggattctgttagaccacatgggacagccaggaaactgtcttagaggacttggaatattggaaaataaaatggacaaagaatgggaaagtttattttagaaaataatactttaatggaagggatctatgcaacaaccagattgccacagtgcattaaatgtctcctgaaagagacatgttagaggctttcagatatgcatttactctttcaggtcattagaatttggggatggattgacacattcttagcaaaaatcagaatatgctcatgtttcttaagcagccacacttacttgatatggtcaggtgcagtactaaacaatctaaaatagtacacaggctcttcaatcctgcatctcataatcaggaggtccagaaaacaaaggcttccttttttctgcaatacttagtttcattttcttgggttttctattgtctttggaaagtgatgtgaaggagaataagatggaaagtgcatggaagtcatgagatagagtttaaagggagaaaaaagaaacagaatgagataagatgaggagataaggtaaatcatcatgggtaggaaattacatgtgaaaccactcccagcctccctccacttccagcccagcaatgctactggatagatttccaaagccaaagctatttccagagtggaaggagccagaatccggagtcctgaggcttttgcagcatttgcccacaggtgctgtgaccccagcttaccaatgctcaagaataatggcagtcgtaaacttgcacactatgcaggatcttgaccatcactgtcaaggaaagagagaagctgactttcccaggagcacacagcttattagtaaagctgaaagtaaagtctcttattttccaatttagtgctgtttctagtgtgttattcttggacatcactgaattgaatgtacagcctcatttgttttaaggtgacaaataacctggaaattattcagttgagtgagacagtctgccaaatggttcagagggactcaggactttaccacactgagggaaacccaagactgagaatatacattctttataatagcggtgtattttgagatcagaaagtttaaatgtaatctgcattccataaacttgcaaaggaaaatataaacagtattactttgtgtaaagaaaaataatattgtctttaggtgcctgtcaatatatataatagttattgatttcctaaacaatataaaagaatatttttatactgttttagttgtttctttcttgggctaacatttaaaatattatcaagaactttatcagaaatgctttgtccctagtgaaaggtttccagttttagcatatatccaatgctaaatatatcagttggctccagcttggcattcacagactactttttaatttttaattgacaaatcagaaattatacttatgatatacaacatgatgttttaatatatgcatacattgtggaatgactaaatctggcaaattaaaatatgcattactttacacccatatcatatttttgtggggagaacacttaaagtttactctcctagcagtttccaagtatacgatatattggtttggggttttttagagacaaggtctcactctgtcgcccacgctggagttcagtggtgcgatcctagctcactgcagcctcaagaactcctggggtcaagtgatcctcgtgcctcagcctcccacagtgctgggattacaggcatgagccaccacacccagccctcaggtatttgatatactattgctcattatagtcactatgatgtacaatagatctcttgaatttatacttctgtcctaactgaaattttgtatcttttaaccaacatattcccaattccctcttccaatctctggtaaccacctttctactctccatttctatgagttcaactactatagattccacatgtaactgagatcatgcagtatttgtctttctgtgcctggcttattcacttagcataatgtcctccaggttcatccatgttgttgctaatgacaggatttccttctttttttaaggctaaataggattccattgtgtacatgcagatatatatactatgtttttaacccatgtatctatccattgattgacacttagattgcttccataccttggctactgtgaataatgctgcagtgaacatgaaagtgcagatctctttgacacactgattcatatcctttgatatatacagaaatgggattcttggatagtagggtggttccatctttaattttttgaggaacctccatactgttttctattaatggctgtactaatttacattcccaccaacagtgtacaaggggttcccttttctccacatcctcgccaaatcttgttatcttttgtctttttgatagtagccattctatcaggtgtgagatatctcattgtagttttaatttgcattttcatgatgactactgatgttgagcatatttttgtatacctgttggccatttgtatgtcactttttgaaaaatgtcttttcaagtgctttgctcgttttttaattggtttatgtgttttcttgcaattgagttgctcgagttcctcttatgccagactatttagaaagagtgaagtgtgatgtaggtcatgaagttcagctgcccaggaaacagctgattttcacttatgcaaacttggttctgacttcactcacttggccaccagtgctggcctttatgtgctgtatctatggctttggagtttcaaatttcaatttcattctgttgttctggtctcattagtcccagtccttctccttgaagttagttatttcatatattttaagtcgagagttactaaaaatgggaaatgaaaaatcattagctttacaggaatggggtcataacacactccgcagagggctctgagtcttggatttatctgtgaagagattggatgcagccactttgtggaatgtcccacttcagtttctttgctattacctattcctcctgtgctctgtgctggcacagccatcagatttcagagcaaagggttaatgaaatttcaaacaaccagtttacttttttggctttcttgagaatgtgatttatggatctagaaagtatcaccaagtcatggaagtattttaaggaatgtgttatatgtgacattgtctgttaaatcacagtcataaaattgttactgttcaggcgctgtttagctgtgtgtgttagtttatgtattaactcagatgctgttggatgattagagacccattaagtactatttcaattacttcagtaatttgcattgtgacatttaagttagtcatataatcttaagtaaatgttaagccacagtagagtgtatgtttgcttctgcaagcttattaagcaaggagagaaattcttattagaaaagaaagtaaaggttcatcctaaccagttctcataactttctttaccaaaataacatttaggttttttttttagatattcttcctgaatcttatcatttaattgtaaacttagggtttgtttaaaaaagcaacactgcaaaatagaagccagtcttctttcctagaattgggtcatgaattaacctaaactgtactaagaaagttaaagtgttgatttacttcaacatacctttactgggaccctttattgagcactgaacttggctctgaggaactttttttttttttcttgacttggagtcttgctctgtctctgaggctggggtacagtggcgctatctcagctcactgcaacctctgcctcccaggttcaagcaatccccctgcctcagcatcctaatgtagctgggactacaggcgttcaccaccacacctggctaatctttgtgtttttagtggatatggggttttaccacgttggccaggctggtcttgaactcctgacctcaagtgatctgccagccttgggctcctaaagtgctgggattataggcgtgagccaccacacccgacctgatgacaaaatttgtaaagctcaaatatgcaaagtcaaattttgactgagaagactatattatattccaatttttaatttgttcaataatttgcttgatttttttgattcttaaaagcttcttctaaaacatttatacatttgctaatgtacttaggggaaagttcactgatgttagcaatttaccttgaaatatatatatatatatatatatatatatatatatatatatatatacacacacacacacatatatagacatatatatattagacgattattatatatatcttctatatatatatatatatagaagatggattttgaatagatagagcatgggtagatggctggatatgtgatgaggtgactatggtaaaatgttaatggcagggtctgagtgttgggtatacaggtgttcactataaacattttttcaactttattgcatgtttgaaaatttccacagtataattttgaaaaaagtcatgaatccttctactcagattaagaaatagaatattattactgcttctgaggtcagtttgattttattataaggtatatatttatttttatttgtagcaaagtaagaaataatgtacttagaaatcaaatagtaccaaagatgtataacaaagcagaggctttacctgtcccatctttccttgaaagtcctgttccctagacttccattttctcaaaaatatcttgggtatttacctccacgtttcttaaaaaaatatgtttattttgttatttcttgatttttcatgtttagatttttaacgtttttgataaaaacttgttatctttctcaatttccctctgtcaccctcctgcatccatatcacgaatttttagtagtcagtagtgtttacattttattgcagagtcaagtagtatactattattatttcatttgctgcaaaatttgctctttttgcttggagttattagttgactcatttttaaaattttgctgagttttctatgtacctatctgtttcttgagatatgttaaacattaatcaatattaatttccatattcttaaatgtatcagatgatctaccaattacacttccttcagaaaattcttttggaagcctacattcccctatgcattaggtagggttgaatgctttgctttctgtacagtcatcatctccacagtacagttttaagaaaaaataaaaactggacttccctttaccattttcatgagtgtgttagtccattttgcattgttataaagcaatatcagagactggggagtttatatggaaaagaggtttatttggctcatgattttgcaggctgtacaagaggcatggcagcagcatctgcttcaggtgaggccacaagaagtttccactcttggcagaaggtgaaggggagccttcatgtcatatggagagagacagagagcaagagaggggaaggaaattgcagactccttttaacaaccatattgcatgtgaactcattactgcagggagggcaccaagccattcatgatggatctgcccctatcacccaaacaccgcccactaggcccctctccaacatgggggatcagatttcaatatgagatttggaggggacagatatccagactatatcaagagggaacctccttttggcttttactactttctagtttttggggaatgtatctcattttttggaagagtttctctgatggtttcctaacaaaggatacatgtaaaataaaaattgtgagaacttgttcatctgcaatatttgtttttattcaactctcacttatgatgttttatacaatttaagaacttttagcagaatttcaaaggtcttgttgcttccagtgttgcaattataaaatctgatgctattctccctcatatttacttctatattacctatttttatttgtttctttctggcatcccgtaggatctattcattatctctgatattgtgaaataattttgcgaatgatatgtattggtgagaatcttttatcattagtgtactgggcactctttaggcactttaaatctttactgccttgttctgttaatttttcttatattatttcattgataatttctttctctttgttttctcttctttgaaacttgtataagtcagatgttgaacctcctatattgatctttaaagtttgtcatattttctatgtcttaatttttttctgacttactgagaaattaattttaccttttaataaagttttttttttaaatttctaggagctttaaaagttctttattttttggtgtttatttttcagaatactctctttctttttgtggatgtaatgtcttaactctctgaggaaattaacattttttcatggtcaattacactttcccaaatttaccttttattttcccattttaaatgctgtaaatgactgtatctttactttctaacattttctaaaaggaagttcaagaatttttttaaagaattaatggctttcttattttaactgctttccagttaagtgggatgtaaaacaaactttttttccctctaaatattaagtgcagtgatgttactccatctgattttaagtgggccacagatttaatttgagtgaacaaatatatgcttatgtagaagaaagtgaataattctcaataattgggtattagaccaccttaaatgtgtttgaatgttttctcaccagaattcatttagaaagaaaagttattaaaatggaacagaacagacaaaaaattcttttgatttcttgctctaacttcctttaaaataaatgccttgagtttctgttatgatccctttcttcagggatgcagagtgtgtgagtcagaaccatattggtggctccattagatgcctactagagacctctttcaagagggaattcattgaaagcctctggcttggtagtgttgactttcacatttagctgtgttttatggttttgtagctgtttgtaccctttggaagccctgatcataatattgttatttgaacattttctctcctccatgttttagagaattgttgggacttaccttaattgacagctttggtcaaaaataaggacacacatagaagaacaatggttgtattgtggataggaggtggagaatgtttcattggtgggcaattttgactgtctaaatttaggtggtggtttcaaatttagccactagtttctcaaccaatttagtgagcaaacatccctgttttaaatcaggttgcaatgaaaaaggaaatgagaaagtagttttatccatactgtatattgtgagaaatacagacagacataatttaataaccatgtttaataaatttaggatatgcgtggaaatggcctgtgtcagtcccacacaaattgtcctcaatcaggatgtaaaactggacaggatgccaaatattccctcatgtgtgatccatccttgccttgtgtgttaccatttcttttggagtaaagacctgagccactgaagcaaagctctggctttacactgtgttcacagcccccatttgtcctgtccccaatttgaattgttctagtaatgggaggaacagagtagccaagggaatattttccccaaatatggggcaagagaagaagagacaataaaaattccttatagatagagtcatttttgagagaatgaatttgtattctcgtattcttactaatgcataattgttaaagatatcatttatcttactagaagctaaaatttgaaatatttcagcatttagaatgtataaaatttcattaaagtgagtggattgaagtataggtaactgtgtatgtgtgcatgtgtacaagagtgtgtattaaaagcaccgtgaataaactccacagccatggaattcaagcagagtgtttaaaatacttggaaacctagactaaaatataattctattttaaatattctggcatttagaatacaatgaagcaggttaatatattcagcttcctttttctttttagagaacaatggatgagacaaaaacaatctaactgtattacaaatgtatgaaacaacctcactcaagggggtggaggtgctgaacaaagtaacatcggaagtgagtgaaatctgtaagatgaaggcaaaaaaagctgtacataattattgtcctgtattttaaaaagttgtttcccgtaggagtacaggttaacagttctgatgctactatagatgtatgctggaattggacagttaagtaaatggatgcccgatggtggaagccaggtactcactgttggagtggaatgttacagataagcaaaggaggagactaaaatgatgcaagttgtagattagagttggagacatcagtatgaactcaggtttagtttagtatagacacagatggttacatatagaaatatttttcagtacgtatatatacattggttggtatatttctttgctctatcaactgagagggcctagtagcaatgaacacatataatacctggattttggtgtttaataccattctccaatgaaagggaacagaggtccttggaaaaatgacttattctaggactagggaaggaaatatactgatcagcctgaagaatcttatagtgccaaaaagtaagcaagtgctaaaataaaaacaaaataaaacaaacccataatgatggagatacatcaaaaggacacaggaaccgatttaaaatgctcacaatggccaaactggaacaatttgaccaacacattcaataaagtagccttggattataacccaaagtataaagtaaatatccatggttcatactgatataaatagattgaataggtagtaagtgggggaggagagataaatctccaagaatttcaaacaatttaggtagatattttgccctgaaggaagtggaacataactccccactccttaaaatgtgagttgcacatagagacttcattccaaagagtacagtatagaaaggagaataaaagattaacttcacagttgaaaaacctgtcaacactactcagccaggtgaatagagtcaacatcaatagtgataagtcatgctgatagaatgaactcttgacagtatgcacttagtgttataaggatgccgctttacccctgtagtcttcctccccaaatcctataatctcagttttaccatgaggaaaaccttgacagtttgagggatactactcagagatttgcagggtattcctatggaggaataccctgcaaatctctgagtagtatccctcaaactgtcaaggtcatcaaaaacaaagaaagcctaagaaactgtaatagccaaaaggaccctaagaaaacaacgactaaatgtaatgtggtgtcataaaggagatcctgtaacagaaaaaagtacttaagtgaaaactaagaaaatatgaatgaaatatggacttcagttaataatccatgcattaatattggttcatttattgcccagaccaatgtcaagaagcatttctcctatgttttcttctaataattttacagtttaaggtctcacttttatgcctttaatgtggaggtcacttgaactcaggagtttgaggttgcagtgagctatgatcatgccactgcactcccacctgggtgacagagccagaccttgtatctaaaaaaaaaaaaaaattaagtttaaatttaaaaagaaaagttgtctgtattatataaatatctgctacttagtaaggccatcttcattttaaatttagggaaaatatactttattagacactgcgttcaaaagtgttttgctaataaattcataaaaatacagcaacatatttatgtctcttagtcatactttcagaatttcatgattaaattaggtctttgtttagctggatcaaagatttttttttttaccttgtcgcttagttttggaagatagaagggcagtgtatttgtatgtgtgtgtgtgtgtacatgtgtgcacagtaaccctgtctatgcaatactttcaacaaaacattttaccaagaaaattgacagaaatttaaataaaaagggaatttttaaaagtcagtgtttgcctctctggtttagctttagaagaaagtggtgctgaaaaaaaatcaccgatgttcgcacattttgaagagtgtgaattttattcaccaatttgctttttataccagaggccagctgctaccttttggaagagtgaaacatttcagccagaattgcctgcagctcagtatagctccaatggcagaagaaatcctaccagattatgtcctttgatttttcacagattttgttcagaggatctggcaatgggttgcagtttcacacttcagaaatacatggtggccaagagttatttctggagttttcttttaaagccttatcagttgttgagattctctgtgctcctgaatccatttcctactcattccttacctgaaatgagatatttatatcttttctaagttgcttttaaatttgaaaactgcatcttctacaacagtgacagatcaaaatgccagctggacatttgataggattcttcattggtaggcgcctgacgaatgactactaagtcatgtgaaatactttctttagtcataggacatggtgctgtgaatcatgaaatgttagacataaattttacacacaggggattacattctaaaatgagtgctcaagatccttggctgtggaattagagaaacttcattcaagtcttgaatctgctacctcctagatatttgaacacattcttaactttacacctcagtttccttatctgcaaaatgaaaaagaaaaatagtgtctaacgcatgaacactaattgttgtagtattaaaggaggtaactttgctgtgcttgtcatagcgcttagtaaaattaaatagatattaagcattttcattatcatgctggcatttatggaagacatgccagctacctacccacctacctgaatagcatcaccaaatatgttgcttctaaaagatcagttgtgcataagttgcttaggaacatgtactggaaaagcctctgagattatgcatttgattaaaacaaaaacaggtatgtgccaaagaatatcattgctcctttgggatcttgacttaaagttctgccccataggtacctcagtattccatctctcacttctctttcctgaccaaagctaagctctaggctcttgttactgtatttggttctccaggattctctgccctgcccctgggaggctctcattcctgtaaccaggaagcactctggaagaccgaaccatctccgggccttaaaacaaacctcaggggcagggatggacccatggtggggacagtgacctgtcctgcctcttcattcacacccatctttgggaactgttaccagcttagcaagcaaggtaacaagtcactgagcttttatgggacccagcttccttgttcataaaatgagaaagctaccaaagatgaggttgatggtctcttgcttctccattattctcttggattcaataaattactggacatatctaggaaaaataaatgtcacagtcaccgcctccaagaggctttctttgttcacaaagtcttccttttattaccactcaggctgcagtgagctgtatcttaaaagtcttaatgtgtctctgacacattataagccatacccatggaaccttggaagttctttttttacagtaggggattagattttctttctattttttaaattttctttttttaattgatacattatcacatacatgtgataattagataaattcatataatgtgtaaagatcacatcagggtggccgggcatggtggctcatgcctgtaatcccagcactttgggaggttgagacaggcagatcatctgaggtcaggagtttgagaccagcctggccaacatggtgaaactccgtctctactaaaaatacaaaaattaactgggtgtggtgatgcacacctgtaatcccaggtacttgggagactgaggcacgagaatcgcttgaacccaggaggcagaggttgcagtgagctgagatcgcaccactgcactccagcctgggcaacagagggagactccatctcaaaacaaaacaaaacaaaacaaaaaccacgagaaaaaaggtcacattagggtaatcgggatatccaccaccttaaatatatatcttttctttatgctaggaacattagaaaaattctcttctatttttaaatatgtaatatgttattgttaactatactcaccctactgctctatggaacactaggccttatttattctatctaactgtgtgcttgtacccttcaatcaacttctttcatcctcctcaacccctaccctttctggcttctggtaaccacagttctattctctatcttcatgagatcatttttttttaaagcttccacatatgagagagaacaggtgatatttgtctttctgcatttggtttatttcacttatcataatggcctccagttccattcatgttgctgcagatgacaggatttcattcttttttatggctgaataatattccactgtgtgtgtgtgtgatatatatatcacatttttctatccattcatccattgatagaaacttagattgattccatgtcttggctattgtgactagcgctgcaatagacatgggagtgcagacatttcttcaatatattgatttcctttcttttggatatacacccagtagaggaattgctggatcatatcatagttctatttttcattttttagaaagttttttaaggatagagataatgctgtttttaaccttcctaaagagctttaccaacaattacattcaaaattaacgtattattcattaaaattataaatgtatagtatataaatgtttaacatgtataaaatctgataacttaatatgtaaataaaatgtgactttctatgttatatatatcatatataccgtatatgatcttatacctacacatacacacacatatatccttttgggttcaaaagcacataaaaatataaggagtcattgtgattacaatccgtagtaaatggtggtctagtgttatgtagaacatcaaggtatttattcgacttgccgttcaaggagtccaagaaaaaacataccacactgacacaggacaggcaagcccccaaactggggcttagccccaaaggattcctggctttgcccaggaaagaattcgaggtcgagccggtggtgttggacagcagggtttattgaagcggtagagtgcacagcagcagcagagatgctgctccttgaggagagggctacctcttaggcagtgtgcccagaggagcagctcagaggcagttctgcagtcatatttatacccactttttatatgccaattaaaaggcagtttaggcagaaacttccaggttgtgaggttgtttccatggaaaggggtggtaacttatgggtgttatggcaatggtaaactgacatggcacactgatgggcatgtcttacggggaggtgcttccaccccagcctttattggtaggtgcttctgcctctgttttagctagtcctcaatttggtccagtgtccaagtcctgcctccagagtctagtccctcctcctagctcaatatccatggaaatattatctatttggataatgttgttatctttataactatcacagtgtggccaagaagagagataacagaggttaatctctctgataccttttttaagtagtatataattcaaattgccctaaaacttatgttgattataattgaccagtgcttgtctaggaattgtaaggatacctaaaaaagtatgtacgtacttttgccagtgacaaaagtaacaacctgaattccttttgcaacaaaattatatcagcacaagccagcatggtggcttttgcctgtggtcccagctgctcgggaggctgagggaggtggatcacttgagcccaggagttcgacgctgcagtgagctaagattgtaccactgcattcctgcttgggcaacagagcgagacactgttttcaaaagaaaaattacataagcacagactggatgttaaataaataattagattcaagctttaaattatttggaccctttccccccaatactacttaatagcaatataaactttaaaaaatgatgggagccaaagaacaagataattaaaaaatgagttatccagtgcttcatttgtggtttcagtgtgggtagtaagacataggttttggttccaaattaagttttcaatcttaggagggtcaaggcagacataaaaagattattccaaatatcactgcaaaacattatgaaacagatgctatagaaagaaaaggagtgaatgagccagggagaggcaaagagagaaagagagaagatggacagggagcaagtgaaagggagagaattagctgattcgcagagggagagacacaatagcagacaaaggggcagccatgggcagcgatgtgatttggtgggcaggactgactggaggtgggagggtcttgtgctacccccttgatatttggctggtgttttcatggtcatagaggagagggggttgcagcaaaggaggaagccacagtggtttgatgcccagctagtaatatgctgcacgtgtgacctttccgcctacctaagcctttccgcttttataactggctcattccctgagctcccttcctgaactttctccttaccaacaccctttctttcaaatgggaagaggcggcgtgtgctggaaaccattttccctgattcttgttaaatatatagaaatttcgtgagctggtggttaaactgttggtagcctgaaatcagtcctggtgggaatattgacaccttggaaactgatgagtgagagctttttattttcccctcaagagtcagtttacctgctcaccactaagagaggacttgcctgggtaaaaatttcctgaaattcatatggttttcctacttattcatatttgtgattgatatcatgacttaagtccttcaaaatttcaggaatagaattgactgttgggctaattttttaatttaaagcagtttgtaaatccaagggacaaacatgtccatttaatatttaacattaaaggaatgcacgtcacttctaggagatcatcacagggagagctggggaaattgaagagaaatgactttagagatttcaaaataaaaacaaaagatacaggaaaaatatattgtacagacttagtcataattaaaccaaacttgaaatgttaattttaattgataataactttaaaattctaatttaatttctattgattctattctgggagaaaacaaccacgaagtttctattatccttaattccggttttctttttaatccttatgattgcattaatatacacgatacttctttttagactggagactaatttgtttaaaattttttatattcatgacttcagtgataaaattttgagttagttttgaactaagtacccagttcgctactggccaggcctggacaaagaccttccctcctggctcctgctttttctatggtgtttcttatagatttaaaggatggccccattgctcattatctatcaagcttatattattttccagaagtgtgcaaaatacttcatatttgtttgcaaaatgcttcatatatgataaaggttttgcttttgttgcccaggctggagcgcaatggtgcgacttcggctcaccacaacctccacctcccgggttcaagtgattctcctgcctcagcctccctagtagctgggattacaggcatgcgtcaccacgcctggctaattttgtatttttagtagagatggggtttctccatgttggtcaggttggtctcaaactcctggcctcaggtaatccgcccaccttggcctcccaaagttctgggattacaggcgtgagctaccgcacctgtactcatagtcattgagtgccagtcctgtaacagactcaggttggcactttacatattttatctaaaaccctacagccgtcccatatggtaagtattattactccccactcagaaaatattgagtggggagtcacaccaatattgagtcacaccaatattaagaataaatggtttaaactgtttgattccaaagcctaagttctttaccctatgccagcctgcctcctatatattatgcgattttaatctgcctattaccttatgaaatgcacagaaagtattatcactactttatggattaagttttagtcagatagctagaaatgtcctctgacttcctgtccagtgatcctccccagatggccaaaattacatgggcaataacaaaattaaaataaggtcatcatatctgacttaatgtgaaactttagtaggacattatttcaaactgacaaaagcttcttctggattgaacacaaactgcatgtaaatgtcgttaagtggttcatattttaaaagcgtgagtgtaggccaagaaagaaatctccagctactgtttgcctgcttccatcagaatgatatgtttggcgcacagtgtgttttgtatatcagtcctgttgtttatgggaaataccattcctcacccatccacgttcccctgttactaggtcccagctactgccttacagagaaggtgatgtttcatatttgcttgcttgtttgtttgtattataaggaattattcttagcgatgttaaaaatgattctttcccatgcaaggaacttttagacacccaagtttacactctgcatttgcgataaaaggaagtaggaaagtggagcaggagcaaaatgcagaagacaccaaaagaacctttgcagagagagtgtcctgccagggcatcgacggccgctcccggggcaggagctgagttaagtagagccccagcactactttcctttcctgatgtggctcaagggatcattgcaaaaatggactgtcccctattggaacataaaaaggccaaatcagagtccatttgacctatatcctttaaaactgcacaactgatggcgggtggtggggtgggggttgttagaaagcagttctaagagccaaaccgaatggcatggcatgaatctcaaatttatttcactatgattacaaaagcaatagctacttggatgtaaaagaaaaactgggctgggcgcagtggctcacgcctataatcccaacactttgggaggccaaggtgggtgaatccacctgaggtcaggagttcgagaccagcctggccaacatggtgaaaccccgtctctactaaaaatacaaaaaattagccgggcctggtggcaggtgcctgtagtcccagccactcgggaggctgaggcaggagaattgcttgaacccgggaggcagaggttgcaatgagccaagatcatgccattgcactcctgcctaggcgacagagcaagaatccgtctcaaaaaaaaagaaaaaagaaaaaaaaagaaaagaaaaagaaaaaagaaaaagaaaaactgatttgtagaaacataatacctaatttacagttgacaacccactgtggggttctaagccacccaggggagtgaaagaaagattaatgaatggtttaaaaggggcctgccccacagacctgtccccttcccttttttctcttctccttccacctaaagtgttgagctgcacatccagtctgacctccactgctgagacctcacgtctatcaggtggggcctagcagggatctgggtgggaggttcagtcagatgcaaacagcagccagctgtgtagaagccacgtgcaaagcagttcctcctgcgctgacatgacagccacgcgtttcaacaacaaccacaacaaatcgcataggggatcagaagaccatgctattccattttacactaaccacttaccagcagcctcccaggaagtcatcaaatacgtcactgtaaataatactgaggatgtcaaaattcatctttacaacttaacaaatggtacttaattatctaataagaataaggaacctttttatattgtcaaacgtattaccaggaaataatttaaggcctgctggcaataaaatcacaggactgatcttttaaaatcgcatttgatgacatatgtacgaacacatacacacatatatatgtacgtacatataatttgtgtacatatatatctaaataaaccccaatcctttgacaccattaccactgcagagttcaagctacttggagccgtgttatagaaaagcaaaatacttttgaagctcgtctttttttgtgtgtgtgtggttgatattggacccagtccatgagcctcacaagaaaaatcactcttttgtgcttaaaactttttagcctaaatggaattatccagtttgatcacacacattatttgctaatttgattttggctattttccaaagtcaaatccagattcaaaggatgatgactcaccactatttcgggtttttgaggaaatgggcccaggctgtgaagggctgaaactccagagacggagtctgagcaatcactgtggtgctgggaaaagcgtaggagtgaggactgttttgtgtcatcttatacatggtttagaaataagtcctgtggcttatcagttatacctgcagaacacagggcaatgttctttcttcgagttgctaagggaacaatgcctcccaagacgcagaggtctgaaataacaaggtgctgggccggcattgtgggaagtgtggcttggtgagagcacagcaatgagtgaatgggatgggagctgatcagttggggagattccctgggacctgcctctctgctgcaggcaaaaaacctgagaaacgtttattctatttgttctgtgccctatatcgataacttttctctgttgaaaaagtttgctttgagtataatatttatttttagtaatgtactgtccccaaatttgaataatgaagatactgttccctaatggtcaagtactatccagactcagtgtgttaaaaagaaatgggtcaggcatggtggctcacgcctgtaatcccagcactttggtaggctgaggtgggtagatcacctgaggtcaggagtttgagaccagcctggccaacgtgatgaaattccatctctactaaaaaaaaaaaaaaaaaaaaaaattagccaggtgtggtggcgggcacctacaatcccagctacttgggaggctggggcaggagaattgcttgaacccaggaggcagaggctgcagtgagccaagatcgtgccactgcactccagcctgggcaacaagagcaaaactccgtctcaaaaaaaaagaaatgaggaaacagaaacaaagcaaaagaccattggttagctaatcactcttgaatgtttgaatatgagctcttacagagtgacagtggggttcagacaggtgcattcttttggtctgaattagatactcaataatgaaacaatctggtgattgtttaacactgcttcattcaacgtttgcaagattttgaatgggtaaagcctcccttggacgtgctctattttcaagcaactaaaactcattaatgagttcctggcctctgcgtttgtagatctgggtcagtggcttaggtccatgctgtgctcactgtgttatcttggacaagttacttaacctttctgaaccgtgtgtgtaaaattaggttaattgtttttgcttcccagggttattgtgggggttacatgaaatttaacaatttgtataagcatatgacaatatctggcatggaagagaccttcaaatccaataagaaatggaatgtaggtatcactaaatatcacatgaacattttaaaatgttatttgtaatgaaaattctgtggaacagatcttgtttttccattggtttctaatacataatggagataaactttaaccaaaataccccaaatagaactgggcctcctaatagtccatcggactctcttgagcctttcctttgctatgattgtgtctcaaaatcaggttctttgagagcactgggattctgcttgtatctcaaaagtaatacacaattgctttgtttagtagagtctagtatttaacattaaaagtgcattgaatttaccttggcaccatgctaatacaaattataaggtaatggaacgttatgagatacgtgtattcattcagcaaatattgtctggttcactgcaagacactggggaatgcaataaggaaaataagacagacccagtctctcctgctgtgacgctgatagaaaaacagacttccaatggataaccacacaaacacatgtgtcatgtcatgtcactatgactcatgttacaaagcaaatgtatatggtgccgtgagagtgtgcaatagagttgaatctgaccagggaggtcagggaagtgattcctgagctgaggactgaagaaagagtaggtgtcactgttaccggaaagagtcccgatccagacctcaagagagggttcttgaatctcgcacaagaatgaattcgaggtgaatccataaagagaaagcaagtttattagagaaataaagaaacaaaagcatggctactgcataggcagagcagccccaagggctgctggtcagctatttttatggttatttctggattacatgctaaacaaggtgtggattattcatgaattttctgggaaaggggtgggcaattcccggaactgagggtttctctcctttttagatcatacaggctaacttcctgatgccatgtcatctataaaatgtcatggcactgatggaattttctcttaacatgctaatgcattataattagcatataatgagcagtgaggacaaccagaggtcacttccattgccatcttggttttggtgggttttggcaggtttcttcatcacagtctgttttatcagtaaggtctttgtgacctgtatcttgggctaatctcctgtctcattctgtgactgggaatgcagcccagtagacctcagtcttattttacccagcccctattcaagacagatttgctctggttcaaacgcctctgacatcacctgggtgcagataagatgagcatttcccaggccaagaaacagcctggagggcgggaggaagcaaggcaaaggaaacgaggaagttcagtgggtatggaacagggtgaccaggagtctcatatgaagctggagaggtcaccagccctgaagggctcctgtgaaggcgcaaagggaaacgtggaacattgaagtccatgagccatgtggtcagatgagcatttcaaaagaccagcctgaagtctctactgtttggaaaatcataacagaatctctgttttggacttagtcaaatctcaaattataattccactatgcagttggattttagaaaaatcaaatcttaactacaagtggtgtatccattacaagtagacactgagctgctattttttatagtcagtagttaagtccacaagaaatgcatattacatttcatagtaattttaaaatacctggaaagctgaaaagcaagtcttctaaaacatcaacttgattaacttaaaaatcaaatatgaatcacaacaaacaacagaatataggtatttaggccaggcatggtggctcactcctgcaatcacagcactttgggaggctaaggcaggaggagcacttgagcccaggtgttaagagaccagcctgggcaacaggaaaccctgtctgtgcaaaaagtacaaaaattagccaggtgtggtgccatgcacctatagtcccactacttgggaggctgaggtgggagggtcacttgagcatgggaggcggaggttacagtgagctgagttcacgccactacactccagcctgggggacagagcaagaccttgtctcaaaaacaaacaaacaaacaaacaaaagaaaatagatatttgattgccccagctaatgtactaggtaaagaaatatttttcttcacatatagaaattcatggcaccttaaatacttaactcatctcttctgtatgcaccccagagctgcagtaattatcttggaggatcagttgttgacatgttcattccaaataggcatgtgttgaagctattcgatttattcactcaccaaagctctgtaatatttcccagatcatgtcttagcaatgcatatccagttttattgcatttaatgttggtatggagcagcagtccccaacccccaggcctggtggcatgttaggagctgggctgcacagcatgaggtgagcagtgggcaaggaagcattactgcatgagctccgcctcatgccagatcagcggcagcattagattcttacaggagtgtgaaccctattgtgaaatgcacatgtgagggatctaggttgagtgctccttatgagaatctaatgcccgatgatctgaggcggaacagtttcatcccaaaaccatccatcaccccacccccatttctgtgggaaaattgtctttcccaaaactggtccccggttccaaaaaggttggggactgctggctatagaggataatgctacattgaaaatctctccatgtgaaaatagtttgaatccttagatattagccccatcatttgttagtatttgaaacagagaagttagaaaaaaatcaataaaagaattttaatatcttttaaagtttttttaaataagtagatttgattataactcaaggatgggtagctctctatatcaatataccttgttttggattaatgagggatgctgatatatttttacaacattatattcatgttataagccaaccatcaactgcattatactggttcattataagaatgcctgagaagctgttgactaagagtgtgtctgcttgtattgaattttgagcagttatgtttccaaggaaaccactccattgtcaacaaaagattcactcaaagcaatgcaaaaacgtttgccaaaaataatccaaccttattattaaatgtgacttcaaatgtcctccacagccctaaagcaataattaaaaggggtttacattttttgtcgattccatttaataaattcaccataaaatgtatttcaaataatcatttaagtggtagaaagtaaatgatttacctgaaagatatatccagttttgaaagttaatgtcttagatgtagtatggatctgctaatgaagaattgattagatctttgctttttctattaataaatctgtagttgtgtatagtgaaatcttatttgtctcaaattgttgacagttggctgtgggttgggttgtagtttgtttttgcattatctatgaagaaagtctttgcaagtgtaaaattcttaatatagttgaagacatttttgcatggccatctttcaatattcactgctctagcatattctttaaaaaagctgacaagtgtcaggttatttctaactttaataatgccagatcaacacatttcctgcccaatgttaaaatcattgaagcaaagctctcaaaatacctggttcacaggcacaatcataggcttcatttttatttgtaatcatatatgtaatatgaataaatgtatagctaacatgacagtttgtttcatttaatgtgcttaactttgggcaaatttacctctcaaactgaattgatggaagtttagtgaaaacacagtgcatgtctttcctctccccccaccatgaccatcctagatcaagtcctaattatctctgacttagatacgtaaattgttgcagttagagcactttgcaatttacctctgtgttgctgtaacagtgatcttttggaaacagattaaatcacgtctaaatttttttttatattttaattcagttttgcttcataacatctgaagtacttaatcatggtggtaaaagctgtcccatctttctctcccataccattccctttaccattcttaccatgaattttcacaaaattgccttacactttgctaattagggacattgcctataaatgggcctatacaatatgtggcctttggttcgttttgcattcttttgcctgaaaatttatcgtgttttcatgatgcgttcatgttatagcctgtcagtggtacttcattcctttttatggctgagtaacattccactgaataaatataccacgttttgtttatcaattaatcaatgatgaacattaaggttattccaaccttttgtctattaggaattatgctaaccatgagcattcatgtacaagtttttgtgtggccataggttttcaagtttcttgggaatataccttcattctttcacatgtgggtgtctggttgtcctagaaccatttgttggataggatattccttctccattaaattaccttggcatccttatagaaaatcaattgaccagctgggcacagtggcttatgcctgtaattccaacactttgggaggccgaagcgggtggatcacctgaggtcaggagttcaagaccagcctgaccaacatggagaaaccttatctctactaaaaatacaaaaattagccaggcacagtggcccatgcctgtaatcccagctactcaggaggctgaggcaggagaatcacttgaacctgggaggcagaggttgcagtgagccgagatcgtgccattgcactccagcctgggcaacaagaacaaaactctgcctcaaaaaaaaaaaaaaaagaaagaaaagaaaagaaaatcagttgaccataaatgtataggtttatttctggcttctcaattttattccattgatctttatgtctgtccttatgtctgtatcatactgtcttgattgctttagctttttaggaaattttgaaattgggaagtgtgtctccacctttattcttctttctcgggattgttttggctattctgagttccttatatttccataagaattttagatcagtttgtaatatctacaaaaaaaaaggcagctgagattttcaatggggataatgttgaatctgtagaagaatttggaaggggttattgccatcctaacagtattacatcttcaaatccatgaacacaggatgtcttcccatttattttggacttctttaatttctttcaacaatgttttatagttttcattgtgcaagtcttatccttctttagttaaatttatttctaactctttaattctttttgatgctattgtgaatggaattgttccttaaatttatttttagatttctcgttagtttatagaaatacagttgatttttgtatattgattttgaatcctggaactttataaaggaactcgtttattctaacagactttttgtgaattccttaggattttccagatacaagatcatgtcatgtgaaaatagagagttttatttcttcttttccaatctggatgccctttctatcttttcttgcctaattgacctggctagaacctgcaatccaacactgaatagaaatgaggagagcaggccaggcacggtggctcatgcctgtaatcccagcactttgggaggcagaggcgggtggatcacgaggtcaggagtttgagaccagccttgccaacatggtgaaaccccgcctctactaaaaatacaaaaattagccaggcgtgatagtgggtgcctgtaatcccagctactcgggaggctgaggcaggagaaccacttgaaaccagaaggcggaggttgcagtgagctgagatcccaccactgtactccagcccgggcaacaagaaactgtctccaaaaaaaaaaaaaaaagaaagaaagaaagaaatgaggagagcagacatcttcatcgtgttcccaatcttagggggaaagctttcagtatttctgtattaagtatgatattctctgtggagtttttgtggatgctgttttatcagactgtgaaaagttcattctatttccagtttttcttactgtatttattatgaaaggtgttagagtttctcagatggtttttctacttatattgagatgctcaagtgggtttttttccttttttatcaatgtggtattacattgattgatatttggatattgtgatggccaactttccatgtcaacttggaggatgttttggataagattaacattttaattgggaaactttgaataagcagactgccctccataaagtgggcagtcctcattctattggcctaagacctgaaaagagcaaatgacccaccttcttgagcaagagggtctccaacagactgccttctgacttcatctgcactgttggctatactgggtctctttctgctggtctttggactggaactgcaccatcagctctcctgggtctcaggctaccagcctttggaatagacatgcaccattggctctctagggtctctgcctgccagcccatacactgcagatttgaacgtgccagtctccgtaatcacatgagctaatttcttacaataaatatctttatatatgcatatctgtatctgtctgttgaaccaactatctatgcacatctatctatctctccctacagatatctatcctattgattctgtttctctggagaaccctgactaatacagatattaaaccaatcctgcattcatggaaataattcctgttgctaatggtatacactcctttttatatgctgctcaactcagttttctagtattcggttcagcattgttgtatctatgttcacaagggatatttgcctgtagttttcttttcttgtgatgtgtttgtcttgctttggtaccaggataatactagcctcaaagaatgaattggaaagttttatttcctcttttttggaagagtttataaagaattgttgttcattttctttacatgtttgatataatttattagtgaagtcatatggtccagagatttccttgtggaatgttttttgattactaacttattctctttacttattacagggtctaattagattttttacttctttggtagtttgtatattttaggaattcgggcatttcgtccagattatctaacttattgatttacaactactgttagttttcccttttaatcctttatatttctgcaaggtcaaaagtgatgacccctcttttactcttcatcttagtattttgagatttctctctttttttctcaataagtttttttttctagctaaaggtttgttaattttgttgatgtttttaaagaatgaatttgctttcattgatttttctcaattaaaaacattctgtattttatttatgtctactctgatttttattattgctttcctcctactcactttaggtttagttggcttgttttccaatttccttaagtggaaagttagattattgatttgagatctttcttttttttaagtaaaggttttacagctatgattttgtccctaagtattaactgcatcttatcagcttgtgttgtgttttcattttcgttcatcttgaactattttgtaatttccattgtggtttattctttaatccattggctatttaggagtgtattgtttaatttccatatattcataaatttctcaaatttcctttattaatttctaatttcattccaatgtgatcagagaacatactttgtatgatttccacccttttatatttatcaaagtttattttatggcttaatacatggtctatcattttatggcttaatacatggtttatcctggagaatattctatgtctctgttgagaagaatgtgtattctgcttttgttgggtgggctgtactatatagttctattcattctattgttttatagtgttgttccaatcttccattttctttttgatcttctgcctagttgttttatctattatttgaaagtacagtattgaggtctctaactattattgttgaattgtgtacaggtcccttcaattctgtcagtttttccttcaggtagttttgggttctagtgttaggtgcctatatatttcttaattaccgtatcttcttgatggattgaccctttgtcgttaaaaaatgtccttctttgtctctaggaacaatttttgccttaaaatttattttgtctgatgttagcatagccactccagctctcttttggttacttttggcatattatgtcttctcattcttttacttccaaactacttgtatctttgaatctaaaatatgtattttgtagatagcatgtatttggatcatgactttaaagaaatagtctgccaattctgcttgcaattggagtgcttagcccattaattaatgtaattactgataaactagaatttctttctgccattttgctatttgtttttatacattttaaggcttttctggttatcttactccattactactttttttttcaattaaataagtgttttctagtacataattttaaacctcttattgtttcttttactttttttttttattatttttatagtggctatcccgaggaatacaattatcatcataagacaatctagtttggtataatgccaatgtaatttcagttatataccaagactttgctccaatatagctctttctccttcctcctcttttgtgctattattgtcacacaaattatacctttatacatgaaggcggtgttataattgtagctttatgcagttgcactttgaatcagatagaagaaaagtgttacaaaccaaaatatatttttactgtatttcacatttacatacttatatatttgcctatgtacttggttacctttgccagtgctccttagttctttatgtggaattaagttaatgtcttgtgtcctttcatttcagcctgaaagagtctctagtgtttcctgtaaggcatgactgctagtgacagattttctctgtttggggtttttctttgtttttgtttttgaaggatagtttagctggatatagaatatttagttgatagttttttttttctttcagcaccttaaatatgtcattctgctgccttctggtcaccaccgtttccaacaagaagtcagattttaatcttttttagactcttattaagttgtatgcttgctgatatcttgcaggtcactgagggactgttcatttttcttcattgttttttcttttttcgttcttcagactggataatcccagttgacctggagacaaacaaatgggaataggggaagaaaaatgccacaaagctgactcttcttccttagagtcagctgtttaataaatgctcctcaaattggtgcaagcctttggttcatttccagacttctaagaaaagtttattttgataactttttgccattgtttttatttctatggaggagccattccagaagtgcttctttatcatatatttttttaactcaatgacctaaggattgtgttcatcctttatgaaagctattcaataaccatttatcatcttaatccatttgtattactacaaaagaatacttgagggtgggtaacttatagagaaaagaagtttatttggttcacagttgtgcaggctgtacaagaagcatggcaccagcatctgcatctagggagggcctcacactgtgtccaatcgtggcaaaaggcagaggacagccatgtatcacatggcaagagagggagcaacagagaaagatgagggaggtatttaacaatcatttatcatggaaactaataaaacgagaactcactcattactgggaggatggcacaaagccattcatgaaaaatccacccccatgacccaaacactttccattaggccccaccttcaatattggagatcgaatttcaacctgagactttgcaaggctaaacaaaccatatataaaccatagcattgagtaatactatgagccatgtatcggatgctgaagattacaatgtgcctttcgctgtcttttaaaactcagtactgcttacattagctccttttgtagttgcaatttttgtattgccaagagttaggagggattgaataagaagcatatgaagaaataagcagaaaaagaaaatctctagcatagtacacctctaatctatacatgaaacatagttaatgtgatgatgtttagaatcgtgataagtgttctcaggtacatgaagcttcagggatatgaagaagaggtgatgtgaacaaagaagtgaggtcattattatgtaagcttaaacacattgatgcatacattagtgatgtatatatactgtgctgtgtagtaagtgaagaaacaggctgacaatacttttgataagactctggataaataattatctgttaatctatcagttacactttttcaggtctggcatttggggctagaaggagaaaggttcagtagaaaggtccaaagcttaaggaaacagtggccaagttatttgaaaactgagttctgttttctacataggcttggatcttgggaatacgggatagtttgtttttaatcacaggaaccatcttatcagtttctataataactaaaagaacaaatatgagaaggttaaggaacagcttaattaaaatgttggagaaaatgacagaaataaattaattcagagagtgcctttgacattaatcatggaaaaaatgcatctcattttggtagcatacttagaaaaagcaaaataagaataaatttgcatgccaattagatgcaaagttaccacacatacctcaagataaatttgagatcctgaaacaagcaattgggtctataatattttgtaacatattcatttggatatgtgcgctatctgcatttttagtgaaagaaaatgcattcaatcaagggccatagagagagtgctatcaacaatattccaagttctaaactaaattgcagaagattgtctgtgcaagttcacttataatgtgtataatttatatcacagcaaagtaaatatggatgaaagaaacatttgaatgagaaagggatacacttttaaaattttgcccaacattttatacttttggatagctaattttttatttaaaaattatattcttccataaataattatccatgagaaaatctttataggtagccttataaaatgttcacagtaaattaacacatttgaaatcaaaattaataggcactggttgtgtataaaagaagcatacattttgattcatgtaatttgttcaattgagcaaccatgtaaaaaataattatgctacatttgtcagactcagtttgaggatgactaaaagatgattaatgattttgaaacatgcatagaaaaacattttaaactgatttttaggaatgcttaaaataattattaacttcaagttataaactgcacaagaaaattaacttatgaattttatgccataaatcaaatttgctcccttaagagaaaagatttttgtttatatttaattgaaaaaagaaaatgaatcaatagaaaggttatgtacaaaattggatttgtgtatagggatgtgtacaaactgagtctatagggtacacatgacaattggttacaattttacaatcataatgtgtagtgtagagaaatcaacagcagaggaaccactctaacacattaagttccttggtcaaataaaagagattctcctgttgaataacagaatttaaaacattttcagtggtaggcaagtgtgttaatctttcctggccatagtggaaataaaggccgtagaagaactgagtgatgttattagcagtgcaaatagagttaaaaattgccatcatctagaactgacctcatgtgcttgggaaactgaatcttctcgccacagatggctctaatgagtcgggaggatggtgctgggcagaggtcagtgttggaagtcctttcttatggcaaagagtttgcagtctgtgcatgcatgtgtgtgtaagtgtgtgatgagagttgcagttgtgggatgtaagaaataaaatgcggctgctttttgtatggcaaacagaaaactagataaacagtaaattttgagatctggcaatgataggtaaagagggggctctgataattccatgtggtggttggtgaagcattaccctacacacaccatattaatgactagtttcagagattgagaatgcaattaaatatctgctgtaaaatgatattgaacaccatttagtttttcattgattctgaagtcatgtttggatcataccataccccagagtactcactacaacattagctatcgagtcatacgtttttatagatgtgttggttaaaagagaattctggtttcccagaatgttgggtatcaaactatcccctgcactggattttatttaattccaaaggttatggactttcccagttgtgttacattctatcttcatcagtctaaatgacattttgctcttgacattctgttcttctgtgtctagccttggagttttgtttttcagttatttaaggatatgatcacttccttctgagaggctgtgaaaataattattccacgaacagatcccgcagtttggagatacgatcagtaactccaattctgtattaaaagttgctatgatccttgtctccttccttttttattatttctaaaaatgttattacctttcaaaaaaatacatctttgctttcacagggattcatgtgttattttatcaaactgcttagtattcaccttcttaaggtattatgcagttgctgatatttttctgcaaggcaaatcgagcaacctttctcatttggttggatgtttttgtttggagttgttctgtctgatttcgtgccactagccatgtgtaacttaaaatgagagtagtctgacttgaggtgtgttgtaaatgtgaagtacgcacaccgtgtcaaagacttcatgccataaaataatataaaatatttcaataatttttatactgattgcatgttaaaataacattttagattattagattaaatacattatcaaaattaatttcatttatttctttttagtttattaatgtggctactagaacatttaaaatcacatatgtggcttgcattatgtttctattgttcgaggataaagaaaatgtgttcaggttgttgcaggatccatgataaaaactcatggggtcatgtccttattgtatgcttctctcgtgagatgaatgatagggaagaggaaatccagataaaagaaagtgactgtttggtaattattggctgtgcttttctcttctaccattatgtgtatgctccgttagcctgatttgcttggtttaattgctgggttgggatggcttcttgatgggggagggaatggaatcattgtgctatttagggctccttttaatggtgaccccttgactagttgatcattaatagttcactcatatgactgggaaggataatggcagaaaggaaatacagaaagtttgtattaaaatatggctaatacaaatatgagatatgctgcattttaatgtactgtaggttaaatttgcaaacctattctgtagagtaagcatgtagcagtttgtgttgctttccattagtctgtgcctggggttacatgtataaagcagcagttcccccagactagtgattctagccatttgaacacgaaatgtgaattttactgcataattgatctggttgtttatatcagtatttcttggcaagaccatctaaatgaagtaaattgtccatgcactagccttctggttgctcagtagttattacccaaataaatatatgaaagtattcgatgtcctagccactgagtgatttgctggttaactggttctaatttctaaacctgtttatgcttggatttgcagaagtgtgacagaataaatatggtcatgaggacagtcttctaacaaattgatgtttttcatctctagtctgaataaatacaatgagggcctgaactagtcagtgagagagatggagaaggcaattggattaaaaagcacagatgcaaaataaagtcctttgggaatgatcactggttggcaggtgtgggtggtgaaagaaagaaatggattccaggtaagccctagattggtagtatgggctaatggctggatgttgatgccttttacagggtaagggctgctttaggagaggggcaagattgaaaataggttgtgacaggctcattgttaggcatgttgacatcacagcatcatagaagctctggctgaaagaaaacttaagttccatctagtccaataacttatggtaagattggtagtttaatataataaatattaaatgccttctgtttccaaagctctatgccagacaccagaactcccccattggaaaaaattaaaaagctggctcatttgagggtttccattcctaaagagctagtttacccaggttttactgcaaaacagctttgggtgattcccccttccttcttcatcactgaggcttgtcaataaggaaggatcccacatggggagtcactaaccctcaagctaaacaggaaagcttcagaaaacacaggttcaaactcattgcagatgagagatggcacttcatatttcctgaagaaatttggaggatgttggtgtaactaatcctcattaatgtattgaatatctgctatatgccaagggctggaaatatattggtgaatgaaagagacataatcactgctcccacggagcagatgcaatcacatcaaaaattgtgtgggggggcggatagggagagagagagagagagagagagagaaagagagagagagagagggagagagaattaataatggcacattagaacatggtaggggaaaaggatgtttaagccaggatctgaaggatgagaagaagccaccactgaattatgcacggaacattcttctgtggttaatggaaagggcaaggtcaaaaacatatgatttacttgaaattctgatgagtctatagcttaagtttaaacatctattttctttttaaatatacaccacttaaacacactaatatactgaataatttgattatttttctcaatcatgtttgttcttattgtaagactaatttttttacagactagaaaaagatagagaattgtgatcagtttacctgacttacctgttgctgttgttatttttcccagcaactccaagagattgcaaatggtttgataacatttctcccatgagaaacttttctggaaacagttcatcaggattgggctttcatctgtattagattagttagtcattcacaggttgttaggtgacagtcataggttgtaagcattttaggtatgagaaaataaggctgtaaaaaaaaacagtttttatcggctgtaatttaaaattttaaaggcaacaaaaaagttgctctctgaaatataattctgaagaagaatgcaaagtaagcttcatctgaattgaagagaagccagcatttccaatggcaagaattaagcctgttcacgttttcaaacatgcattttgtttatatgatcttcagctctctataaaattttagagaggggtagaggagccaagatggccgaataggaacagctccggtctacagctcccagcgtgagcgacgcagaagacgggtgatttctgcatttccatctgaggtaccgggttcatctcactaagggagtgccagacagtgggcgcaggccagtgggtgcgcgcaccgtgcgcgagccgaagcagggcgaggcattgcctcacctgggaagcacaaggggtcagggagttccctttccgagtcaaagaaaggggtgacggacgcacctggcgaatattgtgcttttcagaccggcttaaaaaacagcgcaccacgagattatatcccacacctggctcggagggtcctaagcccacggaatctcgctgattgctagcacagcagtctgagatcaaactgcaaggcggcagagaggctgggggaggggcgcccgccattgcccaggcttgcttaggtaaacaaagcagccaggaagctcgaactgggtggagcccaccacagctcaaggaagcctgcctgcctctgtaggctccacctctgggggcagggcacagacaaacaaaaagacagcagtaacctctgcagacttaaatgtccctgtctgacagctttgaagagagcagtggttctcccagcacgcagctggagatctgagaacgggcagactgcttcctcaagtgggtccctgacccctgacccccgagcagcctaactgggaggcaccccccagcaggggcacactgacacctcacacagcagagtattccaaaagacctgcagctgagggtcctgtctgttagaaggaaaactaacaaacagaaaggacatccacaccgaaaacccatctgtacatcaccatcaacaaagaccaaaagtagataaaaccacaaagatggggaaaaaacagaacagaaaaactggaaactctaaaacgcagagcgcctctcctcctccaaaggaacgcagttcctcaccagcaatggaacaaagctggatggagaatgattttgatgagctgagagaggaaggcttcagacgatcaaattactctgagctacgggaggacattcaaaccaaaggcaaagaagttgaaaactttgaaaaaaatttagaagaatgtataactagaataaccaatacagagaagtgcttaaaggagctgatggagctgaaaaccaaggctcgagaactacgtgaagaatgcagaagcctcaggagccgatgcgatcaactggaagaaagggtatcagcaatggaagatgaaatgaatgaaatgaagtgagaagggaagtttagagaaaaaagaataaaaagaaatgagcaaagcctccaagaaatatgggactatgtgaaaagaccaaatctacgtctgattggtgtacctgaaagtgatgcggagaatggaaccaagttggaaaacactgtgcaggatattatccaggagaacttccccaatctagcaaggcaggccgacgttcagattcaggaaatacagagaacgccacaaagatactcctcgagaagagcaactccaagacacataattgtcagattcaccaaagttgaaatgaaggaaaaaatgttaagggcagccagagagaaaggtcgggttaccctcaaagggaaacccatcagactaacagcggatctctcggcagaaaccctacaagccagaagagagtgggggccaatattcaacattcttaaagaaaagaattttcaacccagaatttcatatccagccaaactaagcttcataagtgaaggataaataaaatactttacagacaagcaaatgctgagagattttgtcaccaccaggcctgccctaaaagagctcctgaaggaagcgctaaacatggaaaggaacaaccggtaacagccgtggcaaaatcatgccaaaatgtaaagaccatcgagactaggaagaaactgcatcaactaacgagcaaaatcaccagctaacatcataatgacaggatcaaattcacacataacaatattaactttaaatgtaaatggactaaattctccaattaaaagacacagactggcaaattggataaagagtcaagacccatcagtgtgctgtattcaggaaacccatctcacgtgcagagacacacataggctcaaaataaaaggatggaggaagatctaccaagcaaatggaaaacaaaaaaaggcaggggttgcaatcctagtctctgataaaacagactttaaaccaacaaagatcaaaagagacaaagaaggccattatataatggtaaagggatcaattcaacaagaggagctaactatcctaaatatatatgcacccaatacaggagcacccagattcataaagcaagacctgagtgacctacaaagagacttagactcctacacattaataatgggagactttaacaccccactgtcaacattagacagatgaacgagacagaaagtcaaaaaggatacccaggaattgaactcagctctgcaccaagcggacctaatagacatctacagaactctccaccccaaatcaacagaatatacatttttttcagcaccacaccatacctattccaaaactgaccacatagttggaagtaaagctctcctcaggaaatgtaaaagaacagaaattataacaaactatctctcagaccacagtgcaatcaaactagaactcaggattaagaatctcactcaaagccgctcaactacatggaaactgaacaacctgctcctgaatgactactgggtacataacgaaatgaaggcagaaataaagatgttctttgaaaccaacgagaacaaagacacaacataccagaatctctgggacacattcaaagcagtgtgtagagggaaatttatagcactaaatgcccacaagagaaagcaggaaagatccaaaattgacaacctaacatcacaattaaaagaactagaaaagcaagagcaaacacattcaaaagctagcagaaggcaagaaataactaaaatcagagcagaactgaaggaaatagagacacaaaaaacccttcaaaaaatcaatgaatccaggagctggttttttgaaaggatcaacaaaattgatagaccactagcaagattaataaagaaaaaaagagagaagaatcaaatagacacaataaaaaatgataaaggggatatcaccaccgatcccacagaaatacaaactaccatcagagaatactacaaacacctctacgcaaataaactagaaaatctagaagaaatggatacattcctcgacacatacactctcccaagactaaaccaggaagaagttgaatctctgaatagaccaataacaggagctgaaattgtggcaataatcaatagtttaccaaccaaaaagagtccaggaccagatggattcacagccgaattctaccagaggtacaaggaggaactggtaccattccttctgaaactattccaatcaatagaaaaagagggaatcctccctaactcattttatgaggccagcatcattctgataccaaagccgggcagagacacaaccaaaaaagagaattttagaccaatatccttgatgaacattgatgcaaaaatcctcaataaaatactggcaaaccgaatccagcagcacatcaaaaagcttatccaccatgatcaagtgggcttcatccctgggatgcaaggctggttcaatatacgcaaatcaataaatgtaatccagcatataaacagagccaaagacaaaaaccacatgattatctcaatagatgcagaaaaagcctttgacaaaattcaacaacccttcatgctaaaaactctcaataaagtaggtattgatgggacgtatttcaaaataataagagctatctatgacaaacccacagccaatatcatactgaatgggcaaaaactggaagcattccctttgaaaactggcacaagacagggatgacctctctcaccgctcctattcaacatagtgttggaagttctggccagggcaatcaggcaggagaaggaaataaagggtattcaattaggaaaagaggaagtcaaattgtccctgtttgcagacgacatgattgtttatctagaaaaccccattgtctcagcccaaaatctccttaagctgataagcaacttcagcaaagtctcaggatacaaaatcaatgtacaaaaatcacaagcattcctatacaccaacaacagacaaacagagagccaaatcatgagtgaactcccattcacaattgcttcaaagagaataaaatacctaggaatccaacttacaagggatgtgaaggacctcttcaaggagaactacaaaccactgctcaaggaaataaaagaggacacaaacaaatggaagaacattccatgctcatgggtaggaagaatcaatatcgtgaaaatggccatactgcccaagataatttacagattcaatgccatccccatcaagctaccaatgactttcctcacagaattggaaaaaactactttaaagttcatatggaaccaaaaaagagcccgcatcgccaagtcaatcctaagccaaaagaacacagctggaggcatcacactacctgacttcaaactatactacaaggctacagtaaccaaaacagcatggtactggtaccaaaacagagatatagatcaatggaacagaacagagccctcagaaataacgccgcatacctacaactatctgatctttgacaaacctgagaaaaacaagcaatggggaaaggattccctatttaataaatggtgctgggaaaactggctagccatatgtagaaagctgaaactggatcccttccttacaccttgtacaaaaatcaattcaagatggattaaagatttaaacgttagacctaaaaccataaaaaccctagaagaaaacctaggcattaccattcaggacataggcgtgggcaaggacttcatgtccaaaacaccaaaagcaatggcaaccaaagccaaaattgacaaatgggatctaattaaactaaagagcttctgcacagcaaaagaaactaccatcagagtgaacaggcaacctacaacatgggagaaaattttcgcaacctactcatctgacaaagggctaatatccagaatctacaatgaactcaaacaaatttacaagaaaaaaacaaacaaccccatcaaaaagtgggcgagggacatgaacagacacttctcaaaagaagacatttatgcagccaaaaaacacatgaaaaaatgctcatcatcactggccatcagagaaatgcaaatcaaaaccactatgagatatcatctcacaccagttagaatggcaatcattaaaaagtcaggaaacaacaggtgctggagaggatgtggagaaataggaacacttttacactgttggtgagactgtaaactagttcaaccattgtggaagtcagtgtggcgatttctcagggatctagaactagaaataccatttgacccagccatcccattactgggtatatacccaaatgactagaaatcatgctgctataaagacacatgcacacgtatgtttattgcggcattattcacaatagcaaagacttggaaccaacccaaatgtccaacaatgatagactggattaagaaaatgtggcacatatacaccatggaatactacgcagccataaaaaatgatgagttcatgtcctttgtagggacatggatgaaattggaaaccatcattctcagtaaactatcgcaagaacaaaaaaccaaacaccgcatattctcactcataggtgggaattgaacaatgagatcacatggacacaggaaggggaatatcacattctggggactgtggtggggaggggggaggggggagggatagcattgggagatatacctaatgctagatgacgagttagtgggtgcagcgcaccagcatggcacatgtatacatatgtaactaacctgcacaatgtgcacatgtaccctaaaacttaaagtataattaaaaaaataataataataataataataataataaaatagctctgtggactctgaaaaaaaaaagatggtagagaccaaaaaaaaaaaaaaaaaaattttagagagaagttcagtgttaaaaatagcatcctgttagtagttaagtgattggaaatgataggcattgcaattaggtataattggaaatatattttgttcataagaagaaacctaaatatatatgtggagttttatagactaaaaattgtattaattactccttaggattgcctttatagtctggatgattcacggtttgtatacgacacacaaaataatgatccctaacttcttagaagtcaaagatcatccaagatatactaaatataacataattaaatatttcattaagttttattgtatgccaaaagtgatcagatggatatgctctttagaacaaatcagtttcgttagttatttgaagacagcaatggcttatagatttatgtttcaatgtttatgttcttcttttgctctttctctccttacgagtttttctactcacaaatagtatggatttggaaaagatcctaaaggaaatattattttagggaatagaatatattcaatattcttacaatatagaatatcttccggttcccttagtgtagttcatctgccttcctgtttgttgctcttctttaagactatttagagctttccagcatgcaatattcatctctactcacaaccccaagatattttgaggattctccaagggaatttggcggagattttgctgggaacagagaggacttggacaaagattttgcaaattcaagactgtatgattctatattcacatttgtgttaatacagccttgtagcctactaacactattctagaacactcaaattgcatgtcttggctgaagcttctgactgtgaaatattaaaaatctctactaagctttatcagtaagaaggcactattggtattcatggatttgattttcatgatttcaggtgtttgaggctgttcccgaaggtctgtgatatatagttattcaaaattgctttgaggctcagcaggagtggtgagcagtcaatctatgacatagttgggcttatgcatgctgctgagttgaccaatgagccttgctggcctctgggcacactctcctcgcatgcacatttactttccctaagtggtaagatcttgatttctttgtgtaaacttttcatcaagatataaatctttatggaacttgaaagcattatgttatgaatctgagcacaggaaacagcaattcagacattttcatatttccaaatacttaaaggtatcaagacggtcttccaaatacatactctcttatctgattctcatagtaatatcatagtccaccttacagatggggaaacttaagctaagaacctgtaagttacttgactggggtcagctagcttttgccctaaacctgagtcctctagatccaaacttcatactctgtcctccacagttgcttctggatctaggccaccccaaatagaaggctctttgcccaagagcttgcgaatcagtttctcagacaacaaaatgaagtaattttttctcccccgtggcctctcctttcagggctgcgccccctcctttcccctctcctgggaagcactggcctctggtgtctttaaacatggaaagtggcaaagcaggttttgtacagcaggcaaaaactgtttcacaagagggccttgaattgctaaaatataaatgtaaacatacatacaaatttggcaatgtcatggtacagtgtatcaggtttcatgctttatttgatagtttcacacgtagatgtggctcttgtggtcctttcttgtttctcttcccagtttaaaccagaggttctcacagcatttctctaaactgtgtgtctgtctgcccgctggtttgcgggtctcccagctccttggtacggctgcctggaaaaggtgcttgtcttcattcacattttcttccttttcctttgtgcatgatttccctaaaagtttctatgtaatccaaactttctttttttcttttaagttctgggatacgtgtgctgaatgtgcaggtttgttacataggtatacgtgtactatggtggtttgctgcacccatcaacccgtcatctaggttttaagccccgcatgcattaggtatttgtcctaatgctctccatcctctttcccccgaccctccagcaggccccagtgtgtgatgttcccctccctgtgtccatgtgttctcattgttcaactctcacttttgagtgagaacacgtggtgtttggttttctgttcctgtgtttgtttgctgaggatgatggtttccagcttcatccatgtccctgcaaaggacatgaactcattcttttttatggctgcatagtattccatggcatatatgtgccacattttctttgtccagtctatcattgatgggcatttcggttggtttctagtctttgctattggaaatagtgctgctaatcccaactttctttaccaactccagcaacacaagcttgccgccatgctgctagcccatctctgctctttgctatcactttgcctgcagcagctacagcttttgtggttgaatagcatatttccctgcacccttttctagtgttttccagagatacctatggagtgttacttgatatccttcgaaagcatgttcccatctttttagattttattattgtttctctttgaccttaaaatgaagttagtaatagtttgacatatgcctttcaagatgcaagattatttactaaattttccttatatgtgatcatcacattgttaacatttgctgacctccaaaatgggttgggataatgagtgatcattgttttttgttaagtcttttctttttgcatatacattttatttattattctttacattcagaatagataccttttattagaaacattcagctaccctttccaaatactcactcttacaagcacttttaaattataatctattaaatcagctagcactcaaacttcttatttatgtttcaggacacatgtgaaagttaccttacttagaaacctctaagtaaatgcggtttttgactgcagttttggcagtttttttaatggcaaaaatcatatacagtggcatttgattaaagctctgttgggcttaccagtctctttgtattagtttcatgctaatgatgtaaaatttcagtgccacaattttatttgtaaatatattaatacttagccagattgttgtgtacatttaaagtaaataaagcatttgacacacagtagacaataagtggtagcaactattactatttaaaacttgtgaacaggccaggtgcggtggctcacgcctgtaatcccagcactttgggaggccgaggcaggcagatcgcttgagcccaagagtttgagaccagcctggacaacatggcaaaaccctgtttctacgaaaaaaatgcaaaaattatctgggcatggtggtgtgttcctgtagtcccagctacttgggaagctgaggtgggaggatcgcttgaaccccggaggccgagattgcaccactgcactccagcctgggcaacagagcgagactgtatcaaaaaagaaacaaaacaaaacaacaacaacaacaacaaaaaacttgtgagcaattttgtgcctcactgagtattctcttcttaagataacatgaatttattaattttcttgttgtattttcactttatattctatttcttttcccccaccccagccctttaccctttcatttattcaacaaatatttattgagcccccactatgtgccaggtcctgttttaggctatggagattctgcagtaagtgataaaatcccctgctttcattgagctaatattccagaaccagtgcatgttacttttttgtttttgtaatttttaaagtttgtttgtaaaatgtgctaggagctccatttttagatagtctctggaaatgcagacacagtggaatcattttgtgatcacatactgaattattagagacagttcagaaaatgatgtggctttccaaaaaggaagctgacgctgattcccttctgataatcaaggaaaggcctatattaaggcaaaatatcagataaatgtattattttgttgttatcaattccatgactttttatatttaatctttgtgttttattttgcttcttttcagagtgactattattattttagaacaaacaaaacactctacagtaaagttaacataaagatataaaattttatttactcattgctctttctttaataagaaaacttaaatttttaattgcaaaagcaatatgtgctcattattagaaaaattggcaacagaaaatgcaggtaattaaattttaaaaatcataactacttccataaaatatcttttcagtccttccaatcttttcaggatggccgtatatctcttaggaaaataaagtcacagtgtacaagttgttttgtgttgttttgtagccttttgtaacctttgacttatccatatattgtgtagtttttcaatcaatattctttaatataattttgataggctgtatattttgtatagctctaacttatgttgcagtaccctattgttgcctatttatgttgtttccagtttattttcagcctttataagcaaatcttgccatgaatcctagtctcagcaaatatttcttgtatcttcaaatatatccttatgataacctataagaagttaaattgaataggctattatggttctggttatatgtcgtaaaattgctttccacaaagatttctaaagtttatatttctccagtagtgtataagacacatgtttctccaaaccagtaataatatgaaggatagcaaattgggtggatttcacacagacacacacacacacacgcatgcactagttctgtgattctttgttataagtgtctgtggcagaatgaaaatcttcaaggtcagtttctcctccttggagaccaaggtttagtcccagaaacattctgagcctggaaaatttagctcacacccaccaaaatcacatgagattgattggaatcagcttggcatcaaaatgctcattcaatagtttatgcaactggctttccagtctcagataagatcagatagtttagaaagtatgggcagattgctgagaagaggacacactgctagatctgcctgggatccctggaccagacccactggctttggtcacatggagaggagagtgggaaagagcacagaccagggcaggggactgccctgacaaggcctccccagccctcagggtgcagccatagctttccttagagttgaaatggtgccttttatgatttcctaagaactgtcgctccttcggaatttataatttattaagttaatttgccacaggatttaaaacaattagtcaaatcatgtggttgtcacaaggatggtggatggttgaaagaagcaacaacctaaaagaacatgtatgttcacacacatacatgtgtacatgcacatatatatttgcagatgagccagagacagccttttcctactggcctcaatatttgttttctaattcttgatctcccagcaagtatgagcttctctctgtgtcccaatataaaactatacttcaattttcttatttgtttattgcttaaaatgcctcagtggaaacaaaattttaatgtagcattagcatttcaataactttttaaaccctaaaaaagattgccattcctccaagaaaatctgttgttatttaacgttgaaggataaaattagctgtaagggttattttagagtacatttcaagctcattttattctctagcacatattattctagcgaatattggttgctaggttttgctgaagaaatcctttgacttaaattggatgacactaaattgaaactcagaacacttttaaaatgtggaagttaccagcacattgaattaactgtattgtacttgttttggaaatgtttgtcacctcacttggcttaaagtaaagaaaaatgttgaaaagaccaaaaagcctgtgcttatataggcttcaattcttgcctacaccaagccttgaattggccatcacccaggataaaaattggctattttttatcatatgttttacctggccttgtgagtagagttgttgtttttaaagagagattttttttttaacccaacttcatcatcctcctaaaaggggataaggtagataatccaagctaaaaacagttctttgtacaacaacaaaaaggcaacagtgcgtccaagcttcatctacttgatactgagaagaaaccaagcaaagcttccaattagcttgatctgtacaatgatgggctttcattcccagttaattaagagggattcagtaagatccaggccgtgggttctgatctttcatcttccaagaaaaaaaaaattacccaccaaataaaaacttaactaaaaggaaacctttgtttagagattctccagggtgatgagtcttacattttttatcttgtggtaccacacagttcttcttttgtctccttcatcacttgcagggtgcacatcatattccatgccacacatcctttccatttaaaacacaaagtcaatgagatgtcttctggcagacaaggggtgtgatgttgagttccatgctaaaggagtcctagcatccttggaaggtcaggaagaaggggacctgaaaaggcatctggcttcagcctcctcttttatagaggaggagactgaggtccaggagagtgaaatgacctgcatgaggtcacacaaaccaggagacttctggaacccataggcagctggttctttccattaaactttattactttgatgttgctgaaagaattattgtctgttcaaaaaggtagcattgttttttgctgttggatgtttctttcaaccttgtgttttgttactgctcctaaagaatcagttatgcggccaggcgcggtggctcacgcctataatcccagcactttgggaggccgaagtgggtggatcacctgagatcaggagatcaagaccagcctgaccaacatgtagaaaccccatctctactaaaattacaaaattagctgggcttggtggctcatgcctctaatcccagctacttgggaggctaaggcaggagaattgcttaaacctgggaggcggatgttgtggtgagttgagaccacgtcattacaccccagcctgggcaacaaaagtgaaactctgtctcaaaaaaaaaaaaaaatcagttatgcatacaacttttatagcaatgtgtagagtacatacttaatgtattaaaaatgtaagtttgtgaaaacaattcacatttactcattcaattaaccaacatgtatttattgaatgtcacctatgtgctgagtactggcaatatcaaatcagataatacgtgatcctgcatttatacattggaacatattcagggtttttattttgcttttgttttcttgtaaaacatcatatggttaacaggttgtgattattcttgatggctttattttatttatgatgtctaaattccccaataaggcatttcaaatgatctttcaaatactttgaagttaggttgctttcgatgactttagtaatggtatttaatggtatgtaaatggtatataatactaattcatataatatttaataatattattttagatattaaaatatggtatcccgctcttaatgcagccttgcaaatgagaatggcaaatccaaagccattaggtgatgaagcttgtcacctgcaatgcctggtagctgctgatgtggccagacccctagactttcttcatcctcacccctagaactgccatcaactgggacatgccagagagtgttcttgcaggttgatatccaaagatagctgacttggtttccgtccttaagttatgataggaactctagaactcacagggggaaaaaatgacagtagagagtaagtgcccagtgagaaagaggaagtcatcactgaggggaacggccattaataagcctcttagattgtgtggggtttaagatttgccttgaggattacatggaagaactgagggaatagggcaggctggccatgtaatagaagaatgctagtcaaggttaggggtgaagtgggggaaaggcctcacttgacttaaagcttgcagttacttactttccttcctattttagccacatcaagtaattagtccctcttcctgcataactgtcccagatgcaaacgttttgctccctagaatgtaagacttgtttgggtggattgggagatttcagcaatgattgctgctatttgtgtataaaagtcagtagtcttgtaagcaacagtctaggattagctctagctgcaggtcagcagaccgcaagcatcatccttccagaccatctcccaacagatctcctaccaatttcctccaagaagagtttggtactagggcataataagacatcaggtagcagtaatgaggagaatagaatttagtttaatattgctatttttaaattccagcctcataatagctctctttgtgtcaagaaaacaaaattaggaagaatggaagtcggaggcctcaggagaaagagtctgtctccctgatggcagggagggccttgctcagccaggtagaaggggtttttgtgctggtcctgagaggaagaagcagggattttctattccaaattgtccttgaaggaagagagacaaaaagagagaaggaaaaaagagtgaggccacccataccattgactataatctcaagaaacacagtgtgccaaacttttggaaacttaggaggattccattcagctcaccccagctctggaacaggcaggctggcagctgtgctgagtgaatgtcatatccattgactattcagaaaaagtgtaattgtgggagcagaaacttatttgggaattttttttttttgtttgagacagattcttgctctgttgcccaggctggagtgcagtggcatgatctcggctcactgcaacctctgcctcctgggttcaagtgattctccagcctcagcctcctgagtagctgggactacaggtgcatgctactgcattcagttaatttttgtatttttagtagagaaggggtttcaccgtgtcggccaggctggtctcgaactcctgacttcaggtgatctgccttcagtggcctcccaaagtgctgggattacaggcgtgagccaccatgcctggcctatttgggaaattttttaattgtacctaaaaatcaaaatcctttatcaccattgaaattagtgattatcttattctcatatattttggattcactgcccagtgataaaaagcagtaaatgttcagtatctgttgtagcgaaatctgtaataattgcagctttaactgaaactctttctgcattgtacgttctcatctcacctggaaatattttagggtgtagctctgaaaaggttagggcacttttttgaaaagcataatcacaataccattatcttatgtttgacaaatatttattgaaagtctgcagtgcgcatgatagtgagtttctgtcagggaagcaaggagagactaacggataaggagagagggaagaatattttggttgcctagaaatgatcaagaagaccactctggaccccagagtttggcataagtatgatgattctgagtggcttaattggaggggaagggagattggtagagacgcatcggctggagaacagggacccgaagaggcagaagagctattcgtatggctgtgaggtgcctctgaagagccatcaatgtgggtgtgaggtttctgcattcgcaggagatattgaatggagaggattatgaaagggctctatttttctttttaggatgataaaactcaaaactattgaagggcatttttattttaataatgatattatttatcaaaatgtttagcattttctgacaataggagtgtattgtgtcgtagttttgtactttatcttaaggacgttgtgagtcaatttttcttctaagactcctacactttcttatacttcttaattttattcagaatttaaaaaattatgttaaaattttagggcagttgaagggacactaaaatactcaaaagggggtcagtaactaaagccactgaggaaggtgggagtggagctcagcatgtcaaaagaagaattgatcgagtgatgatgccactccaacaatggtctggatcagcaatcagaacatgggaaactgctgaccacacttagtgggaaagtagactggttgtgctttatattaaatatcagtaataagctggaatcaaaaatgctaaacttcagattgctacaccaagctacccaaaacaccccaggacctatgcattctggttagtcaaaacatttctgtataatggaacaaagcaattgccagtagttaatccatgagaagcatactttgctgtttggttggttttttgcttagttttggtttggggggaagttcttttatatctgatttaaagactattacattgcaagtttcatgacttacaaccatagttggaatgttctgtatgagaaagaatgttttcattagcaatcagtcatttttaggttaggactgaactaatcaggccaacaccacctcatgatcatcggtattaaaaactattgatagatgtaaacatgtgattggctgtttaactgttttccattgtcagaatgaaattaacctgtgaaattagagccatgcgtgttccattcacactggaaaaagccaagagagggaaaatgttctttgcctccaaagcaagtttttgagatttctgctctacgatgattttccccttaaaatgagagatgagaaaagaaattaaagataatcatatctgcctaggttttagttggattggggcctatcttcattagtaataaatctcatatttcctcatcattaaaaagaacttgatccagacaatacatgctcatgttcagtggagaagatcacgagattatccaaagtgggctagccttggctttgcatttgtgtatggatgaggctgatattggatttaatttcaaaccacaaggtgtagccccaagagaaaggagccattctggaaactaattggctttttccatcctaccttcaactcaaacatcattaaactctgtttctagcaggaggagactgttcctgcatgcagatgtagggaagtggttaaggggctttaaagggcttcactgcatgtaaaataaataacacaggaatcagagtgttaaaaatagaagctctgagtaaatagctatagctttgtggccaacaggtcgaatgctcactctcagtattaaatgggcaaaaataaagttatgctgtccatatggatgaaagcaaagcatgtataaaagatgatgcacagagtggataatacccttcagataagtggtgtattaatcagggttctccatagaaacagaaccaataggttgtgtgtatatatatatatggaaagagatttgttttaaggaactcacgtgaacatcgagacaggcaagttcaaaatactcagggagggctggcaagctggagactcaggaagagctgatgttgcagttcaaatctgctagaatggcctcctgcttgtggaggtcagccttttgttctattcaagctgtcaaccaatagatgaggcccacctgcattacagagggcagtctgctttgctcaaatttagcaatttaaatgttaatctcatctaaaaacaccctcaaagaaatgtgcagaatagtgcttgactacatacctgggccccgtggcccagccaagttgacacataaaattgaccacctcaagtgggaatgggcattgcacatggtgctgtttgcaataccagcacactgaagcgaatgatgaagacgggaggccttaatctatctctccttcttaaagcactgatgattttatttacaactaaaataggttggcagggtgcagtggcttacgcctagaatcttagcattttgggaggccgaggcgggtagatcccctgaggtcaggagtttgcaaccagcatgaccaacatggtgaagccccgtctctactaaaaatacaaaaattaactgggcgtggtggtgggcacctgtaatcccagatgcttgggaggctgaggcaggagaatcacttgaacctgggaggcggagattgcataatatttaactccagcctgggcaacaagagtgaatgaaactccatctcaaaaaattaaaaaaaagaaataataaaattaaaatagatgaaaatattgttggccttaagtaaagcctaatatagaagatattttaggaaaactgttgtaatcttattgcttatgtttgtaacatttctgctagatttgcatttataagaacagccaggaaacaaagatttatggtaaaaacgtgtgatctcacgtacgtgggttagtttatcttttttgaggttgtctctcacagcctgctgctaaaaataagcagtcttctattatttgctcacctgtgatttagtcagaaaagccagtgtattctaatgagttgggaagaggtgaaatttccattcagaatggtaattttctgttaatcatcattgaaactgaagagcctcccagattgttcctcaacatttgaattggcctcagtaaaaatgaaagaagacaaaggaacatttatatgaaagtaaaatgttcttattctttctggttttgctaataaaactaccagattggtttccttgtctttgtcctctgatctgtttacattccttttattatattttggtgtggcccattaaaaatattgccccatactaactagtatattgaaaacggatagaattagatttcgtaataaagtgaacttagttcactcaaatgttaagtcatttcctccactgaatccttgtagacacaggcatttggattgtatctttacaatatgatattggaaaagatgagggaatattggtaatttgaggtgaaaaagaaaactcttataattgaatgtggatgctttgtctcttcttggagcagaggtttaagaaagaaaaggaagaaactccaccactacaaagctaccttggagaacacttagacaaaaatttctcagagcatatgctatttggtgaaaattcacaaattgctcttcatagctttctgaatttgtgtcatatctgcattttaaaattgaatgtgctgcagttccaacctgtatgcttttgaatgaaccttaatgatgggccatttcttattgccgtcatctgtgcctttcattgctgatttatgtcaacttcctttaaatgcattgtggtatttaggcagtggataagatagtaatgccatcgcatgctggttgcttaatgatgcaattgcttgaaaatttaaagcccataatagctttaggtcaggttcagaagttcatgttccatgccagacatttgaagactgaatcagagcccgagcactgccaaaatcatgccacatttgtcaagcctggccttgggtaaaagctgttggaagccgcccattcatccaagccaatcactgataatgaagcttgagggaacatgaaatatcttttctaaaaagaacagacaacctcaccagttggctgccttttttttatttttagtataattaccaggggcaaactgtcttgcagaattgctatcttatattagctttgagtttgtgttcttgagacctgatgcaaggatgttttattagctaagaatatgtggtttgaggtcagctgaacatgattctttcaggtttttcttgtgggctgtaatgtgattgactattctgtggtgtggaagcttacagctagaaaagaaacttcaggagaaccactttcctgttttcacgcttatattttatctgactaattcgcttggctcctgccacaaacatccatcagtgaacagacttctgctacagggaaagttctagaagagctgcccacctggaacacttcagtcaagcctgaagctggaattgtaaagtgtgactgattccaaaatcaccatgccccaacctactcctgctaaatgttagatttttttttttttttggaagctgcatgttacttttccccttttctttttttcaaagggctcatagtattggttccagtatctcaaaaggatgttttgcagatgagagaaaagtacttgaaagagtctgaaacgctggaaggactagagatgttaactggtcactttccctcactcctgcctttcatattccacactcaggtctttaaagactttggctttgaagagaggaaatgaaatatgggagcctcaaggctgatacttatcctagcttttttttttttttctcatgagtgttcagagaaaggaattgaatttgaattctctgaagcaccatatgataggtagttctgattaagttgtggctagatgtctttgatgatgttattaccatcatcaaaaaaatgttaactaattcctcatgtatgtaaatctttgtaattcagaacacactcactttacctgattctcacaaccacttggtaatgaaggcacggcaggtactggtttcatcctcatcccccaatgtgtagatgcggaaactgaggatgagaggtaaacctttccccaagtttcacagatagtaagtggcaagtctaagacaaatcatgctacgtccagtgcttttcctgtattttatgctgcctcctgccttctgtcagcagattttggtggctgttggaggaaagaaaattataagaaaaattataagaaaagatccttgctcttgatgagtttaaggtctacctggagagacagaactgaggcatgaaagagacaaagaagaatgcaaggtaggctgtgctaagtgttcagtcagtagttttgaggttacttgttgctggagcgtcatgtaggagaggtgattgatcgaaggcagggacagcagagaaagctttcgggaggaagtgagagttgagttggtcttgaaaggagagtaggtcttagataaaagagagcagagcagcttgagcaactgtatcacagaagcagatgcatatgacagtgcgtaggaggctgagcaagcaattgtgctggacccacatattacatcagggagacattgcaggcaaggctgcagaaacagcaaaaggaccaggatgtgaaaatcttgaatgcctgaatttggatttaatccattaaataaggagaagatatccagggcttcagagcagtagcttcatgtgtataatcgattagagactggagatcactgatgggggagtagtatatcagtgcagttcataaaggtggtagaattaaaataaaggaatgaatgaccaggtcacacaaaggaaaaaggatcaggattttcaggggaaagaggagaaatagagtgatcataaaatgtattgtccaacctaggacattttccaagacaaatgctacactggtcaggacagtgggaaaacaggcacaaactgggactttcctaggcaaattgaacatatgatcatactggtcaacaatgatgctggggttttgagactggggcatttgtggtcattgatagaaggaaaatcagcaaggccagtgatcttggattttaagcttcaagatgactgcagtaagtcaggagtagatttccagtgcaaagttagaaatgcacaaaacttgtctgtataaccctttgtttcacctttcactcctcttttaagcccccaacattaaaaaaaaaaaaagcactttcttttgaaggaagcaaacaaagtaaggaatggcagccacatcctagtactgtcaacatgttgcattgtaattctccattttgaaacgtgagcctggatgtactgtcaggaactcctcatctttgtgagactatggcttgcaaaagcaaatccttgcatgttttcccacatccgaggggatcatttgtctctgaagtggattcagactactttgcgtttcaaaacagaattgaacgtctgtcaacctgttaaaaattgagattttcagaaggaagaagtgcgaactagaaggcatgagtgtgggaacccctataatctatgatttcattatagatcaaaaagaatttgttcattaattatcagttagcttgggacttttcagagaggcaattaaaccaaaatctactgagccagggtaatcataaaacataatttttataattaaatatgtcatttaggcttttatttgacattttaggtgatttatgtggcactttccaggcattagaaaaagcttgatcaatgccgtgtataagatcttcctagcattacccccaaatagatgagtaacttgtcatatgaggttagaacagggtaggcagtttcaagctcacaaaatgatctggaatcagacctggatttgctaatggggggaagagaagaatcttttcctcttccatcctaggttcacagctgaggcccctataacaagagatagtttaatgagagaaaagcatgcaaatttacttaatacaagttgttgttgttgtttgtttgagataaggtctgtctgttgcccaggttctagtgcagtggtatgatcacagctcactgcagcctcgacctcttaggctcaagtgatcctcccagctcagcctctcaagtaactgggcatgcacagccatgcaccaccacacctggctaattttttaaatttttcataaaggtgaggtctcattatgttgctcaggctggtctcgaactcctgggctcaagtgatcctcagcctcagcctcccaaagtgctgggattacagatgtgagccaccacatctggcctttaatctaaatgacacaggagtcttcataaggaaatgaagacctaaaaaaatagttaaacttctgtgtttctatgctaagtctgttgaagagtgaacagtcatggagacgtatgattggataaaggtctgatctaatggtaataagtggggggaacttagcaaggcctgtttgttcaggttcttcttggcatctgtgtcttaggcacttttctttaggtaaagagagggtacctctcccatgagggtcttatgacctgcttcatgggagaaggggaggtgggtgaaatgagagtgaccatcccatttctgctttttctcaaatgacaaggtgccatattttggggtagcatgttttgaactccatcaccaaggagagggtatgtcctcttgccttgtaaggaacctggtccaccaggaagcctgaggcagtcatcacccagagcaggaatttgaaacactgactctccatggtcagttttgtattctccagtcctactttgtagacattatgtacaagagaatttatcagattcaaaataacttggtgggaatattcagaaatatctcacttaaaaaaaaatccccacgttggctgtttaaaaaccaacaaaaatagtaacattttaagtcttgcttggagttcaaaatgagcttggaaaccatctgccctgacttaatctagagcgttcactgagtgtagacaactctacataggtgctgtgagggatccagagatttctaagcccagctggaagtcctacactctgtatctatgaaccaagtggagaacaggtgtttattacaccaacagccactgtctctactgcagagcaagttcagagaaggctgggattggccaggcatgacctggggtggagaggtatcctgggagccttgtaactgaagatgaacagagagacagtgagaactcaagcagagatcagaggcgcaatagccaattgggactgaagttctggagcatcaaagagcgccccctctgggagaaaggatgtgcttcaaaggcctgggcaaggtggaggattcttgcaggatgctggcaatttgtctagcattaatagaagccgtagtgtagtattaaaaattatgacttaaatacacacaaaatttagttacttttcatttgtattttggtatttagtattagtacaacttgtactctgatattcaacctaattttgtatccttggggacaattaacacatggtttaaataggaagacattgttgggaactaggacctaggaccacaaatatattttctatgctttttacattctcatcacgagtgtgccaccttcagatataattttcatatttttagtagacatatgtaaaaaatgtaattaagactgattaccccagcagctgtgctttctttaaaaaagcaaaaaggtatatctggcacctaccaactcttagtttatcacatatcagttattttttaaaattaaatattttcttctaaggtgaaaaatgtgaagaaaagtctttataaaggtgatgttttgctggatgtggtggcttatgcctgtaatcccagcaattcaggaggctgaagcaggagcatctcttgaaaccaggagttcaagaccagcctgggtgacataatcagacccctgtctcttaaaggaaaaaaaaaaaaaaaagccaattagccaggcatgatggtgcactgtagtcctagctactcaggaggccaaggcagaaagattgcctgactctaggagttcgaggctacagtgagctataagcaagaccctgcctcttaaaaaataataatggtcaggtgcagtaatgggattatacacctgtaatcccagcactttgggaagccgaggcgggtggatcacctgaggtcaggagttcaagatcagcctggccaacatggtgaaaccccatctctactaaaaatacaaaaattagccgggtgtggtggtgagcacctgtaatcccagatactcaggaggctgaggcaggagaatcacttgaacccaggaggcggatgttgcagtgagtcgacatcgtgtcactgcactccagcctgggcaacaagagcaaaactctgtctcgaaaaaataataataagaagaagaaagtcatgttttgaaattccaaagtatagatattttgcaaaaagcaaatttacaagctgttccactacacatgtatcttaagggagtctgtcaaaggggagatagtcaattcagaaaagcagagcatgcggtaggtgttggagagagtgaatatgttatggattctgtacccctattatcttctaaatcatgggctaatttgtaaagtttctatttattgtttgctgaaaatttacatttacattgctgaagatggcctgcaggtgagagagcacctgcaggcaatttccaatggttgtttagatcctggagtttgcgtccttcatggcgtgtgctgatgataccctgtgagttgttttgggcggccgcaaagattcaggtctcctgaaacgttctgggctgcagccatttccttactgcaaatgaataatgaatgagctgtgggttaaactaatagttcaagataaaatcagaagctcattgcaacatgggcaactttccttcgtcatctccatggaaactgctatttgtcaagacacactagtatttcagaagacagtgaggagtcaccagttttttaacttcaggtcagctgttgaaaaatagatttaagaagcacagattgagacagaatgaatacagagaaagccatctgcatgcagtgggggagctctgttagaccattctttgggacttttagaaaaatagatcataaatggtataataaatattaagctgtaagatttgaatggaaaattgagttaacactttttccctcccccaacactatgacttggcatctggctgggccacatagtgagtgagtgctcagacctcatccaggtggccttcttgcatcacagggggagggctggcaccggtgttgcaagaggtgagagcagctggctgcacagcactggtacaaaacgggcaccctcacctcgcacatgcatcaggccgcggtgtcgccaacagcctgggcgtggggtccccgctgcaggggctgatgtcagcatgctgaggtcacattggggatcagatctcatgttgcagcctggcagtgggtgcggcgggggccgacgcatcccagcgctgagaacagtggcactccagccactcagggttggagggaggaaacagtggggctgggtcttccagccccatcaggactgggaggtgctggggaaagagggaaataaggaacaagaaatgtccaaaagtggggctcagaagtagatctagccaggtggctggggctgccttcaccagcacagcacgcaggaggctggcctgagactggggacccctgaggatgggctgctccttgtccctagtgagacagatgtggggagcagggaggagattgtgccataaaagctctagaaatgttcaggcatcaataatatgttaagaaagcacctcttcacactgtaagcttctggcctctggagcacatagtattgggttacctcaagtccgagggaaaagaagcaagtgttacagactgggactctatcttggctcccccactgtggccgcgttactcagggcgggttaggtgtcttctctcagcctcctcccatttcatccgtgaaaagaccaggtagtggtgcccctcagggtcattttattttattttttttattgttgtggtacataatggtgtatgtattttatgggataggtgagatattttgatacaggcatgcaataagtaataatcacatcacagaaaatggggtatccctcccctcaagcaccccctaagggtcgttttaaatatgaaatgagacaatacgtgtgaaaagatgaagcccagtggctggcgcctcactgctctcagtagaaaattaaggcatttctcttcactaaggctgtctacagaagtctcccccttgcctctaaaaagggggtcagggttcaagccttctcctgcctcagcctcctaagtagctgggattacaggtgtgcaccactatgcctggcaaatttttgtattttttttagtagagacagggtttcaccatgttggtcaggctggccttcaactcctgagctcaagtgatccacccatctcagcctcccaaagtgctgggattacaggcgtgagccaccgctcccagccgccactgatacttaattctcagccagtctcagtctctattgtccacccctttctctgctcaattaatgagagaacaggaaggggaggtaatttaaatacttttctacacaaaatattattaggaaaatggagcttttacaagagcattaaaccttttcagtgcaaacagaaatgcctttacatgatcgtccaggctttcttgcagtgaggaaactttcctcctcaccatctttcccctttctctttagggctgatctccctccctgaccacatgttctgtgcttcatacccattgcgcgcatcatcacccctgaaaaactaaggtgtagctctacttacaaatgcagcctctgcttagggaaggatcttggatctgcctgagaagaccatgagggtcccatcagtttctgtgtttctccaacccctcccctgccctacctccaaagccattcactcagagatgcagaaagctgcgagtgagcgacaaaagaaaccctctcaaggagctaatgtcaggcagattgtgaaaagtgctgtggtttttgtgtgtgaaagaggtgatcacttctatacccctcagtatgtgcttttgatttcccacattatttagctggctactcagatctgattaaaagcatgtgtacgagccaaggtatagcaatgaaagtcaaacacagacccatgagaagatttaatggaaacaaactatactgggagttcgcttgctagggtgggtttgagaccagatcctcaacctcctggttctcccctgcctcctctgtgaaccagggataatgctgcttcattggccttttttttttttttttttttttttttttgagacggagtccactctgtcacccagactggagtgcaatggcatgatctcggcttactgcaacctccgactcccaggttcaaacgattctcctgcctcagccacctgagtagctgggattacaggcatgcaccaccacatccagctactttttgtatttttagtagagacgggattttaccatgttggtcaggctggtctcgaactcctgaccttgtgatctgcctgcctcgacctcccaaagtgctgggattacaggcatgacccaccgtgcccgaccttcatcggccttttaagtgaggactgcacctcacgaactcttaatatcttctccactctctgattacgattgtttggactttttacttttccttaaatctggggatcaatactgctgtgctgaggatgtggctttcttcctgataaaatatctatttcttccattggaatacactttaatttgggaacaagcatcaatcttagaatagatccttcatgttctgctagttggcattactacctggccaaaggggaggaagattctggaaagcaaaggaaaaagggcctggaggggcagcccatccccagccagtctctcctgagcctgtaggctgccaaatccctcagtcccaagggccaaggctgccaaggacctctcctttcagtaacatcaaaaatgagatgacatcaggttaccctttactagtgcctagagagttgtcaattacctttcagtcacttaccctttgctaattgcaaaataaacagactccgcagcctgccttcaatgacagcctcgtctcctgtcctaatatttatatcttagcctcttattaattgcatttcattgatcatttcctgaatactcttcttcccttttgcattttcagtactccaattttttttttttgtttgtttgtttttcaaagagcaggcatcagagtcagattttctaaagggcctgccagtgccacacctgctattgttgatcctcataccctgtagatccctaaggatggctaatccccttcacaggaggcattgtttccagggagaatgggcttattggctttccacacctctgttagaaacaacagtggagaaggatgatgtggaagggaagtgagctggtagcaggtctaaatgcatccataatcagaaagatttccagatttccctaattgctgtttttattcacagaacttctattttaagcgcacacactcacatgtggattgacaggcaccagccactgtaatggctgtgtctgtctgtagcgactgcaaacgcttgtttccatggtgacgggaggcaccacagagacacaattatggtgctgctgggaccagggcactgccacaccaggaggcctctcaagtgtgtgtgtgtgtgtgtgtgtgtgtgcatgcgcacgctgggggcacagggttgctgtcgagtgcggagtgtgaaaaagccaagcggggaaggggttggggagataggcagagggaacattcgctggtacagaagcctggggggtagtgaagagaggtgatacctggatcaggggaatgatagaaaattgaagaagaaggggaatacagatgggaaaaggaaaagggcaaacaaaaatggaaaatttctcctctctgcagaatattattgcccctccctttgaaaggtttattgtggcagaattatctcacataaatttgccaagtagagaaatagactttagcgagcagaggcagacggttcaggcagtttgggtgtcagagtttttctgtaactccaaagttgatagtttgctgcctccagctcaacagccccatcctggagaggagatgaattgctccctcacccactgcagggttttctgggcatgtgaagccattacttctcctctgggctctgcccaaggtggaggcacccagtgttgtctccaaacaatgtcatttggtctgagtgaattacatgtcaggcaaatgaggcctcgtcaagttctcacagagggcacaactgtttttcagagaccttgaaaggatgcccagaggattccgttttattaatgatgacttggtgaacattgactgaagtcctatcctcggctgacagacagacacccaccctaggggtcaagcaaacaaaagggaactttctggggttatccttttaggctctggttgtaaaaatcagtggttctctggttccagattgagcacttattgacaacctactgtgtgtcagcagttttcacataggctcacctgcaccactgtaagtggtgttggccccatttcatagtggaaggcctggaggctcaaagtggttgagcagtttccccatagtcaaggaggtcaagtcaaacccagatttccagattgcaattcagtgcagtctcctgttcaaggaggtcaagtcaaacccagatttccagattgcaattcagtgcagtctcctgttcaaggaggtcaagtcaaacccagatttccagattgcagttcgttgctgtctcctgtattcactagttctcttttatgccaagaaaaaacttttttaaaaaatttctttgggtacacagtaggtgtatgcatttatgggtacataagatgttttgatacaggcatgcaatgtgaagtgattacatcatggagaatggggtatccattcccttaagcattatcctttgtgttgcaaacaatccaactatattcttttagttattttaaaatgtataattaggttattattgactatagtcaccctgtggtgctatcaaatagtaggtcttattcattctagaaaaaactttctgatggaaggattcaggcccaggagtccccactgagcctgattccactcatgcacttggtgatggaaggaccaggacatggtgagcaggcccagcaggtgtttggccaaacttggctcctagacagaagtgctttccagagattaacatgctccaccagccttacaaaagaaagccttatggaagggatttcctgtccatctcttgaattttctgaagagttctgggttggctcatgcctgtaatcccagcgctttaggaggctgaggcaggaggatcacttgaggccagggatttgagactgcagtgagctgttatggtaccactgcactccagcatgggcaaaacagtgagaccctgtctctaaaataataataataataataaagagttctggaccctacaggaagcttgataggtaaagcagaccaaaaagcaattcatggtcgggtgcagtggctcacacctgtaatcccaacactttgagaggccatggcgggaggatcacttgagctcaggagttggagaccaacctgaccaacatggtgaaaccctgtctctactaaaaattcaaaaaaattagccaggtgtggtggcgggtgcttgtaatcctagctacttgggaagctgaggcaggagaatggcttgaacccaggaggtagaggttgcaataaaccaagaccatgccactgcactccaacctgggtgacagaatgagaccctttcaaacaaacaaacaaaaaaaaagcaattcacactaatcaatggactttgaaccttcctaatcatttgtaacgttccgcaacagacgtaacttaacaatcaggttttagattttcgaaaaattgtattccaaatccaaagattgacaatgaagcatcgcttgtgttatttatagtaatttttgttttgctttgttaatgttcacattgtgatctcactgtgggcccactctggttttagaaattaatggaactttaggtatcctgacttcactaagttgaaattcacttgaatcggttgccctttctccctccctccctccctccctccctccctccctccctccctccccctctctctctctctctctctctccctttcttttcttttcttttctttctcttgaaatagggtctcactctgttgtccaggctggagtacagtggtgtgaatcactgttcagtgcagccacgaactcctgggctcaagtgatcctcctgcctcggcctcccaaagcaaggggattacaggcacgtgccaccagacccagccttgttccctctttcctttgtgaaaagtgcctatcccagggggctgtgacctcaccttaactctcttcctttctggcccaggatccctccgggtgggtgtggtgaaatcttaaatgaacaatgcatttctataaccatcaggtactactgcaatattttataattagagctctcaaaaattcatagaatttcagccttgggaagagtttaaaaaaatacatgaatgaagggttctacctcacacccactaggatggctagcataaaataatcagaaaataacaagtgttggcaaggatgtggagaatttggaactcttgtacactgttgatgggaatgcaaaatggtgcagccaccatggaaaagagggtgacagttccttaaaaaattaaaaatggaattaccttgatctagcaattccatttctgggtttatacccaaaagaattgaaagcagggtctcaaagacatatttgtatacccatgttcatggcagcattattcacaacagccaaaaggtgggagcaacccaagtgtccatcaacagaagaatggataaataaaatgtgatatataatacaatggatgattattcagctttaaaaaggatggagcacagaggattcttaagggcagtggagctactctgtatgatactctaatggtggatctgtgtcataaatttgttcatagaatgtgcaacacagagtgaaccctaaggtaaaccatggattctgggtggtagtgatgtggcaatgtaggttcatcagttgtagcaaatgtcccctctggtgctggatgttgatagtgggggaggctgtctgtgtgtggggacaggaggtctatgggaaatctccatcccttcctctcagttttgctatgatactaaaatttcccttaaaaaaagtatatattttttaaaagcaaggaaattctgacacatgctacaaaatgaatgaactttgaggccattatgctaagcgatataagcctgtcacaaaaaaaaaacaaaacactttttattccacttctatgagatacctagagcaggggtccccaacccctggttaagaactgggctgcactcttttgattaatgaaaccttatagcattatgaaatggctctctttgttcctagcaatattcttttctctgaaatctactttgtctaatattattattacctctttggctctcttttgattagtgttggaatgggatttttttcccccatccatttacttttaacctatttgtgtcttcatattcaggactagggctgggcatggtggctcacacctgtaatcccagcaccttgggaggccattgtgggcagatcacttgagcccaggagtttaagaccagtctgggtaacatggcaagaccccttctttaaacaaaaaattacattaaaaaaaaagaagaagtactgggctgcacagcaagaggtgacagcaggatgagtgagcattactgcttgagcatgccagggatttaggttgcatactccttaggagaatctaatgcctgatgatctgaggtggaatgatttcatcacgaaaccatccccgcacccagcccacgtccatggaaaaattttcttccaagaaactggtctctggtgccaaaaaggctggggaccatgatctatagtattcaaaattaaaaagacagaaagtagaaggggctacttctacttttgctaccatgatctacagtattcaaaattacaaagacagaaagtagttgccggggggaacacggagtccgtgttttgttttgtttgacacagggtctccctctgtcaggctggagtgcagtggtcgatctctgctcactgcaacccccacctcctgggctcaagccatcctcccacctcagcctcccgagtggctgggaccacaggtgcgtactactgcacctggctaatttctgtatttttagcagagatgggttccaccatgttggccaggctggtctcaaactcctgagctcaagcaatcctcccgccttggcctcccacattgctaggattacagacgtaagccaccacactcagccagggagttcatttttaatggatacagagtttcattttcacaagatgaaaagaattttgaagaccagcggtggtgatggttggacaacaatgtgaatgttcgtagcactgctaaactgtacactcaaaaatggtttaaggcaggagatctttatgttatgtgtattttactatggaaacaaaaaataaaagtgtatctcctattggtcccaagtagatgggattttgttatattttcaacagcacactttgagttgtaatatgtttttcccagaatcacagaagagccagtgtgctcaggtccagctgacttagtgccagagctgctcagagaatccttcatgtccagttgaagaggaaccaggccgcctgcatgtggttgcctttgcggagacaaaggtcattttcagcccttattgcagggtaccacattgcaaaaactcactgctctccagctgttaagatttgaataaggtaaatgaccgtgattggcctttcgccactgggatttgttcgcagtgaatcatcagcacttgactgaggagccagctcagcatctttttaaaagtaaaaaagaaaattcagttccttcccttttagccaaaaatgctatgagtcagtactttggcactgggagtggaaagcagtgagaaacgagtgggcctttgggatctgacgggaaaggatagctctgggacaatattgtttatggattggctgtcatgcatttgccaagcaatggcagtggctgtttagaagctttctgcgcctcaccccattcacatgtcctctttctggctgtctcagttctgaaccccatgcagagatcagctgacatcccttgtcttccatgaaacctcattgattagtccttccccggccgggtcttctgaatcccgggctgtattcttttacttttaatagtcattggaaagtcgcttggcacttcgttgacagcccttgggctactgcctttttgtgggtaagggttgtcttccaggtggagaatatttctccagaccaaaaacatagcttctgttttgtggcctcatggcttagcagagatctgtatgtgagattgggtactgggaacagcttggcaagttattaacctctgcagagctcaggtttctcattttaaaaataaagacaactaccattaaaggaagatcgtgttttcaggattagataagacaatataggtagagcacttagcactgtggctggtgctcaataattggtggttattactcttactagtaaggtaataggtgtgtattctgtttgggagttaacctgagtttactacccttttagaagatagttccatcattccgataattcatgccgttgtcattttgtaatatctttgtgtgaaatggggccttacagaaaaaaaggtgtggaaatctaacgtaatctcttgtcagggtaagtgtaaatttgagtttcctggaggtctagtgacaccaagtggcgaattgtgatattacatgttggttgtttgagagtgttcaaattctatttcattggtaaaatagcaaattattctgctgtgtatgatttctgagttttcctctcttaattgtaatctagtattgagtgagaatggaaagaatattataagagtactacattgtagacttattgaatgaaaaactggaattctagaccgggcacggtggctcacgccggtaatcccagcactttgggaggccaaggtgggtggatcacttgagcccaggaatttgagaccagcctgggcaacatggtgaaactccatctctactaaaaatacaaaaattagccgggcgtgatgtcgcgtgcctgtaattccagctacttgggaggctgaggcaggagaatagcttaaacccaagaggcagaggttgcaatgagccgagatcgtactactgcactccagctgggtgacagagtgagactccgtcaaaaaaaaaaaaaaaaaaaaaaagaaaagaaaagaaaaaaaaaactggaactctaaattgcacaaagcagaaaatcgattcttaatgtgcaagtgttttcttcatgtattatttatatcctgtcaacacagtgacatatttgaaattgacaccaatttgtaatggatcgttagtaatacttccttaatatttctttcagggacaatgacattctgcttattatctacccagtctgtaaagaaagctgacatttgaatactcacagagctcttgttgacaatgtaattgtgcccactgtgtagagaacgttagtcctattaacttatgatggcttccgaaccttgactttcttcatggggaaagaaatgagcaactttccattatttgctatgccaccgagacaacatctgggcctggagttagtgcttgaacatggagctgttcttgggtgtatgacaccattcttaggtactgaagagcagaccagagttgatgagctgggattttctaaacctaatcatttgttctcagccttcttcatgtcactgccaacattcatctctggctgtgatctggtcttgtaggtaatttcctcattcattattcaaggtattgtgtggaattaaaaaaaaaatagcccattagacccatcagaatacacctgatgaccagtattaaatgtgtgcatttctgtactttaattagcaaatacctaatattggggcaatggagaaccatgtgcttaagtcaaaagggcttcgtgatagtcattcaccaaaatatacctcctcagaaagagtccttggactcaccaatcctttgcttgccctcaggccacttatttggggtgagctgggagtggctgacatacccttccctcctgcccaccccaaggaaggagcgcagaaatgcagacagcagattgctcagggggaaaacttgcccaatctgcccagacactctgagttgggaacataatcagctggcatttatgaggctcatagttctgtattcagcttcctgatatgcatgaagtaacttatatatttggaacagttgataaaatttgaatttatctttctctctctgtatatatatacacacacacatacacgaaaaatacagcattttatttttgtcatttcttaacatctggagtggatgcaagtttcacaaatgaagctttttgaattatttctgatttaattccttaaataatataatccagattccactaaggcttaagctctctatatccttcctgaggctttgttaattctttgaggacactgtgctgatgattgttaatgccgtggtctgttcatttgtgtgactgaaagtgtaacttagtgcagcgtccagccaggcatgcctcacttaaaacctcggagaaggccgggcgcggtggctcacgcctgtaatcccagcactttgggaggccgaggcgggcggatcacgaggtcaagagatcgagaccatcccggctaaaacggtgaaaccccgtctctactaaaaatacaaaaaaaaaattagccgggcgcagtggcgggcgcctgtagtcccagctacttgggaggctgaggcaggagaatgaaatgaacccgggaggcggagcttgcagtgagccgagatcccgccactgcactccagcctgggcgacagagcgagactccgtctcaaaaaaaaaaaaaaaaaaaaaaacctcggagaagctgaagtgctgggaggacctttctcagggtcactcacagaattctgcctcgagttcacaggcttaagcatcatctgctaagggttcaccaacatccctgcccagaagtgttgctgaggctgttagggaggagacggtgagcactgtgccagcctcggcaagatgctgaggtggcagtgtggccaggagcttccatctgggctgcagctgctccaaagtcacctctctctctgtagcatcacgtgcctgtgctgtccttccttacttgcccacgcccttcctggactgatcagaactggtcaggactgacctcctttctcctcccaacctgcctccaaacccaccctacaatgctttgaaaaagaaccctacccgcatgtcatcctttggggctggcttggaaccccgaggaaaacagtgagctcaatctgctaaacaattgatgctgtgggagactagaggagttccctagaggactggctcccctctgtgtcattgcttagtggcccagtgataagccacagaggccactgccattgaggaaataggtcggaggatgtggtcccctgacacattacagggaggcttgctttggctttgcagctggtagtgcattgtggaagttttcaaatcacgagtagatggccactttcagagtggatagggctccctaccctgttgagttggcacacaaaaggcaagggagcgtggcccagatgtcattagacatcaggtttccactggtaggagatccttctggtgatttcaggtgagttagggcagagccatgaaggaatcaagggaggaagcctgagcagatctgtatgatgccccaacccaagatttcctagggaaaactcatccccgtgctcagggcacagtcgtgcctcctccttttgtctccagtttctgagccgttttatacaaagtcatgctgccagaactctggtagcaagtggggtgggggtggggtggcctccagccccttgatctcaccttggagctggtggaagaggatagcgtccttcgtgggctgtgtggtggggacttgtccaggaacagggagtggaccctcagtgtcgcctccctgcaccttgttgcccttgtgtttctggcaccccaggttggcaccgtgaccagctagatggtgccatgaaatgaggtctccagcctgatgcaggtcagacccccttttcttcttttcagtggcaaaggtgagactcatctctggttctccagaacaggtcataagtgttttttcctgcccaagcctactggtccctcacactgtgtcctctgcctcgcccacaccacaggctgcacctgccctcctgctcctggatctaggcagctcagtggtgctgtttctgcagcatggatggattggtgtaagacctgacctagtctttggtcatgtagtgtttacagttgtgcacaggtgttgtgcccttggggaccttacacaagctctgccctcacttttttcacagcacactaagcatggaaatggcacctgcctcaaagggctgttgactgaaatgagatcattgagctgaagttcttagcaccattcctggtatgttcattttctagggcctccataacaaagtaccacatactgggtggcttaaacaacaaatatttattttcttacagggctagaggtcagaagtctgagatcaaggtgttggcagggttggttccatctgaggcctctatattagtttgttcttacacttctataaagacatacctgagactgggtaatttatgaagaggtttagttggctcatgattctgtgagctgtacaagcttctgcttctggggaggtctcagaaaacttacaaccatggcagaaggtgaaagggaagcaggtacactttacatggccagcaggagagagagagcaagaggggaagcgttacacactttcaaacaaccagatctcatgagaactcactatcacgagaacagcaagggggatatccgcccccaagatccaattacctcaccatgtccctcctccaaaattggggattacaattcgacatgagacttgggtggggacatagagctaaatcatatcagcctctctcctaggcttgcaggtgggacaccctccccttgtgtccttacacggtcttccctctgcatctgtctgtgaccaaattccctctttgtgtaaggacagtagcaagatcagattacatcccaccccactgacctcattttaaagtaatcatctgtgtcaaggtcctctcttcaaatgcagtcacattctcaagtactcggggttaggaattcaacacatgaatctgaggggggctcaattaggcctgtgatctctagcaaataacaaatgctcaacgaatgttagttactttttcctgggcagttattctaaacttttgtcattttgttttatttgttttattttctatttctatttttatatgtctatttgctacttagtaaatgacccttcctcctgtatttttttgcagaaaaatgaggtaccagggcataaacttattcaacttacagaatgttcttccctctcctttgccccaaacctcactgacatcatccctttcctgccagtctcagaaaggggggtttctctgtccctgctccaggttcatcctcactcctctgtgctctgacctcctccaggaccatgagccagcccctgctccctcttcctcacatcttcagttttctgccatcttctccatccttaacctgtctgcaggatcaggttccccgttccttgaccctgcctgtccttccagcagctgagctctctcttttttgccttttctcattggagcttttgaaggaaaagcctacattctgttctcttctttttgtcattcattcatttattcattcatttgttgagcaccttctttttgccagcactgggctaggcatttggaatctaaagatgtgtattcatagtcccaagaccagagaagaaaacagatcattgtaatataatgaggtgtgtggcatgccttgttagagaggagcccagtgggccctataggaggacttaggcacatctggcccaatcaaggcatagaccgaggtgcgaggtgcaggggagagcttcccagaagagggccctgctctgagtcctgaaaattagatgggccatgagcaaggggaggtcttcccaggaggggcaaaagcctataagcaggaggcctgggatcctccaagtgggtggtattttctttcctcccctttgctcctcagctcactgacctctgcatgtgcctcgccattgaaaggatttcatgggggttccactggacccccactaagtgacctggagaacgcagtgtgttctttatctaatggaccacctcccctccttctgcctctcctcccttagccccaccctcacctgccatcctcattcctttctccatctttctttctctgtcttcgtggaagctcctctgctgtgggccccagaatgtactgggtgctgactcaggcaagtgggttattagtgatgtcagcaaaggacaggaggaagagcaggcatggggatgtgggaataataataatgcatttgtacagcatgaggactgggagttttgtgactggtgagatgcagtggacagaggagatgagagagaaaggtcaggactgcaccaggaggctgcgtgtcatcaggatacaggatacagggtgtgcttgagccatgatggtctatgggatggggcctcccttttcctcatttcttacatcaaattaggttcaaaggtcctttgtttttccactctagccatcttttgagtccacctcactgcagtattcatcatgcttccttcccactctgtctcagtgctgccccccaccccatctccttgctacctctctaacatgccacttgctccttgtcacttctctctgtgtggcaacctctgttgactccacatatcaatgcagaatacctccggagctttcaggaatgtttgtaatcagactccccatcttaaatatttatcataaattgataagcaaatagttattggatactatgtgtgtagctctgaggtagtgagcttctctgtttgtatgtctctttctctacacacacatgagctgagcacttagtaagcagtcaagatctcatgtcaaggctgaggcaggaggattgcttgagcccaagaggtcaaagctgcagtgagctatgattgcatagcgacaccccatcttaaaaaaaaaataaaggctacctgtcaaatggttgattaagaatctacatgaggaaagaacttgctgaaagatgtttgagagccacagaaaggacctcagaggaaggaggaggagagaaatgtctaggtggtaaataggaccagttggaggtatgctggtgctgagccacggaaatggttgagctgtgggacaaggataggtatccaagtctgtggtcaccaatcaatgagtgtgaattttaagtcagcagttggaaaaggagaagctcctgggagtgcagttaatgaagaattggaaggatttagtctagacgtagaaaggaagtccaagataggattattagctggtagaagacaggaattatttgtaacttgctccctgtccttgtgcaaacaacaacaacaataaaaacaaccgaggtccagggatgggatttcatcccagaggtgcgttagcagctccagggcccagcattaacagggagagtgcctttactatggaattttttttttttttttgagatggagtttcactcttgttgcccaggctggagtgcagtggcacaatcttggctcactgcaacatctgcctcccaggttcaagagattcttctgcttcagtctcccacattgctgagattacaggcatccatcaccatgcctggctaatttttgtattttcagtagagacaggttttcaccatgttggccaggctggtctcgaactcccgacctcaggtgatccactcgcctcagcctcccaaagtgctgggattacaagcgtgagccactgcacctggcctactgtggacttttgatgaaagcacgcatcttcctgtcttcttgtatctcatcatttctcaggggagtgtcatcaagctctaagtcttagcttcggtgtcatgtccttcaacctaaaatgggaactagcatgcatgtgttgttccaaatggcagagctcttgtgcggggtccagagaaagcccttttaattcttttcttctttttcagtgcttcagttacattgaagccaatcaatcattctctgcctacttcattggcaaaaattattcaagaaaatggtatcctgataacagactaccctgacatagcacagtcacttgtggaagagtggaaatcttataacttcagttggttgtttgagctatacagtgctaaagagctgggtttaactcacttttctttttaacagaactgagtgtattcctggggcatctgctcttgcctgtcaagtatgttaccctaacaaatttgtagcttgtttctctgttactccatgggccctttgctgcttccatggccctggctgttcataggtagcccagtctcatctctgttctgccactgccccgtgtgctaactgaggctggtgattaacatttagggcactgaaatgaggctactctttctgcttttgacctcaccaattctccccacaagatatctgtgaaattaattgtcttagttcattttatgctgctataacagaatacccgaggctgagtaatttataaagaatagaaatttgtgtatcatagttctggaggttgagaagtccaagatcaaggtggctgcaggttaggtgtctggtaagggtccagtttccactcccaggatggcaccttaaaggctgcatcctccagaaggaggaacactattcttcacatggcagaagagcaaagagccgagaaagagagcccaccgccaatagtccttttatgaatgcattaaacacacccatgagggttgaaccatcacggcctaatcacctcttagaggccccacctcccaatattgatacattggtgattaaatttcaacatgagttttggaggggacaaacattcaaacagtaggattaaccatttttattcttttggcaaaatatcagaagcgggattggctagaaaaatcctaccattcaaaaaatgctaatatcattaggcctgatacattaaagcaaagtgaatggtctcaaatgtggggaagtggcacttctgatattgcttttcacaactaatttctggatggagccacgaatggaaaacaattctttaattgttaggaagattagcaaaacctaggaaagctaggcagctttgaaaagaaaaagtgtgagggtctcggtcccttaatagaaaggagaaagagacctttagattgtgagagagacctcaaacaatgtcatagatcatttggctgctataacaaaataccatagactgagtggcttataaaaaacagaaatttatttctcacagttctggaggctgggaagtccaagatcaagatatcttggtgaggaatcatttcctggatcacaggtagtatcttcttgctgtggaaggggaaaggcagccttctggggcctcttttataaggtcactaatcccattcatgagggcttcactgtcatgcctaatcacatcccaaaggtgccacttctcaatactattacatcgggggttaggattcaacatacacattctagggggaacacaagcatttatctcatagcaaacaaccaagtcaccactgattttgcccctttgacaactgagtcagtgtgtgttgggtggagggccagcgtttcttagggaaagaggaaccctgatagggaaacatgccatctcttgtgagcacactggacaagtttcccagggctgccttaataaagtatcacaaacttggcttaaaacaacagaaatgtattatctcccagttcttgaggccagaagttcataatcaaggtgtcagtagagttgtgtttcctcccaaggccctagaggagaattcttccttgtctcttccagcttctggtggctccaagtatccttggcttgtggctacctcacttcaatctctacctccatgttcacatggctttctcctctctatcttctcttctgtctcttataaggacatttgtcactggatttagggccaacctattaatctaggatgatcttacctcaagatccttaactttttccaaataaggtcacatctgcaggtactgggggttaggacttggatgtatctttgtggcagccaccattcaacccattacataccagtggagtcaggacttcagacactcacattatatgtcctaactgttggttcaaaaactatgctcattatagttgcaggagaagtgaaaattccctgagacactgtacccttgttacatatggtggtaattgccctgatttttatcttcttttaacatgtagcattttacaccagacccagggaaatttgctggagaggttgtgcttcgttttgaactgtagatgagcattttgtttccttgttggttggctgattggttaggacgtatttgggagaatgccatgggttgggaggtcggtacagtcctgagaaaaactctttcttcagtttgtgctcaaaggccattgtttgtagaaatgtcctctatgctgggactgggtaaggttttttcttcttgttttgttctttcattttttttttctcttagaaagtaagcctgagaatctatgatctgctgagagaattacttgtaaatcagaaacttggtgtgtcagtacccaatctcgcagccctcctttgtgagagaataattgcagctgccccttgtaattgaatttcagagaaattccaatagatcaacagtcaggtgggctataatataatgctattgttgtattgtcagtgtgcaagctgttagtgctaatttgactttctgccgtagacttgtagacagtagtaattgcaagtaggagcaacttcatctgatgttcaggaaaaggaagctaaggggaattctgctggaggaagtgtcagatgaaggtgctctgtagagagcccaaagcccaaacaggtgaccctcactggtcaccgctgttgctcatgctgtgttgagttttgcggcattaagtatgtccacaatgttgtgcaaccaccaccatcatccatctccagaactttttcatcttcttcaactgaagctgcagactcattaaacactatctctctattcctcctcactccagcccctggcaaccgtaattccacctcttgtctctatgaatttcactattctaggtacctcatataagtgaaatcatacaatatttgtcttttgtgatggactcatttcacttagcataatgacctcaggattcatccatcttgtagcatgtgtcagaattttcattcatttttttttttaaattttatttttactttatttatttttgagacggagtcttgctctgtcatccaggctggaatgcagtggcgtgatcctggtcactgcagcctccgtctcccagattcaagtgattctcctgcctcagcctcctgagtagctgggaccacagcaatgtaccaccgcccagctaacttttgtatttttattttttacttttttttttaaattttttttagtatttattgatcattcttggatgtttctcggagagggggatttggcagggtcataggacaataatggagggaaggtcagcagataaacatgtgaacaaaggtctctggtttttcctaggcagagggccctgccgccttccgcagtgtttgtgtccctgggtacttgagattagggagtggtgatgactcttaacgagtatgctgccttcaagcatctgtttaacaaagcacatcttgcaccacccttaatccatttaacccttagtggacacagcacatgtttcagagagcacggggttgagggtaaggttatagattaacagcatcccaaggcagaagaatttttcttagtacagaacaaaatggagtctcctatgtctacttctttctacacagacacagtaacaatctgatctctctttcttttccccacatttcccccttttctatttgacaaaaccgccatcgtcatcatggcctgttctcaatgagctgttgggtacacctcccagatggggtggcggccgggcagaggggctcctcacttcccagacggggcggccgggcagaggcgcccccaacctcccagacggggcggcggccgggcagaggggctcctcagttctcagacggggccgccagtcagagacgctcctcacctcccagtcggggtggcggccgggcagaggcgctcttcacatctcagatggggcggcgaggcagaggtgctccccacatcccagacgatgggcggccgggcagagacgctcctcacttcctagacgggatgacggccaggaagaggcgctcctcacttcccagactgggcagccgggcagaagggctcctcacatcccagacgatgggcggccaggcagagacgctcctcacttcctagacggggtggcggccgggcagaggctgcaatctcggcactttgggaggccaaggcaggcggctgggaggtggaggtggtagcgagcggagatcacgccactgcactccagcctgggcaacattgagcgctgagtgagcgagactccgtctgcaatcccggcacctcaggaggccgaggctggcagatcactcgcggtcaggagctggagaccagcccggccaacatggcgaaaccccgtctccaccaaaaaatacgaaaaccagtcaggcgtggcggtgcgcgcctgcaatcccaggcactcggcaggctgaggcaggagaatcaggcagggaggttgcagtgagtcgagatggcggcagtacagtccagcctccgctcagcatcagagggagaccgtgcaaagagggagagggagagggggagggggagggggagggggagagggagagggagaggccagaattttcattctttttaaggctgaataatctcttttatggttatgtcatattttgtttatccattcatccatcaatgaatatttggattgtttctactttttagctattgtatgtagtgctactattaacatgggtgcagaaatatctattcaagatattgctttcagttcttttgggcatatacccagaagtggaattgctggattgtatgggaattccacacttaattttttgtgagaaatcagcatgctgttttccacagtggctgcatcattttttattcccacaagaatttcacaagagttccagtttccccacatccttgccaacgcttgttattttccattttctgtttatttgttaataatggccaccctaatgggtggcaacccatttccattttcaaatgaattgtattttcaaaaaagttttttcatgtttcttgtttcatgtgtttgttttgtttgtctctttaccttgagctttctgtttttcctcagcatttcctgatctcctgacatcttgtttcaaatgtctaggaactctccctgtggccctcctctctttggaatgagaagttcagatcccttacagtctcttattgttcttgtttttatttgtatatggctctgaacagtatttctaagattgggcacagcacaaaacaaaacggctgagagagagagagagagtgagagaatacaagtgctctactccacccctaagagtggaaggggtctggatgcagagggattaagcatagttgattctcagtggcttccagtcagtcttcctaaaagaggagaggagcaatgtggtttcttaaccattctttagctgctttctaatgatcttttctttgtgggaggacatttcaaggtttccctgagcaagaattttctctttctgtcctttgcacagcaactggtaaactgagatccttaaaaaagtaaatatttttaaatgtggaaacatcgcttacaaccaagtgaataacatctggctaacaaagagcatggcactatcagatggaattagggcacatgcacgcagtacaaaagctccagatgctcgtgttaattcagttaaattcgagtcaaagaatcagtggagccggtcctttggactgactggtcctataaatacaaatggccaacgcatgcccagcctggctcattgatcaaacagagtagagatttattgacatatacaggaatattctttttctactgaaagatggctatgtgtgttgtacttatttctaaaattattggcatcatgaatgacacattcatgaggtacctgcccagtgttcagaagactgttaggtagagaaggagtaaagaactgcactggtgatctcagaacagtgtcttctagggcatgatgtaaaggaacttgcagatttcatgttagagcaacttaagttatggcttaagtcagcggtcagcaaacgttttctgaaaagggtcagagagtaaatattttaggctttgtgaaccatatgatctctgttgcaactactcaactctgtctttgtatctggaaagctgccatagacgttatgtaaacaagcgagcatggctgtgttcctaagactttattcatgggcactgaaatttgaatttcctaccatttttacctgacacaaaatgtgattcttcgcttgagtttttttttttttttttccaaccattttaaaatgtaaaaaccattcttagctcaagggctgtacaaaaagatttggcccatagatttcaatttacggaacccgtggaagtcatagcttccaagaatgtttctttttgatgctcagatttttgtatgtgtaggaaaacttggatgcaagcaaaataaaaagtatgttctagcaaatggtttacaaagatttgaatttatgagatgaaaacaaatatttccggccacatgcctcagtgtaattaggtttgctgatttaatgtcttcctgaaggcagaattttaggtagcaaagtgagcctgccaagtaggaaaggaagacggaagtttaaaaactctagcactgcctatgaaatcttaaatcctgcattcatgcaatttgcatgttcatttcctcttttacaaaatgctcctggaattcttatggtttcattgttagtgaaaattgtttctttttttccccttcacaatcctatattacaaattctccaaacctggcacttcacggcatattccttttgaatgtctttaattctgcaattttatacacccccttatcttacaaatttaattagtttccagaagttctgcagagaaaatgggccataataattcttgattattgccacttatcttcttataatttgatacaagaggattttattgcatttttaaagtagttttaatctgaaaaagatagtcctctccaagtttaacttcatgcagtagtaataatttaactactatttcctggttctagaagtatttttctatctaaaaagaaattgcttttctcaaattattgtactaccattgtattagtctgttttcacactgctgtaaagacatactcaaaattgggtaatttataaagaggtttagttgactcagagttctgcattgctggggaggcctcaggaaacttacaattgtggcagaagggaaagaggcatgtcttacatggctgcagattagagagaaatgtgtgagaatgcaggaaaaactaccatctataaaaccatcagatctcatgagaattcactcactatcacgagaacagcatgggggaaaccacccccataatccaatcatttcccacaaggtctttcctaaacacctgaagattaccattcaagatgagatttgggtggggatacaaagtctaaccatgttatccgtgataataatttaactacttcgtggttctggaaacacctagaacattgaagttctgagttatcattgaccagaacaatgccagaaaaatttcataccctttaacctctcagcataagccaattcttgataatcccggtcttcacattcacaaaatatggccaagcaaagcttcctattatgtctcctaccctaccaaaacattcaataagagtgtctagtaaattgtagaattaaaatatttccattgttccccactatactacctgtacaagctcctgatgcatttggtttttagtgtctcaagcgtagtaggctcataagaaaattcacctccccagttcaccctttgcaggtttcctttgtaagtcatgaaacaaaagagctagaagagacattgttcatttagtataatttatcattttaaagaagacaaaaccggcactcagagatgctaggctcacactgtgagtgatttacagagtcaagatgaggagaatccagttctgctgattcgctgcagtgcaaggtcctgcccatgattcacttgttcttggggcattgtcgtgattccttgtttctatcttagaagtcaaggaggtgtcctataaaagctttcctattcttagttcactcttctgaatatataatgtaaacaactaacaatgaacaaagcagaaaagacaaagagaacataagagagtccaggtaatccagggtctgtacaaacaactctttcatacaatcaggaactggtcatggtggcataagtaataactggcataaatgtaaaatgaataaagaccatatgtttgcccttcttcatgttggcagaacatatgtatgttaccagaatttcctatgctttagagttttcctctaaaaccctctgaaacttaactaagctcaatggaaaaatgaagccttttaacagttgttttgtaagaaaatttttatttctgtatatttctgtgtgcatgaaaaaaccacacctgtattaatttgttaaaacttctgtaataaataaccatgatctgagtggcttcaacacaaaaatgtattgtttcacatttctgaggactggaggtccaagataaaggtatcagcagggttggtttcttctgaaagctgttagggagaatcattcccaggcctctcccctagcttctggtgtttgctggcaatctttggtgttccgtggcttacggaagcatcttccaacctctgcctttatattcacgtgccattcttcctgtgtctttgtccaagtgtccttttcttataaggccaccagtcatattgatttaggggcctgctcaactccaggatgacctcatcttaactaattacatctgcaatgaccctatttccaaacaaggtcatatcctgaggtactgggaattgaaactttgacctataagttttggggggcacagttcaacccacagcaacacccttcactgagatattgcaaaaaataagataactattttgttcgctgtagagtttcatatagacacttcttgagctgaaaaatttttgttaacagtacatgtgtttggacactgaagggcagtataacactacaaataatttcaaaaagaagtttatggcttgattgcttcagaaattacattgttatggtgattttgtttaaatgcatcaataactatggctatcatgtatgacgattttaaccttatttatgtctgattacacttaatattaaagtcagacttaaaacttgtggataacacgttgaaatttgtctaaatcagaaacaaggagagaactttaattttgagatttgcgttgaataactatgccttttttgtggttttaaacctttaaattgctgttgattgtggtagttcatgcttagatctcatttcctttagcatcaaggaagttatgattggcgtggacaaatgtttcagccttgagggaattttcaatcatctacttgtcaggtacttgaaaagaatattatttcaggggatgcaaggggaaagttcatcttaatttagttattgcactgtattcttcacatgtaaaagaaaaatggataatatacagaaggaaagaaaatacaattttcatgcactttggtcaatgttgattgcagtttgaatgccttatggttgtctgaatctaacagctgttagaccagaataattttcaatgtaaaaccagtacaaggaaaggacaaactggaaaccactgatttattttgctctctcttccatggtagttgactctgagagtaatcttggaagtttatgtttcaccaacattaacttaagggctatactgctattatttgcttttctctgaacacttgcattgggcctgacatgtccatgcattatctcatcaaattctttcaatcatcctgggaggtagatgcaatattatcctccttctctctgtgaaggaatgtgttgagtaggtgactcaagtctcccattcatggaattgagttttaaacttaagtttctctgactccagagcctatactcaaaacctctattatatgctgttctatattgctgcattgtttaaagtgaattggaatagaaaaatatgtaaacatgagcacgttctcatccaaacaacaaaagcatcttcctgtgctaggtagatgttctgtacataaatggactggaccactagggacattcagagccaatcatgacatcgtaagagaaggccatcagtaatatgagacaagtttgtagaagaaaaaaagaatcatgtcaactcattcctgatttgtgagaaacccaataaataaaaatcaaccattagaaattatttgtggaaagctctgatttttttttggccaggcatggtggcttatgcctgtaatcccagcactttgagaggctgaggcaggaggactggcttgagtctaggggttcaagaccagcctgggcaacatagtgagaccccatgtctacaaattttaaaaattagccagctgtagtggtgaatgcctgtagtcccagctcctggggaggctgaggcagaggatcacttgagcccaggaggttgaggcagtccagcctgggcaacagagaccccatctttaaaataaagtaaacaaacaaatgaataaataaaacaataaataatctgatttttatcctttcactctgatgtcctaaaccccttttccccagattgctgagttttatttactctgcttccttccaactaaagctaacatttctaatagttttaaatggccctggtggttttttaacatttgggcagagaagatgtggccagaaggaaaattactgcacatggtggatttttatttttagagagagagtattcatttttaaggtgaagttggtagcttttgaaaccatgatttgcccttgcagccagaggatggattaaggggggagaaagggaagtagaaggagcttcttggctttattggaggggtttagttttacctctgctgagctggtaacatttgctctgaaatttcctgttatagattctccactttttttctctcctcctctctccaggaaaaggaaagggatagtcatgatgatcaagcattggggaagagaggaaggacacagaaaacaatctgttgactaacacaaccctttcccaggacaggaatgtaagcacatgtagatgcactcatgtacatgtgcacataaacatgcacacacaggtgcacacacacacacacacacacacacacacacacacacacgacttgctgtattggttttttcatgagctctaatttctaggagtggtgggtcttgattgtgccctaccctgcctttggaaattacaggagctgaagtgtccggaagctggtagtctcccctgagatcatagaaacagccaagagtactggctctgcacatgttaaccatggctgctggaattctcccctggagactacaaactgcctgcccacgggttgaatccaggacatggacatgtctcatttggaatacacaatgttttttataaaacacgattttatcaccaactttttaaaaatcaggggctttcaaatgaaaatctgatttcactctctcacagaaaattaatcaatctggcctactttcctgcatgacaagtgttgagctgccccatttataggtgggggggtgttccaggtcagtgcagtccccatcaatttcctactgtctgcctgtgttaatggccagtgatcgccctgtttgcatggtgttttattatgcctggcccacttcactgtgtatgttacctgccaggtctctgtaggtgtttgaagtcatgatgctttatgccttagttcatgctttgtggggagatggaaaccagccccatgttactcactcaactctagatttaaatagaaaagaattaattgtagatgctctaatatacatagtatacaatgaagacaaagaggaaatattgacctaaggtgttttcatcaccatatataatttttaagaggccattaagaatcaagtttgtattcgtagttgtgtacccacatcagaatttatttgtaaaaacgtaatgtcttgaaaccaagctttcattttgaactgtacttttttttatcttactattgccatctctctcaaccttttattagctgtgtttagatcttaatacaattatgcaaaaacagtattattattcaaacaattccagagaatgtttccatttataattttaagagctcacttgctctcaaatatatttttggaagaacaagcatctttctccaatattttggaagccatgtaaatgtctttagtagctgcatttaagtatgggtgaaaaaagtaaatttattcctaaaataattttagaattctaggttgcatttgtactgaatatcactgtgttttgtgagcaaaacacagactaatatgctgcacagaacactcaagagacaaaaggctctgtcctcagctcatttagaacaaaatccaaagttttgtaagggctccccttatggagatagtggtgttgatggaaatgatggtgataatggtagtaatggtggtggtggtggtattggtagttatactgctgttggtggtacagtagtggtgatggtggtggtagtggtggtgatggttatagtggtggtgatagtggttatagtggtgatggtgttgttatagtgatgatggtggtggtgatggttatagtagtggtgctggtggtagtggtggttatagtggtgacggcagtgatagtcatagtagtggtggtgattgttataatggtggtggtggtagtggtgtttattatagtggttatagtggcagtgatggtggtaatggttatagtagtggtagtggtggtggtgatgatggtggttatagtggtggtggtgatggttataatggtggtggtggtagtggtggttatagtggtgatggtggtgatggttatagtggtggtggtggtggttatagtagtggtagtggtggtggtgatggtggttatagcggtggtgatggttatagtagtggtggtggtgctagtggttatagtggtgatggtggtggtggtggtagttgtggtgtgtgatggtgatggtgataatggtggtggtggtggtggttatagcagtgatggtggtaatggttgtagtagtggtagtagtggtagtggtgatggttatagcagtggtggtggtgacgctaataatcattttggaaatgtcagctttgtgggattgttgttgtttgaaaaacatcatttacttaagaagactaatttgcactgtataaaaaatgccttttaatctcaagttatatatgcagagaagtagattcaaacaagaaataaaaatatttaaagcaacagactcaatactttaacgttaagtgacctttacaaatgttcctggcaaaagcatacttccatggctttgggaatattattttacacaatctcaggcagcaagccagtgcacaagaacataccaggcaaagtgatttatctttatgtttttagctctcaaatatatgccaatacttttgatacttataattttcttgcaaaactttttaataatctgattttaccaaagagtccttgtgagaaattgatgtaacatcatgtgtcaagtctctcttagggcctcacacatcataggtctcagcactcatcccaggctccttctaaaaaacatcaagagggaaagtcatagcaccagaatgcatttgtgtgcatgttgagtaagagtcaacaaaattataagagaacaatgagttgctttaaacacatttttaaatcctgactctatctgaggatgttgcctgacacagattttatgggttgggtttggttctctgggtttgaagcctgacttttgtaactttatctgcatgccaagattcctgtaaagcaccttacactagctgattagtgactctttccctttgctccaagtttattttgccccaaacctattctattaatggtgttttgtaggcttataaacacttagtaggagaatctcagagcatcatttctttgttcttcatcttgacttttcaaaatagtgaccaccctaacaaagaacatacaataaactgatacaagaataaacatttgaaaatcttttttgaaggtatagttatttgcaaagttttatatgaatgcttttgaatggactgaatccaggccagaggagcattttgtatgggtttacgtagtaccacagattttattttttaattggaaatgttaaatttacaacaattcttcctattaaaattttttagagaaagtaatgtgggagcagagtgcctgatgctgcttgctttggacagggcatttatgatccagtttgccactgatgatgttttttttgttttgttttgtttttccccagccttcgctcatccatattccctacctatccctggttggtcctgtgtttatgactcctgctatgaacacctcttggcattggtgatgagaacttgaagtgtttctcagaatgacttgaagatagcgttatgtccaatatcactccccaggcattaagcagagaaccagccatatgttcagtgccacattttaccccttaaggatctccaaaatattctgtattatgtggcttcatgtttctcttcatagttttatttcttctttttccaattatcacagtaagatgtttctgcctaattagaaaccatgccacaatgttaactacctacttgcatgaatcttttgtgcaatagaatataagtttgcctctcagcaatagaatataagtttgatcttttcctatccctgaaaataatgagttcaatcagatggctcagataagccaatttcctgggcttggtcacccttaatcttgaacactcatcttaaggtaattgatttaggttagcttctgggttcagaccagagtttatttgtatcctctccagagaaactactgtgtcacagtttttattttcttggactatcctttaattccttaagtgaaagaggggcaagtaggtgagctattctaaaaaggaggtagacaacagtaaaggatgtcttaatgagagaaaccagaggaataggactgatgtggtattaacttggcaaaagaccaggattggaaaccttctaagtaaactctattcttcatacctctctttcccagatatttaagtttagtattctattcttaaataatagccccaaatcactcagacagatggtcactcagagacctacctactatgccttactagtatcagcactgacagcagtagctgctcatccctggtgttctctgtaagccaggcatggaactgattactctacatacattatctcatcgaacctgcatgaaaccctacagggtaagcattggtaggtccattttacatatgaggaaactgaggcttgaagatgttaaatagttgtccaaagtcacacatctattaggtggccaagccaaggcacctggtcaatatttgttactagggtgtcattttacactttgctctagtctgaacgtttgtatccccccaaattcctatgttgacatcctaacctccaaggcgatagtattaggaggcgggcctttgggaggtgattaggccattaggttacaagggcatcatcctcatgaatagaatcagggctattattagaggccccagagaggtcccttgtcccttctacctcgtgaggctaaagtgagaaagcaggccctcaccagacaccagatcatctggtgcctcgatcttgaacttccagcctccgggctgtgagacacaaatgcctgctgtttacaagccacccagtctaggatatttttgttatagcagcctgaatggactaagagacacatttttaaaaagagaatgaaatgttagcattaaaaaaaaaacaggatagataataaaggatgaatcatttagaataggttgcagtctgcttaggtgtgtctgagtccatgaaagatggtgatccatgcataaagggtgcattcctgggtcagagggtatgttcaacagaaggctgcaatagctgatgtccatgtcaactacagcagctgagaacacatccaaggaaggaatacactttcaattccataattgactttttctgattgacccagcgaatcaaattgctaccatttcaaaggagaacttttcctttttctatttctttaagcatcagcctgttagtttgagtgttatctcctagcctattctgaatttcaacagtattatccattttttttaaaaaaaagtcttagagcttcatgttttaaacttgtaaagagtactttgaggatctttattttcttctttctgttaattattattatttaactaatttattttttattcacatattttcctctggccaagatccagagattctttaaagaattttttattagaagcttctagccataagaactagagtaaaataaattatcactttcataaatttatcatcaaagaatgaaaacaaaaatgtaaagaagggatggagaatgtgttttatgacaataacgtaacacgcttctaatatttggctataaaactgattgtaaacatattttagaaccagaaacatatggaattacatgattataggacagaaaaattcacagtggttgacttataatatcatgtggcataaaaatgttcattgctaagaatggagagaagaagccaagtatggaatgaaattggaagaggaacctcctctcaatttagttttggcaggacgaggagccccatatgtgccaagttttaactgaaagctaattataatggtcacattacgaattgtgcagaaagaggaaggttgttgacttggcaccttagatacataggtaactagatttttttttaaaaaaaaagcagtgtaagcattcctttttggtaaagagcatctcattaaactgttagctacagaacgtttaagcctgccatctttaactggtattaagaagtttaagaaattacaaatgaagtattttaaagaaaaagaaagttaaaacagaaataatgtgccatactcgataattgcaatagatggaatgaatttattcgtttttacttctgtgatggtttattctcttgcttaaaatatattatttaaatggatgacagcaaaatattttggtgtctctgatacaatggaaaacacctgataaagacacaatgacttctgtggcttcaaatgcatccagggctgcagagatatcccctgtttcgtttgaagagggcgctcttgtaaagaaaatatccttgcctaggccctgctgagaaactggcccagctccctgaagtcagcgtcaccatggagatcttattccagtgagggggaatggattccacggtcctgctttggaaatgtgtaaacagcagatgcttttattgcctttgtttgaatctctgcccttgcagagcaacacaggccggaagctcagaggagaggaagtccatatttgtctgtagcgttttgtttcctcgtaagcagcttagtctcttgggacgactgtgcgtaatgacaagttaatggaaaagatatgaattcagatttcacataaagagagtcagaaaaaggaatatgtcttccttgagccaaaggaataattcgaacttccttcttttaaaaaggggggtttattagacaccgtttttattatatactattaatatacaatatatgtggtaactattgatcataatgattttatcagctgaaatttataatatgcaaatgtgagggtgcatgatagactcattttcctacagcttggtagttaacagcctgcatttgggttctaagtgacctccgttcaaattcctactgattttctgtttaacctggctggatttttcatctgtaaaatggggatactaataccaataaattattgtcaaatagagtttgtctctttcagagttgaaaggattcagtgttatcatgtatattgaagatgaaatgtagtaatgtatacagaactattcctgttggtacatcacaccaaaaagagtattttcatatttattttatctttatcatataattactgtgataaagcatattagaaccaatgcagtaactgataagcaagagaatttaagtcactcatccaagttcatgcaacagttataggccaatatgggctcagaacccaggtatcctgaccctcgttcaaggacttttcccagcacatctggcaattataatcacccatgttttttgaggtattgtgggtatggcataatgctaagcaccatcacatagagtctcatgcaataaatggactgtttttcattggagttaaaaaaaattcaacattggagttagatttccgtataataaccaaagcactaagtaaaaactgaaaattagtcaacagaatattaagtgtcatgtactataaacagattacctggcttatgaattgcatatattacacatacagtatcttttgcagtggagatatttcaacagagagcagttttctcagaggaataaaaatctctggttgtcacgaaactagaagttggtgacagatctcaagaggccctgagttaagacagtggtccttagcacatttgttatatcaggtgaatatgcttacaaatgacttttcgcagcatcattctgtggaagcctaatggaagtcagtggtataaaccgtgtcccacctttgtgttagcagcttctaccagctttccacccattctctgatgctaattcaaagtgtgtctttctttcatcaaagtaatgatactgatagaatccttattcccaaagcaagaataggcacgcgtttgctacattttcttcaaatcaacttagaaaagaagcatgttggtataaaacttaggaggtacatactgtgtgtttgcttttttaaacattttttccatttatattacgtatgcactcgatttatacttatttagaagtaaaaatacatttgggctaataaaaaaagctaaactttattgaggacttattctctttggattcatcgtcttaactcatcttgaaacaactgatatgataaaccgagacacaaagagattaacatccaagtggaagtgctgggttaactcagaagctgggctctgttgatagtgctgtgctcttagggaacagcttaagcagacatctccatggtgccaaaagaaatggcacctaacgcgagacactgcctttgctctgactgaagctaggatctacagaaacaggactcatttcaagatagctgatggaggtttcctgatttgcgcaagtcagtgatggtggcagagcaagagctggagtgatatcacctgtctccagcttttgacaaaaccactagaaggtaatgtaagtcactctcggctgaattactgatttgcaacaggaattatttggatcataagtctgtaaacatatactagaaaagaagaggtgatggataagggcagccatattctcaagacctagcccagtgactggcaaataatgggcactcagtaaacacgtattgatcaatgggtagaggttcagagcagggatgagtcactttggattagagtggatagagaaggtagggcttgaatctgcaactgagcaataggctataggagggattcgaacaggcaaagagtaagaaaggatactagatagaaaaaacaaacacataggaaagaacaagccctttttcaagaaaaacaggtaaagcagataaattgaaacatttttcaggttaggacatagttcttccatccgtccatctatccatatcatccatccatccatccatccatccatccatccatccatccatccatgcatccatccattaatccatccatcgtccatccatccaacaaatgcttatttaagtatcaggcaccatgtcccaactaaaaaaaccggaagcttgaaaggtaggttggggtcagattttgaggcatctggaatgccaagctcagaaagatgaactttaacttgaggatagtaagccatggatggctttctgagccatggagagagatattgaaaatttgtgaaggaagagtagactgacagaattaaacaggatggattaaacagaaaggcggtagggctgagaaaatccactagagtaaaatgccagggtccacaagcaggaggacgagccctggactgacttggtgctgggagtaaaggagaggagggtgggagaaaggcctgggtttgaaagttattgcaggggcagaatctctgaccgtagtgaaaccacagagaagagcaggctctgacaacatcaactctcctgggaggtacaggagcatggaggtggaacagaaaagcttggaaaggtgcttctccacaggttggacatctctcttttctcaaacttgatacttctgcctttgcgtctgccctgtatctaatcatgatgaatgcttctaacatctgacacctactgagcaatgaattcatggcagagaggccaattgtcactatccctttgtaacaagaagcatgtttttcatccataaaacgaatcttttaaaaaactggtaactacactgaatctttaggacaccaggtttcaaaaggagtaacactgcatagataaataaaatcagattattgtgcgaaacactggttttcaattcctccacctttttataattccttaatatcagaatgtacagtaatgcctcaaggaaaattctcaatgtacatttgtctaaagaagagggttataaatctccctctgttattctttcttgttagttggaatacattacagctacctctgtatcaatgataatgcatgagcgcgtggataattgaagtgcattgaagtgcacagattatcctaaattcatctttattataaccttgtgtttaagtctcctttgctatcaactctttaagaagacttctagcaaggagcggttttataaagttgaatgtgatctactgaccatacctaccttttccaatgggaagttgtgagcaggaaagtggttacatgatttcgaacagaaagcacggaaaacatcagagtttctgttagttcaacaaattctctcatttcaatcactgaaaagtgagaggtaaatgaatgcatgttgcttggcactgaggtgacttgcccctgcctttttgtgctgggtgatgacagttacttttctctaacaatcattgcattccttttatattcttggagtctcagtgttggaaagaacatcaaaatttcatcacgtttcatttcccgcttgccaaaaaaaaaaaaaaactgcccaagatggatcattgtttgttctgttctttaagtctcagacttggagaatggtcatcagtaaactgatggaagagcattggctagcaacctgcttaaaacctgttgtagttttgatgatggttatttttccacatagaagtggcgtgaaatatgcacacaccgatgagtaggatgtggttagcaatcagatgttctcaaatgcaaatggtgggagtgggaatgtgtttcctttaaaaatcaatatttttcatctatcggagatacatcatcagaatgtttgatgtagagtaggcccatcataaatgtctgagtgagtaaattagttggcagtgaaatatttatcagctgcagaagcatggccgcctaggagcagagtggataactgttctgtctttcctgtgctcccagagatcttttcacctatggctgtcagcccacttccaaagggcactctgaggaacagtatctgtctgcatgatgctgtgtgagaaaaaagttctggaatcaaataagtttgggaaatactggatttttctatctcttctttgacatcatggtgtacattagaacattaagggttttgagaatttggaaacaaatattttccaaatctgtttggctttagaactctcttttgcacaaaacgtattaatcatccacactttaggagatactcctcttttgggttaattgttcacatttgggtggagatcatgacttcttcatttctgccagatgctgattggagcgtggtaggcattcagtaaatactttctgtaaatgaaatgtaaaatgaaaatggccatagggggttgattgagatgatgctagaagaagctatggtgtcatgaaggtaaagatgaacaggattgggttggagtcagagagaggagtgaaatggagggtgggttctgaattcaaatggtctgcttttaaaccaagtagaatatcagagcttctgacatctctcttgaagcccttcagtttatcttcctcagtgattacagcctccctcttaaatcccctgtgtttttaagctttcatgggcagactaaacactgacaaccgtggatagtacctcattcgtgcttaatgttgattatcaaactcttatagaaattccattttaaaaacttcggccaagtgattatttagaaatgagacattatttggaaagacagtctaaagcccacacatcattgcatttggggactctaaataatgctgcgttctctcaacttactattccatgtcttacagcacatgtaatgtgtccgagtagcattcccagggactaacaaaaaagcagaactccagaggtgcccacagaggaaactgcagacaagtcagagaggagcgcattacaaacacagggccaaacaatcgagcactccagagaggcttgtctctggtcctcaaatatccaggagaaaatgctattacaacatctatttcatacagctctgaatgggtgcctgcaactggccatcttatgattcgtccaagtggtcaaaggaaattgaaaatagttaaaaatcagcagtgttcctagtgttggtattacacataatgtgaacaaaatattacatagtctatccaaagacagagagcaagatgcttgaaaattattcattttgatcacatttacttgcaaaaatgacatttagctttcttaaagttctcattggagagtaagtcgagtaaatatcaaaaggttgccttaaaacttgccttttgcatggcaagaagaagttgggtggcctgggagttttagagtttggcagagcttgggtggtgggcatacacttaccataatctctctaagcctaagcaatagcttaatttatttattattatttttaaaagagtttcatttttctttcaactagaggtagaatgggtttaaaggaggtgatgttcatatcatgagagaagtatttttctttggtgattatcgtgtgtatatgacagcatcaattactaaacatatttgttgttaaaaccatatgctgacttgtgttgctatcaaagagtattacattccgaagaggaaaggggcactgcacctcctctattatggaaacaaagggctcttacctcagagcctgttgatatatcaagtaataaatgtgacagttactggttctattttccttatcctgttttcctgcagaactgaaatggaacatgtttcttactagtaacagatgctcgaacccctcttttgaaattcctctgtggaagctgccctgttgattccattaggtgggaaggggctttatgcagatgtctgctcgtggggttgcattgttgtaattgctgttctaccacccttgctgagtgccatgcttttctcttgtag
    number: 2
    contig: 1
  - type: exon
    nucl_start: 723
    nucl_end: 823
    dna_start: -36521594
    dna_end: -36521494
    prot_start: 241
    prot_end: 274
    seqshifts: []
    mismatchlist: []
    translation: VMCLQDFFGDDDIFIACGPEKFRYQDDFLLDES
    seq: gtgatgtgccttcaggacttttttggtgatgatgacatttttattgcatgtggaccggagaagttccgttaccaggatgatttcttgctagatgaaagtg
    undeterminedlist: []
    overlap: 
    inframe_stopcodons: []
    number: 3
    contig: 1
  - type: intron
    nucl_start: 823
    dna_start: -36521494
    dna_end: -36445477
    seq: gtaaggaaaaaaaaagttcaaaaccaggggaaatttgaggcagctttcgaaaatgagctgcaccaggccaagattatgtcaactccaaagctaccaaatcagtttcagatcctcacccagcgtgtcttttccatatcttggatttctttgattttttttttaaatatggaaaacagatgaaatgagaattggaaaagttaaatcatttagaagaataagtaactaatgtctaatttataaccacttaataattaaattgatgttatgtagaaaatgatggtgtggaattctacatttttaatttttttttcacggtttttagctgagggatttgtcatcataaaataatttaggatgtttctaggctcagctttcaggtggcttcctttaattcctaaccaggcaagtggtttgctttccctttttcctttaaatactgtagaattcatgtggcattagcatctgtgaggtatcagaaaagagaagttagcttccttccattaacaaactaaatgtgctactctgtaatagataaagaggggatggttataaagagggaaatacatgtcttaggaaatgaatgtgaaatgttgtggctttaagaatgatatttttgatactattaatcatctgagaatcttagcactatcacaggtaagattattctaccaaacaaagattattgtagcccttctttgataatgttactctaatttaattatgggagtattgcatatttactgacaacccaaattctgcgtagttggaaatgctttttgaaatgataatgaattttttgcttagatgaatgcagaaaaacaaatcagtgagcttttgaaatagtggctgagcaacacttgagcattaacaataatgggaaaagtgatgtggtcacttgacttgacttgactttcacctgttctacacaggagtggtctcactccaacactgcagatgtgtgttaatgcatagcatctatattatacacatatatacatattatcagttgtatgcatttaggaactacaattctttcatttaaaaatgacttagaggatgggcatggtggctcacacctgtaaccccagcactttgggaggccaaggtgggcagaccatttgagcttaggagtttgagactagcctgggcaacatggcgaaaccctgtttctacaaaaattagctgggcatggtggtgcacgcctgcagtcctagctgttcaggaggctgagatagacagatcatctaagcccagggaagtcaagggtgcagtgagccctgattgtgccactgtacttggtctgggcgatagagcaagaccctgtcccccaaaaaaatgacttagagtgtgtagggagggataagaatttttaaaattgcccctttctcatgaaaacttcagatgcccaataagaatataaatagatgtgtcatgtgaagagatttattttggttcaaggaccataactagacaagtggtttggcatccctttttctctaaataagttgactcaaatacattccatctttatttctgacctacgtgccctttgaggcacagatttttgtaaatatatcacaagtatagtgtcctcagggaaggtcccccccacgccaccattttaagaacagctttgccattgtgtagaacaggtgaaagtcaagagtcagacagaagagttgacagcacggttttgagaaaaataaactgccctaactttccatttaaagaaaatagctgcttgtgatagaatggtttggcagaccagatgcattctgaaatgaaagtctgtttgttgctttgatatagaaaacagcctgtcaaactcgacctggaatacatgtctttttcaaaccagcaagcagagttggccacagcttccaaactctggggtctctatctaggccccagatggacttggggccccttctccctgctggccaggctgggtgagctcacacagctgggcttcccctccgcaacagccaatgcgctctccacccaggatgccgcagctactcctgtgcacctgctatgaccagcaggtagactttctgagaagtacaacaggaaaatgccagaaattccataatagagtaggtgcactgcccctttcctcttgctatttcccccttagaattatttctcaatgcccacaggctgggtgcagtggctcacgcctgtaaacccaggactttgggaggccaaggcgggcagatcacctgaggttgggagttcgagaccagcctgaccaacatggagaaaccccgtctctactaaaaatacaaaattagccaggcatggtggtgcatgcctgtaatcccagctactcaggaggcttaggcaggagaatggttgagcctgggaggcggaggttgcggtgaaccgagatcgcaccattgcactccagcctgggtaacaagagcaaaactctgtctcaaataaataaataaataaaagaataaaaaagaatgcacacagattatatacggagatatgcacacaagggctcacatgcaaacacacacacacacaccccaggacaccttctccatcttttgtggtttggccttctgaaggaccacttcaaactacttagctgagaacttcacatcccttccctggatgaataataccctaaccctttcttggtgtgaaatacatttgctgagtaacgatgtcctcccccattccaaaagaaacacatggatatggaaggaaaggggctcaaatagaaaaacgatctaaattgagattttacttccttggatgaacttaccccaagactaaattcacacattgacaactgcaattttcctgttgcttgtacagcatgttctagcgctaatgtattaacatttgaatctttttttaagtgctccgagcatgatttagcccagcttatctgtacttgctaagtggtatttgcacatcgatgcttcatttggccttttccatagtagcttccttaaaggggtgtcagcggtgggtacagacatcttcagaattactactcttgccctgcgcagggctgtgcttcatttaaggtgccaagaagtggccttttgccacaaggcggcacttttattttaactttccaaattaacctggctcccagtgagttcaggatttagcaataatacatccctctaattactgctaggaaatctcctaaggatgtctcttaaggtccatccttggagaagatttgccattgtagatgagtatttcatggggccacattggagccagattaatatcggaaactgccagggagactccttcctcccctaagtttgcacattcggaaaataacaccttccttgttctagttcagaatgtaaccattttagcgatatcgtcatcagtcagtagaatcttagcaccttggagatggtggctagtgcactatagatagagacaagcagagaggccagcagatccttcccttgctgtctaatttagaatgatgaaacagaggcagggaaaatgtcacattggagacaggaagctcaacatggttttgcttctatgttgatgacaaatggacgaatttgtaatccgtagccatttaaaagtgatagggttttgttgagaaaggatcaccccatgcttgggagggacagtgaactccttggggatgagcctgatgctggatatcaattcttgtccaacctgctggcctcaaagccagtacccccactctgcttggcttgttccttcacccattcattccactgccatccggagcctcaccttggccaggcctgctgcgtgctcgggagtccagatacctgtcatcctctctttcatcttttctcagattattctgtttttttatcaactagttcctaactgctcttgattctgatgttaataggcgttaccttcaatgtctattgttttgcttagatgctgaatgaatttcctagggctgctataacaaagtaccacaaactgggtgacttaaaacaacagaaatgtgttggctcacagttctgaaggcaagaagtccaaaatcaaggtactggcagggctgtgctccctctgaaggctctagggaagaatccgtcctcatctcttccaagtttctgatggctgccagcaatccttggcttgtggcagcatcatcactccaatctccacctccatcttcatgtaaccttctcccctgtatgtcagtagaatttccctcttctcataaggacaccagttattggattaggacccactcacattcagtatgacctcatcttagtttggtgacatctacaaagactctatctccaaataagattcattcaaaggtaccaggattcggactggaacatatctttttggggaacaaaattcaacctaaaaaagacattggtgggagctgttcaaattttatttgaacttggattacaagtaaactaatgtttatttatttgtttggatctgtccttagatacttaccgttatagcattatatttgttagtagaatacatcaacaacagagctgtggctgcccctcatctgacccttcacacttagggtttctcacctcatggatcagaggaatgctgtcagacagtctgagaatttcaacagtgcatttgacagagcccctcttgaagtcccttggactaagatgaaaatatatagtaaatggtataggtggctgtatttttaattgatttatcttctctgtccaaaaggtactgatttataggctgatgtcaaatgtgccggaggagatctctattaggattgtcccatcaggcccctgaaggaagggattgtgtttgtttgctgagagtgaacaggtttcacaccacaaggttctgctttggacttgatatggtttagcatagttagaagtgtccttttgaggccaggcgcagtggctcatgcctgtaatcccagcactttgggaggccaaggcgggtggatcacgaggtcagaagaatcacgaagtcaggagatcaagaccatcctggctaacacagtgaaaccccatctctactaaaaatacaaaaaattagctgggtgtggtggcatgcacctgtagtcccagctactcgggaggctgaggcaggagaatcacttgaacccgggaggcggaggttgcagtgagccaagatcacaccactgcactccagcctaggcaacagatcaagactccgtctcaaaaaacaaaaaaaaaatgtcctttagaaaacattaaagccgtgtggattcgaaccatcagggaggagagctgatgtggtcaaaggtagaatgaggatccgaaaaggttctaacagggtggattgtatctaacaagataaactttaattcatataaacaaaaagaagagctctagggtgtgaaagaaagatagaaagaaaaaagccagccttgcaagcttacttaggagcaatgtcgttttcacagcagcacgtgtgaaatttacttttacttgactgcaggcttagtatgagatgttatgtgatatgggtcatttgtgtgtggattgtaggggtatcatatttttatactggaaaatgtttttgcccctctgattgaagatggtaaatatgaactgaaacaaaacattaaaatttaaaaatgtgttatttaatattcataaaactaagtaactgtagaagaaatgtaaacaagctttcagatttttgtatgtttgctgtgtttataattctgaagtcattaaagctcaaaactgcaggaagacttttgagacgcagcgtgcgtgtgcgtgtgtgtgtgcgtgtgtgtatgcccgtgcacgtgtatgtgtgcctgtgcacgtgtgtgcatgtgtagtgcccgatctccaggaaataccagttctgcttctccctgcaccagacagacgtgcctgtagtccagtgttgttcttcctgggtatgtgattctagaatggacatttcctcagcttctcttatggatcaccatggtgttgggtacccaagatctgcttggtaaatatttctagaaatattctattctaaccattttcctgggactcatgtcccaaataagacagaagctgtatcaggtaccattcaccatggggttctgatcactttccctaattctgggtgataagaaaatagggctagaacctattaggttgctgcaaaagtaatcacggcttctgccattaaaagtaatggcaaaaaaaagtgattacttttgcaccaacctaatggaatagtaggaacagtattggaatagtgggattgtgttgagaagacacagtctcatccaggctctatgtcctactttctgtgtggtctctacatctccaagcctgcttcctattccctgaaacacatttttttcctgtgttgtaacggacctcaaatgagacaataaatgtcaaagcacattcgaaactgtgttccttattacccagtgaacgatgctggggaatgacacctcagctgaaatatacctcctagtggattgcagctggactcagccatgtagcttcatttgtggggcttaattggaggcagatgacatcaagatctgcttttggtgctctttggaaccagaaagcgattactactgctttcttccactcttaacttttgttgctgtggtggaggtgagagggaattaaggctcctttgaagatatccactcttctctggagggaatctctagaagattaaactaaaccacctgtagaagaaccaatcagacttctaaaagtgacagtgttcaggagtcccagcccttggtaaatgcttccctctctccgtgcccatgttgatttgggttaaagagacctgatggccctgctgctttgtcctgaggctggtgatgctaggaaaccagaaggttaatggaaacactggaagatgctcacagtcaggacaaagaccacacctcctcacaaactagtttttgagctactgctaacaaaatccatccattctttcactcatgcagtcatttattcaataagctaacttactatgtaccaggcagtgtgctaagctcaagtacctgcagacagtaacacttaggtcagatgtgacccttcatactaacttatttttttttttttttgagacggactcttgctgtgtcacccaggctggagatgtgacccttcatactaacttattttttttttttttgagacagactcttgctgtgtcacccaggctggagtgcagtggcgtgatctcggctcactgcaacctccacctcccaggttcaagcgattctcctgcctcatcctcccgagtagctgggactacaggcacatgccaccatgcccggctagtttttatatttttagtagagacgggttattgccctgttggccaggctatccatacagacgtttaatattgtttatgtgtaaagatgtcaggggatcttaggtgctgaactttgacccagaatattaaatattgcatattattctagtggcttttatctcttacgaaacatactgtggtaaaatgactagtgatttgcaatagacagacaactctttgtaaatctaaattttaattggattataaggcctgtttacattgcatctgtgggcagatttctttgagatggatggtatgtgttggtgctggcatattttatcgtttcaatagatgttaattctaggaatatacagtttttattttaaagaaacagtatagggccgggcatggtggctcatgcctgtgatcccaacagtttgggagctgaggcaggtggatcacttgagcacaggagtttaagaccaacctgggcaacatggtgaaaccccatctctacaaaaaattaactgggcatggtggagcacacctgtagttccagctacttggcaggctgaggtgggaggatcgcttgagccccagaggttgaggctgcagtgagcagagattgcgccactcctgcctgggcaaaagagcgagactttgtctcaaaaaacaaataaacaaaagccaaacaactgaaaaactaatatagctatcttgttgaataattctaagtttttgtggctcttcattgtcttatgagaaaaggatataaaatctggtatgatcattcccgattgcattgatttgtagaattcagcctgatgtctgaaatagagggtttgggagcttttgtctgttttgtgttccgaatacagggcacattggctaacgtgctttgctctcgtcagctagttcccatttgcctccaagcagtggaaaggccacaagggtttctggagacgttcccgatcatagctaccttttagctcatgcataaatatgaaatgtcccggaacatagtgatagttccaatttaatcaacagccaaactatggatacatatagagtactgcaccttggagacagactctaactcaagctccagctagttccttcgctacaaatagataattttctacttagaaaatcaaggcattgtataacatctgcaatcttttctttacattttctcttccggtcctcacaggccttcctttttattgtattcagtaacagtgacatgaatttttgatgtggaaaaccctacaaaatatagaattataggtgaatcctggacactaaaggtcttggaggtcatcagcttcccctcccctttgatgcagaaaccctctccacagcatccaacagttgcttctccatccccaactggaaccctttgttgatgatggggtgtaaatttagaaaaaggccaattccactgtccgctagggctttttttttttgagacagagtctcactctgtcaccaaggctggagtgcagtggcgcgatcttggctcactgaaacctctgcctcccgggttcaagtgattctcctgcctcagcctcccgagtagctgggactacaggcacgtgccatcatgcctggttaattttttgaatttttagtagagatggggtttcaccgtgttagccaggatggtctccatctcctgacctcgtgatccacccgctttggcctcccaaagtgctgggattacaggtgtgagccactgcacctggcctagtgctcatttttgacaagttattgagcccaaattaatgtctccccagcttgcacatagtcctcctagttctggtctccagagtaacaaataccacccactgccctcattctaaggggagcttccctcctaccccttccctatggtcaaagtcactcactgtaaactccgttatttcttttccttctagaccaaaatgacgtatatctttcctcatcttctctcctgttttcctcaactttccaaaaaatgaagtctcctttcttttctaaaaatcaatgatagtcccttgtctttgtcttctctttctctttgtgaccttgcctcgtcagtgttctgttcctactgtttcgtggattttttgttttaccctatctatagtctctcttctttcagcccacagccaggcccaggttcctcctatcctaaaagagcctccagtcatctctgtcatctcaccaaaccacattgcctttctttctctgccaaattgctaaaaaataataataaataatgactgtccttgaagcctccacttcttcaacctgatcatttgttataccattgggtaactggtacatggaacacacaagaattatggggttttatcagtttttttagaaaaattgtcttcccccatcctttgaggtttatgtaaggctggaagttcctttcttggcactggatggcacctcagcaatcccaagatttttctggtccctcctaagatagtaaaaaagtctgtggactcttctagataaaaattgccatcatcatatctagtcctacataatagtcattcaaaatgggagttccatttccacacctagctagatcccaatgtagcatgtggtgagtcccctactctgcaggacaaggggagggttgatgacttctctcctgctcactccctcctccccgctgttttgatccctccaagattggaatggggatgaggtgggtggggcaggatgatgagaaaggagaggtggaaagtccttccttgactattctgttatagggtggcttcaaactctctcggccaagaactgtgattttaaagctaactttctgggaccgggtgcggtggctcacgcctgcaatcccagcactttgggaggctgaggcgggcggatcatgaggtcaggagatcgagaccattctggccagcacaatgaaaccccgtatctactaaaaatacaaaaaaaaaaatagccggacatggtggcgggtgcctgtagtcccagctacttgggaggctgaggcaggagaatggcgtgaacctgggaggcagagcttacagtgagtggagatcgcgccactgcattccagcctgggcaacagagagagactccgtctcaaaaaaaaaaaaaaaaaaaaaaaaagctaacttttcttttggatgttttaatgggttcttcagggactctcactgggaacattctgctcttctttattaatgtggttgattcagtttcttccagctttggctgagtctctctcagtccctgttttccaaagccctccctattggcctcagatgctcctcttgggaagaatttaaattagttccacgccaccttgtgccctcaaatccatcagaacactcatgcaacctttacctccaacaacaggccatccagtacagccaagcctccttcagttttctgccagaggctctcgggtgaaagtcaaacacataaataccagtctgttatttgcctctgtccacagaggacactgatcaagcacttacaatcttccagtgaaacccctattgaggtgaaggggagcatcgcccctcttttggaatgatggaattcacagcaaggctctctcttaaagaatccttctcatagatctgctttctgtctagtaacttaagccttttatgtcctcaaagtgagtaagaagactaaggtctagaactgtttatatctgctttgacatttctggaataggatctgtctcacaattcactttggtatctgatacacatctccttggagtctgggtgaaatgttcattttcaatcctattgcatttgcaactggcttctatgcctaacatatgtagtagttccactaagcaaggataatcttcaaagcactatattcagtgttctatatttttcttttcttctttatccttcttgacttcttggtagcatttgacatttttgatgattccctccttgaaattctctccccttgacccttcatagtgtcttgctgtcttggtcttttgcctgtccccctttgaatactcttaagctcctttcaggtttgcttttctgtcatatatcccttaataattgttccctaagattcattcatgtttttaaacttaattactctctattcctagccaagttcatctactttaatggctttagcaatgatggttctggtagacagtgatggtgacaaatggcaaccagatggtatgcaataagcaaagcctttgaaggatgtataattttcccaaatttacaattaaggaaattaaggcttggagatgataaataatttgttcaaggccacacagatagtattaaaggcagaggtcaaatccaagtttgtctttgtttgacaatatatccttaatctttaaatgtaccccctttgaggtatacatctctaaccctgactcctctcaggagctccagaaccacatttccaactttctcttatgaacttccctatgactattccacagccacctgaaattcaacacatcccacaactgaactcatcatctacctggtcagcttcatttcttgttctgtgtttcctggatgagctcatggcatcagcattctcaacaccaaggttgcaaaacatggagtcgtcttttactcacccctcacttttactccccatagcccatctgtccccctcctttccaatgctactgccattatcttaggtcagttcctcatcatctcccatttagactcatgaagatgcttgaactttccatccttgttgcagtttttcatctctccacaccatgtttgaacccgattaatcctcctgaattgacttacctagccctccactgcctacagactccttggcatgctattctagggcagttgtagtctgactgggttatatctttctagctgttctcaccctttattcctcctctgccctccaaccacagtattatttgttggtctcccaaaagctatttatttttgaaatatctgcttttgctcatattgcctcattcatgtggaatgctctttttcctcttctccttcctcacccaccaaactccatcttgtcctttgaggttcaagtcaaacatcaccatccttgtaaagcctttctccatctacttggtttcaatcagttactgatttctcattctttttccagctctttgctctttattataccattgttgttcattctgctgtgtgttctgggatttttttttaaaatgcatctagcttgtgaataataatcacgtttaattatcaggaaacctctgcagtgttgctttacaataatgaaagcgatgttaggagaagttgagaaactgcccaaggtcgctgtattaatcaggattctcaacagaaacagaaccaataggatacacaaacacagacacacacacagacatactgatatggtttggttctgtgtccccacccaaatctcatcttgaattgcactcccataattcccacatgttgtgggagggacccagtgagagataattgaatcgtgggtgcagtttccccaatactgctctcatggcaatgaataagtctcataagatctgatggttttaccaggggtttctgcttttgcgtcttcttcactctctctttgcctgctgccttccatgtaagacattacttgctcctccttgccttctgccatgattgtgaggcttccccagcgatgtggaactgtaagtccaattaaacctctttcttttgtaaattgcccagtctcgggtatatcttcatcagcacatgaaaacagactaatacagtaaattggtaccagtagagtggggtgctgctaagaagatacccaaaaatgtggaagcagctttgaaattgggtaacaggcagaggttggaacagtttggagagctcagaagacaggaaaatgtgggaaagtttggtgatagcgatatggacaataacgtccaggctgaggtggtctcagatgtagatgaggaactttttatgaactggagcaaaggtaatcttgttatgttttagcagagactgacagcattttccccctgacctagagatttacagagctttgaacttgagagagatgatttagggtatctggcagaagaaatttctaagcatcaaagcattcaagaggtgactcaggggctgttaaaagcacttaaaagggaaacagagcataaaagtttgaaaaatttgcagcttgacaatgtgatagaaaaggaactatcattttctgaggagaaattcaagccagctgcagaaatttgcataagtaacgagcagccaaattttcattcccaagacaatggggaaaatgtctccagggcatgtcagaggtctttacagcagcccctcccatcacaagcctggaggcctaggaggaaaaaggggttttgtggcctgggcccagggtccctgagctgtgtgcagcctagggacttggtgccctgtgtcccagccactctagccatggctaaaaggggtaatgtagagctcaggctgtggcttcagatggtgcaagccccaagtcttggcagcttccacatggtgttgagcctgcgggtgcacataagtcaagaattggggtttgggaacttctgccgagatgtcagagggtgtatggaaatgcctggatgcccaggcacaagtttactgcaggagcagggctctcatggagaacctctgctagggcaatgcagaagggaaatgtggggtcagagccctcacacagagtccttactgtggcactgcttagtggagctgtgagaagagggccaccgtcctccaggccccagaatggtggtagatctgccgacagcttgcaccatgcacctggaaaagccgcagacactcaatgccagtctgtgaaagcagctgggagggaagctgtaccttgcaaagccacagggccagagctgccgaaaaccatgggaacccacctcttgcatcagcatggcctggatgtgagacatgaagtcaaaggagatcattttggagctttaagatttgactgtcccactggattttggacttgcataggccctcttgcccctctgttttggccaatttctcccatttggaattgttgtatttacccagtgcccgtacccccattgtatctaggaagtaactaacttacttttgattttacaggctcataggtagaagggacttgccttgtctcagatgagactttggactgtggacttttgagttaaggctgaaatgagttaagactttgggggactgttgggaaggcatgattggttttgaaatgtgaggacatgagatttggcaggggccaagtgcagaaagatagggtttggccctgtgtccccacccaaatctcatcttcaattgtactcccataattcctacatgttgtgggagggacctgctggttggtagttgagtcatgggggagttttcccacatactgttctcatggtagtgaataagttgcatgagatctgatgcttttgttggggatttccacttttgcatcttcctcactctctctttgcctgctgccatccatataagacgttacttgctcctccttgccttctgccatgattgtgaggcttccccagccatgtggaactgtaaagtccaattaaacctctttcttttgtaaattgcccagtctcacgtatatctttatcaacagtgtgaacatggactaatacacatacacacacagaaatagacgaaagatatacttataaggaaatggcttgtgttattatggaggctgagaagtcccacaacctgtggtttataagctggtgacccaggaaagccagtgttacagttcagtctgagaataaggacctgagacctggaggagccaatgatgaaagtcccagtccaaggtcaggagaagatgaaatcagatgttccagctcaagcagtgagacagaaggaaaaaggtaaatttctccttcatctaccttttgttctgttcaggctttcgtggattggatgaggcctacctacgttggagagggtagtctaccttatggagtccactgattctaatgctaatttcacccagaagcatcctcacagacacaccccaaaataatgtttaatctgggcaccctgtggcgcattcaatttgacacataaaattaaccatcacagttacatacccagtgggtaacagagttggaattaaaactgaggatcctggacactttgtactttatcttactttattgtaagtgccttgagattggtcctgtgtatcattaaaacatatatcccacagtacatatcagggtaccatgaatgtagtaacagctcaggaaatattagctgaattattagatgcagaaggaatctactccatctgtcaatcatcagatgctgaggactatagcctggtacttcccaaaagcttcttttccagacaaagtttcctcagctgtttcttttaagactaccccactatcctggttgcacttctcttgatatccaatactagatattgatcagcaatatcctccctaaaatggcacctagaacagaacatagtattccttgggggcttcaaagagcattgagaatataaacttatttgatagaggcaacaaacttgtccaaatacagcctaagcatgattaaggtttcttttaacaattgccaaaccatgcaggctcatggttagcttttggccagctgaactctctggggctttctgacgtgatgtcaagccagcttctacttgtttaattgaatatttgaacctccttgtagtgctttaattgtattcatgccagatagcatcttattaattttagtcattaattctggccatttaagaactttaagcatccaaattctgcttgaggataaataatagcagagagttgaaaagaggtctgatttccaggcccttgtttttcccaactgagttacgctgctagaggcctgcctagccaaagaccaacagcatagctgcctggaaactctgataaaatgaaaacaaatgaaaaggtatgctaacactcacatttccttgtgggaaacaacgtaagggagcctcagattcaatgcctagctttgtctgggtgattgtctgcagctggttaacaaacagttaaaagataaacgtaaacacattaaaatgttaaagagtttatttaaacagacagcaattcatgaattgggcagcaccaaaccaaaagctctttggcctccaacagagtgacatgagaagaggcttttataaggtgaacattgactcaaggcaaagaaaatgtttgactcattgaagtggagcagtatccttatttaggttattctagtggaaagtccctggttaaagattggttagcagtttctgatgggttatgcttaagtttcattttacctttcacactgagttgtatttcagcttgcttatgtaggaagccaagatgctggaatcatctcagtctaatggggtcccaattaatttcttttgtttttgctttgttttttttgtttttgtttgtttttgtttgtttgtttgtttgagatggagtcttgctctatcacccaggctggagtgcagtgacatgatctcagctcactgcaacctcctctcctgggttcaaacgattcttctgcctcagtctcttgagtagctgggactaccagtgtgcaccaccatgcctggctaatccaattaatttctttttaacaagtcctacagaggaagacaacagattgttttgtcccttacactgacccacacatacccctgagtacaggagggaacttcaggactttcctttcagtgtgggtccacagggcataggaacttatgtttttgttcctatttgaaatatgcccatttgttttcccacaccaaacatgtactagttaagagcctactgcatgtcaagtattcttgggtttaaacaaaaacgttctggaaagttaaatatctacttcagggtttaaacaaaaatgttctggaaagttaaatatctacttcaggaaagcagatgaagtgaaaatccctgtggaaaatagtatatgtgatgtgaaggtgattttaaaatctagcttcaaaattgggtaataatttgatacatgtgtatataggctgtctttatagctttttatttttgtaagtgttctaaatgactaaaatataataagatactgatactctatggctcttcactacctgaagctaagtttttctctcttaacacctctggaaaataaacacatagataagcttttagtaaaaaaaaaaaaaagaaaaaaaatgattgtgtgggtgacatcttcatttttcaataggctgaatcactgtgaaatcatgagtctcacttttcctgaagacctaaaacagatatgaaaggaagtgtggttctctaagttcatatcactcctagtcaaataatcagaggacacagctgaagaaaagtggcagtgctgtcaggaagtgccagcaaatggacaagaagaatccatacatgtttgcttagagtaggggaatgaggaaaggcaaatctttgccagcagagcaggatgaaactagcatcatcttgctcaaagataaaaatcagcctctatgtttagttatgaaagcactccagggccaactgagccagtgattgccttttgtccactaaaggacagcctaacaatatggcagtggggacatcccacaaatctgaccacagagctccctgcccaactattgagaaccgaggttataaagcttttgaatttattagctctggagaaagaaaaatctgcttttatagatttgcccctcaactttaaagttaacatagccaaatttatgttttcatacctttttttatttgtttgtttcacacttgacagcctttcaacagaattttcctgagaataccattagaagttagaagattagtataagctttttaaaaagtgtttagaactttgggaggccgaggcaggtggatcacggggtcaggagatcaagaccatcctggttaacatggtgaaaccccatctctactaaaaatacaagaaattagccaggcgtggtggtgggcgcctgtagtcccagctacttgggaggctgaggcaggagaatggcatgaacctgggaggcggagcttgcagtgagctgagatcatgccactgcactccagtctgggtgacagagtgagactctgtctcaaaaaataaagtgtatagaaaagtgagctgcttcttgctcaagtgagatataaaatgtcaccatatgctatggggttcccaaatatgaaaattagcatagctcaatatactacccacaagggcttatagacaattaacatgaattcaatttattatattgcaggagcctgatcttatatgtgtatacatgcatagaggtatagatttggcaagattcaactaatagtgagtgaatatctacaatgggcaggcactgctcttagcactaggcatatcacagtgaactaaagagagaaaaattcttgcccacatagagcttacatcttatcagaggaatgcatttaacatacaaaatctcatatgcaaattacttagtgtatcggaaggtaagtgccatgaagaagaatgaaatagggaagggagaaagggagtaaatggagagtgggtggtgtggggaggctgcagggggcaagacttcaggaagcagtgacatttgagcaaagacttgaggggtaatggagccagccatgcaggacccagaagcaagaatcatccccgggcagagggagcagttagtgcagagggcctgaggtgagagggtgcctgacctgtcctcatgcacagctcagtagtggcaggcaggccgcagtgctgagggcagttccaacaccaactaccaggagtcggcccagacttcataggttaagggcaccatccccaccaaggctgcccacgcttcaggaccagccatagatttaggagtccccaggccacccacacttctgaccaactggctacaaattcagggattcccacagctccctcgaattcaatagtttgctagaacaacttacagaacccaggaaagcactatctttatgattacagtttcattacaaagcctacagactagggctagccagttgaagcgacagacaggggtaaggtctgggagaggcccataagtggagcttgcaggtcctctccttgtgggatcaggacacgtcaccctctcagcacactgatgtgttcatcaagcaggaggctcactcagctgctagcgtccagagtctttaccagggtttggttatgtaggcatgggtgattacgtcataggccctgtgattggaactgagtctccagaggtcaggctgatatcacatgagtcaaagccctaaccctctaatcacatggttgacctttctggtgtgattggcccccatcctgagtcatctcattagcataaacttggtgtcatccaaaggacccaacatagtgttatcacttgggaatttccaagggtttagaagctccctgccaggaacctgggaagaaaaccagacacatgttttattatacagcatggaagctgtcaagatctgggggaggatatccacgctaattctgtaatgagaataatgctgaacacttataataaggagaaatcaaacggtgtaacaaaaacaatgaacttatcagagactttggatctttgcaaacagagaaaggcaaaatgactagctcccagctcaggacagggaggctgatcactcccttctcaagagtctgatttctgcataaaggtcatagaaatgttttgacaactgtgtacacagccagcttttagttaattagctcttagccattgagaaggatggacttatggcatgattcatctaaaaatatgtataatgcaaaatctctttcatttgcttgtagagtagactttatatttcacacaatgtattatttccttcagacagataatttggaaactggattacttttgctccataaaattcctaattgttggagttgaaagaaccttaaggaatttctagttcagttctttcatttcacaatatgaggaagccaaagcccagagggattacgtgagggcccaaagtcaactagcaggttagtgtcacagctgaggcctgaagcatctgacttccaaaagctgctgacttccagtctagggctcattccattatgtgaagttgcaccattcagtcagtacatcagcatcagcctaaaatgtgcccttggaagagcaccagctctggagatgggggtcatgggtcccaccaactcctgcccttctcacctgtgtgaccctggacaaattacttaacctctctgagttaaggtccacagtaaaagagagacaaaagtagtaccaatcacaaaagattgtcatgaggatcaaaagagatgatgtaggtgaaaaccatgttgcaaggctgtaatataatggacaaatattactacttggtgatattatttttcagttctaagaaactgtcatctcttgattaaaatggagcaaatttgagatctttagtgtgaactatttaacaaacatttatctgaacaatatgctagtgaatgtgggggatgctagcttgtggtgaaactcccaggaagaggccatccacagtcagcagcaatgcttagcaaactcagattggaaaatggtacaagggctgcttgacaatccaaagcagaaagcttagaaattccagcatgtggcgcactgttgagtggaataagactcctgagaggtccctgacaataagactacatttgcagctgggcacggtggcttacgcctgtaatcccagcactttgggaggcctaagagggcggatcacttgaggtcaggagtttgagaccagcctggccaacatggcgaaacccatctctactaaacatgcaaaaattagccgggcatggtggcacatgcctgtagtcccagttgcccaggaggctgaggcaggagaatcgcttgaacctgggcggcagacattgcagtgagccaagatcgtgccactgcactccagcctgggcgacaaagtgagactctgtctcaggaaaaaaaaaaaaaaagattacatttgcaaatatttcttcccttctggccaagagactgttaatatgtgtaactctcacccctagctctggacacctagttttgtatacaaactgcaaactacgggtttaagtaaagcatataggtcttgagatttcaagcatgggaaacactaacagaattacactgcatatcttggatgtgtagtcatattttctgtggtatctccttgctttgttctctgcagagtgaatgaagagtatgcacgtgtataattagagtccgtatatgtaaactgatcagccagcaaataggtcagaatggtgagatctatccaaaataagaataaaaataaaaacaacaaccaaacacacaaaaggtagttcttgactcaaagataataaaattaacataatatgctgtttatcaaaaaatgcactgaaaatggacatgagtaacttaaaacacattaaaatggaataagactttttgttaacctattttgtagcccaagaaaggcattctatcaaactgattgatatcattatttttaaaatgctcttaagagatttttctgtatttcgactgatcctaggctagctaatatatggcatcgtttctgcagctttgccttcacgtggtgagaacattagcatattttatatcgtcttttaaatgtgctgctgctaattatataatttctcatgtttggtttgtagccagcatcaaaactctgaattatttagagtgatgacaattctcttgcctgactacctcttctctagcagtttgcaaaggagtcttgacccaagatgcccgtagcaggtagacttggaagaattctaactagcttctcctttggccgctcctctgcccaataggtttccaaagacgacaggccaatctgtagtagatgtctataagtttgcaaatgtatcagagccaggaaacttttattctaaaatcatttgctcacctttgaattttggtggtgaattattagccagtaagtgctcttgtagtggatggtactaaaaagagcttgtctaaatttaaggtcagcagcctttttctggaaaaagcaagatagtgcatattttagccttcttgggccatatggtctctgttgcaactactcagctctactattctcatgtgaaagcagccatagatgataggtaaacatgtacaggtagctgtattcttataaagcattattcataagaacaggcaatgggccaggtttggctttcaggctatagttagctgaactttggtcagagccactgatttttagttttctggtgaatatgctccttcatgggaatttaatgagaggtatggaccctactccagaaaaataaatattcatgtgcagaatactaagaatactaagccttccatttcttttttatttttattttttaagacagggtcttgctctgtcacccaggctggagtgcagtggcacgatctcggctcactacaaccttcaccttgggttcaagcgattctcctgcctcagcctcctgagtagctgggactacaggtgtgtgccaccatgcccagctaattgttttgtatttttagtagagacagggtttcaccatgttggacagactgatctcaaacccctgacttcaggcgatctgcctgcctcagcctccgaaagtgctgggattacaggcatgatccactgtgcccggcctaagccttccatttcaagactcatccatggatccaggacttggtcttgacggtgacaagaaagcctttgtaacggtctgctggatgctctgagacagccatttaaaaaaaaaaaagatttgcccccacttatctcacatcagaaactctggactttaatcagactcagcagttcatagagacatagaggtcttgaaccagatgaggcagctgcacacatcaaggggctttaaagggaagaagtcatggacaggttggaaaggtcagggagaagtatactttggggagcactggggagagatgggagtcaaaggcagttcggctgtgatacttgagtaaatggtgggtgacgtggtaattggaaacacagctgaaatacccagatccttatgatccctcgaactattctggtccttaatgacctctccttttgctagaagggggtctagtttagcatgtgcatttgttctgcttcttactgtcttgtgagcatcaaaattccctgaatttattgtcctattcttgacagcaagggctaacagacccccagggtttcttctgtccttcaagggcattcttcacaaaattgtcacccttctcggacaggtgtgtggcttatgtctaacacgttaatgcttagtaatacaggaactgcagcatatagaaatagatagcagggaaatatttttccctgagtggtattctgaaatacaactcagggccatactttctgctcacagacagtgactcactggtgaatcaggggctgagccagcgtgtgtcctttatgtttagtgccaccagattatcatttgtcccatagcctctctaccccccactgctccctcctaagcctcctgacacccacagaattggttgtctcctccttaacaatgttccctaggcccagggcagcccaccaagccctggccgtgttcccagtgactcagatgcccttcaacagctcaggggaaaggtggtaaaaaaaaaaaagaaagtgaagctagtggcatcttggactgtgctccagagccgggttggaagtcaagctctcctccaaaccaaactggagtgtgaccttgtcaagcaggtcccttagcatctcacctgagtcctgagacccccgtctctaaagtccccatcagttgctttcatctggtcacaatcctttatttcagtgcacaaccctgggagatccacccaggggtctttcccgctggagttcctgcattcttttcctgggtagtttactggctggtcgacctgttcactttacttaagttcccaattgattcatagcagttactccaattctttaaagttctgatagagaagccaagtcactttcaggaacaaggaaaggtaaccaggattggatcttcatttctggtgcatcgttcccatgaggcagctctccgggcctctgcttcttcagatctaaagcagatgggtgcgctgagacaggcttccaggtgcccagggatggcagggggcttagaagtcaaacatctgttttaacaccacttgggccacttgaagctgtgtgactttgggaaagtgtccaatagcttggagcccatttcttcacaggtttattgtgaggattgaaaacaataacacatgccaggtgtgtggcttagtcttcaaccaggatttatgcccaatacataacaatgcctttctatctccatctccatccgttcccttccagtgctaaaattccaagctgtattaataataatggcaagtgtgaggttttgtgttcttgcagtttgcgcagtgctttttttgtgtgctattgcctacaatcctcacaatattcttgttcagagatagaggttttcagttacattgtacagtcaaagaaatagattcagaacctgggtctgactgtccgccaatgctctatgctgtatctaataggcaatcaagacatatttattgatcatctgctgcatgcgtagctctgaacttgatgccgtgtgcagggcatgggtgatatgtggtccttctccccaaggaattcatgagtaatggggaaagggaaggtaataggtagaagataattgaaacaagctaccatcacccccaagaaatgtttattgggtacaaactgtgtgcaaagctgtgaaattatagtacctattatttacattaaaaaatttgatttattttttcagtcactttctcataatgatcttaagagaaatagcagagattgaaagtgagccctgattcaactcaagtgatgattttaaaaagtaaacaaaaaccgccctacctatatgtttcaaggtcaggacagggtttctagccttggtaaggtttttgttggatagaacttatcttcatcaatgaggctgtatggagcacttaaggtagtaggcactatgtttctctatttatttttacttctacccaacatatgaaattccaaaactcagtttctagtccagacatccagctgtgtcattgacaccatttcctcccagctcctggggtggcaactttatctctgccctgtcacctggtcttttccccaccttacctgccccttcccacagtcatcagccccataatatatcttgccaaatgtcaccaggtccttctttcattctctgagttactgtgggagattctttagcgctcttcattcctctcttcattcagtcaacaaattttcatttgtttcactttggccacacacctttctgggtgctgctgccatttacataagacagacatggtctttgcctcatggaaccttaaggtctcatgtgagatagggacaggaccttaaaggaataattataggaatgatgtgtactatgaaaaaggacatacaaggggctgtgagaccatgcattgtggatctaaggtttgggttttaggaaagtcttctctgaggaagtcgaatttctgctgaaacctgaaggagtgatagatgttagctggtgcccgaggtggggtctgatgctccatgggtatgtaggggtgagagtggggtgttgtggccgggcaggtgggatgagagaagaatgctttcaggtacagggaacacacacttgaataccagccagctgaggaactgggaaatccaggtggctagagtagaaggagggagagaaaaagtggtaggaaacagggttggggccaggctgtggtaaaccttctaaagccattttacggatttgggatatcctgggaataataggatgtggtcccagcagggtatgacgtgatctgacttgcattttcaaaagatctctttgaaagcagctgagaatggattggagggacccaggggtaaatgcagggcaaccagttaggtcgcttcaaaatagtcattgtggaggtgttggtggcctgctgtgggctgttggccgtggggggcagggagcagtggacagaattaggaaacatggaatggcaggaatgagtggccacggtgacttactgaatgcagggagtgaggagaggaataggtgagggaccacgggcaatttccttgctgggggccacatcgggtggtgacagggagaagcaattgggaaggagatacacgcagctgtgtatgtatgggggatgctgcttagagatgaccccagagcaggtgtccctcctcccggcacctcccaccccggttccttctgcacccagcctgcagattcatggccctcaatctccggtttagaaaactttcgatgaaccagtgtgtgtaggaccaagaacacccttcttgtcctccatggtctcaaccttgtctctcattggccccatccgtaacactcattggtttcctccacaacccccgtgcattttccttcacttggctcatattcccttcaattcctgcttcaagcctaactccttgagaatacacttaccaactgccctagcctgttcaagcttttggttttgctattcattttacacttgaaacacactactgagctttctcgttatcttctccctttatagactctgcctcactgatttacttagaaaacccaattaggatattgtcatacacttcacagctagtcccttccgtgatgctatgtgcattgctatgctccatacgtgtcaaggcaaggacacgtgaagggcaggtctgtggagtggaaggtgagacagatgaatgaggctggaaagtctcatggaaggttgaagatgtggacatagttgcagatacgagtagagagatgtccatatacatttatatcaggagaaggaatttatcatttatttggtatataatagtggaggaagaacattgtgaagtttgaaacacgaggatcacacatggaatgtagtaatttaagaaaattaatctggcagtggcataaaggtggacttgaaggggaaaattgctactgattaatgtatttattttatttgccggctgtgtcgtaagcactttacatgggtgaatttatataattctcacaacccccccacccccccgcaagagtgctactatcattatcctcattgtacagaggaagaagatgaggtctaaagaaggtaaacatttttttcttttttttaatgaaaaaaaattttttttgagaggggtggggtctcactgtgttgcccaggctaatctcaaactcctggcctcaagcaatcctcctgcctcagcctcctaaagtgctggaattataggcatgagccaccgctcccagccaaggtaaacttttaattgttgaaaccaggttgcaaatccagcctgcctaaccattatgctgtagtgtcttctggaaaaagagaggagtctgggagagggctatggtcaaactgttcagcgttctctggggttccaagaagatcctcagagtttgcagccaaaataaaaaccctctccttcagccggagcagccccactggcatctgtgtaaacatttgggctctgcataagatttaagaaacaatcccctgtttaaaatgtttgaaaccactggatgcaagggtttgtgtggtttggtttgttgaagatgctatagaattcacaccacacactgccttagacgctacaagcctgaagaagtcttcctgaggcaaaggaatagatatttgttcttcccaaagatgggaatctgctagctccagaatgaaaaaaaaatgcacttttaaaaaacttaattagtaccaaaacttgttttaaaactcttgggggccgagtgtggtggctgatggctgtaatcccagcactttgggaggctgaggcaggcggatcacttgaggtcaggagttcgagaccagcctggccaaccttgtctctactaaaagtacaaaagttagccaagcatggtggcgcatgcctgtaaccacagctacccagaaggctgaggcaggagaattgcttgaactgggaagcagaggttgcagtgagctgggagattgcaccactgcactccagcctgggcagcagacagagtgagtgagactccgtttccaaaaaaaaaaaaaaaaacacactcagaaggaagatttctttttggcctttaacaaattataagacaattaattaaataggagcacttgtgttgttatagacattccccattttcaggatgctttcataaatccctttatttgagctgtgcaactatctgtgaggtagatacggccagtcatgattagtgcccatttttctttgccaataatgggcttaggaaggctaggcgatttcctgggggttcactgctctgtcttcagtacctcgcacccagtagttgctcaacaaatgtttgttgaacagttgaatgatcgaacaaagaccataagagttggaatctaagccctttaaaatcagggctggttttatgatcccactctgtcttcaatgtggtgagagagtccagtccatggaagctactatgcaataagtgtcatatgacattggaatcagttaacttttagtgattaatgtttggaacactctccatggtcacataagctgaaacactctaccccacataactccccactcctccacgtttcgggtttgaatccacacaacctcacagatgatctgtctgccgggtattacctattgcaaccacctctgacaaacatatgttccttttattacaaactttgatgcaatttatagaacatattgtatcgggatttggtgggaagagtacatttattccaaatttactctctaatgcattttagaaagaaaaataaaaatttgtgtatgccttatgagtcatatgaggatacgtagaaaggattcattctttttgcttgtcacttgaaatgatcacatcttagtatgcctgttaagaataagcattgccatttgactgtaacagtgtttagagaagagaatagcagattaatggtggggtttggacatggtctctatttgttttctcttctgtctggctttcaggggcatgagctggcggctctctgcccttgcccgtggctgcctgaacctctggaattctccccaaattctgaaatgtgtgtcaggccaattgtgcagtctccagcccagctagagaacgcctctccactggaggcctccccgccctgccccccgccacaggaaatgctctgctgagctctgcctaaaatattcccagggtaactaatgattttgaaaatgccacgttaccatggtacttgaggcatggtaggtggggggcatgcagctgggtttcgaattcagtaggtatccagtttataagctttcattttctttttgttttcagttgttgtttaatttataacatgccgagaagaaaactggatcacacaaggcttggcatgctttctctttttcttttcttcctccttgaggctttgtcctccacctcctaagtccctgccaggtgttctgtgtttagaggtaggacgggattgcttgaaagctcccacctttggagagccgggtgtgccacaacctggcaacccccgaagcatcactgaccacaggaaatgctatttgagggcccgacaatagcaaacaaaaccgaacaaaaccctgcctccatccagcgttattgttttagttatatgcaattataggggaggaaaaatacctcttcctctccaattgtagattcatggctgaggcccctataacaagagacagattaacaagagaaaaacatacaaatttatttaatatgagcttcgtgtgacacgagagttttcataaggaaacaacgacccatagaaacagttcaacctgtgtgtttttgtgctagatttgatgaagggtggacagtcatggagaaatgtgatagggcaaaaagggtatgagttaagtgtcatgaactggggggttaagcaaggcctgtttgttcagattcttctctgtggccctgtgtcttcagcgataatgatgctattttcctcgaggtagaagaaggccacctgttgagtgagggagggtcttatgatcagcttcactggaaggtcagaaaatcctttctaggttttatgacctgctgcaggagagaagggaggtggaaggtctgagaggccttcctgcacatgctgcctcctgaatgccctcaccttccaaggtgccgtagttaggacagcatgtcctgaaccttgtcacaatcccatgagcattttttaaagatagggatagatagatattcaccatcacatatgtaatatgtatgcatgcatgtgtatctgtgtgtgtgtattaaagtttcatgttttgacctgctaaggaaagggtatctacagagacatagagggagagaaaaaggaaggaggagaaagagagagggaaatataagtgaagaaaagaaagagataaaaagaacaaaggagaagggcaggatcagaagatggaagtttaaaatgtgttgcgcctctgctgtatgttcctgttgaaggcagggctgggcttcttacatgggggaaggaaaccaaggctaattgtaaggaagatggagagggcagaggagggagaggcagagggggaagagagctgcctagagggtcagagggactgcctggaagtcccagatggtgctaatccactttgtgtttctataatgtacagggctctgggttgcagttactggtcaccagatccctttcaaatgctcatttgctatttctgtcctgaatatagctgatcagtttctgtgttcaaatgcaaacgttatttatggtgcttatttgttatgggtgttttggtttcttttgcccatgggattcttagggttttgctccctggcatcttggaaatctagtgtaagcctatgctaacagggacctgaagatcctttttgcagaaggtaagtgcctcatcacgcagagcctgaaggttagatttagggtaaggattgcattgacctgagactcacctttgactcccatccttaaaatcaaatttccttgatttgtttaattgttttaaaatacttactcttattcttctttgcaaacggatgtgtcaggcttgaacatttgaatgagctttgaaagaaagctgcctcactttttatttggtggcagcctacacaggttagtgatcaatcaaaacataagtaaagtagtaactcaacatttctttgaatgtttagattacttacctttgcatagctcttagccttttaaaaaaaattattattcagactgaaaattcagctctgtgtttttgttggtttgtttgtttttgaggtggggtctcagggtcacccaggctggagtgcagtggtgtgatcacagctcactgcagcctcaacttctggactcaagttattctcccacctcagcctccttagtagctgggactacaggaacccaccactacacatagctagttttttgtttttcttttagtagagaagagatcttgctatgttgcccaggctggtctccaactcctgagctcaagcgatcctcctgccttggtctcccaaagtgctgggattacaggtgtgtgccaccacacccagcctaaaactcatctttgaataggtaactccaggagtcaaaagtagggaatatagtttggggatacacagcctttgcggctggtaacatcagggtgctatgatttaaagggaccccctccgtgttacaacacttactacccaagttattctcttcagcatggttcatagtattgacctagaactattgagtttctgtgactctgaaaaaacataattttttatttcttcaatctgcaaaatagtgatatgttctaaggattaacaaattgcttcaaatgcctgctatgatagcattatacttgagcttaacttatttttatgtttcagaattctctgaatagcagttaactttctcatgggaaatttggatacatttagtagatttcaaagcataatgcaacaataaatgtttcttttcagtatttatttgccccttattgcctcataaaacaattcctaaaatcattggctctctccagtgatcttttactcatcttcaagtcatctccttcctctttatatttgattgaattatgagattttactgtttgccaggccttcaactaattgccagggatagaatgatgaataagctatgatctttgccttcaaaaaaacttctgtcttttcgtgagatggttcataaacagcccagaatttggcagcctcagaaaatattaggttagtttctttttttttttttttgagatagaatctcactctgccacccaggctggagtgcagtggtgtgatcacagctcactgcagccctgacctctccagctcaagggatcattgtgtctcagcctcctgagcagatgggactataggctgtgccaccatacctggctaatttttgtatttttagtagagacagggtcttgccattttgcccaggcttgtcttgaactcctggcctcaagtgatctacccacgttggccttccaaagtgctgagattccaggcatgagccactgtgtctggccttggttagtttcagttctcttttcaattagcaataattttgcttatatatatatatatatatatacatatatatatatatatatgtatatatatatatatattttttttttttctgagataaggtctcccctctgttgcccaggctggagtgcagtggcacaatctcagctcactgcagcctcgacctctccagctcaagtgatcctcccacctcagcctctcgagtagctgggactataggcacatgccaccatacacagctaatatttgtattttttgtagagacgcgtgtctcactatgttgcccagggtggtctctaacttctgggctcaagagatcctcctgtttcggcctcccaaagtgctgggactacaggcatgagccatcgtgcccagccctaatatatctttttatttcctaaaaattcgtacctctttcctatactaactgacataaccaaattggaattaaaataatgcaggctagaatttaagaaaaaataatcatctttcctggacagtgccctgctcaggtagacagcacttggttacctaccctttgcaagtttagttttaaactgccaagttctagtcattgaattttttttatatattatgcttccgtaacttctgttttgtctagaagcatgagccttagtttcttttcaacatttctgaaacacttacacacccagtatcagactttttgctgggaaaaaacacttaggaacaatgaataacaagaattcggtttattctgtttctgcctaacattgtgaggagtctgcatagtcagagttttaagaaaaaaaatgtaatttagtgggaaaattaaaactttgatagccaagggtatatgcagatagccttttctgtgtatttccattaaaaataatttatttgagaaagtggttaggaagaaagacatgtaccaaaaaatttaaattctttaccaaaggcataatggaagtgccaaatgttaaagaattgcatttgagcatttgtggttggacatggtttcaggaaagtattcattaagaagtgaagtcaagagcactgggtatgaatattgtatgctaaggggaaaatgtattttaggtaggtgctggtgaaagaatataccattatcttccttatcttttaagtatccaggccagtatcatgggaccctgcattaatagtgctttgggactgcacttgggtaatattttcagctgaaactgaactaacacaaggccctttgggcagacgatcatcaaagtcacgtggctgtattccaggaccgtttcacatcaagctgcatggtacaagacactgccctggaataagtcacatatctttgaagctccttgtgatgcaggaattttctcaccccttgtcagacttgcgacggaggtgccccatttctttggcccaccatgctcaaccttttgcaggaaggagcatatgagtgagcaagggcaggatccggccagctactctgggcgccagcaggagcagactctctgtaggcccctcagccagaccaggtggggctctctgcaacccccaagaccccagagggtgtgttacaatgctatcttagctctgctgtccgtggacagtggtgtgttatcagctcagtggacttgcctcatagtgtgggacagctgccctctgccagtgagggcaaagggccactgtgatagctttttttgggtacttgcactcagtgggtcctgaactcttgtctggtgtccaagaagaattagttacacagatacttgaaggatggtggaggtagaaaattttacttagtgatagaagttgctctcagcagagaggggagctggagaggggtcaggttgggcaggtaatcttccctgaagtccggttgtcactagctggctcttccctgaagttaagccgtctgtcctccaaagtctagctgtcccactgaagtcgaatcatctttctccagtcaagctgcttctctcttctgccagctgagtctggggtctttataggcacaggactgggggtggggtgggccataggtagttttgaaaaagacaacattcgattggtaaaaagacattattcagaaagaactaattgggagacagtgggcaaacaggaatagaagttctcattttgtgctgtggctttttggctcaaacatgggattttgccacggacctacccctgtctgcctacaatttctgtgcctcctgccgctatcacttggagttggccaagcattgcctgagagccccctgcatgccaaactctatgctgaggaccatgaggaggatgcaaagaattcaaggaaggattcagaaagggagggccgtgattgattgattgagctttactgtggggcaggcgctgtatgaaacatattccatttaattctcacagccaccccgaaggaaggtacagtggtccttatttgctcacttgggaagcatggttggagagatgagctacctctccagggtcccacagctatgatggaagggccaagggtcctggccacaggactcctagtatgtgcccttactatgacaccctgctctctaaacaacaaaacaatcagcccactgctggggccagatgctgttttatccaatcagctctctggatctctgtataagttaaagggtgtatatggcctctttgcgatgactgaccactaaagtcctaaaccatttactgtctggttatcctcagtaaccagaacaagaaattgttcagatccacatcctagtagcagctgtacttcaaaacacaaagggcagcttaaattgagaaattgtaatgttctgggtggcagaggcaatactagtcctagaggtccgcctcctcctatttaaggcataaatactacaacagcagagacatcctagggtctagaccagagtgatgtggccccacatgtctagctgagctccagcactaaaggaaacctcacagaaatcccaccaccttctctctaacaggagatctgccactgtggccccgtgggtgtcctgtggtggtgggcagacaaatatccctggagaggtggggccattgcttggagcagcaatggtacaagtgtttatctctgaaaaggtcgttgttggtggtaaaatttaacagttcttttttttttttttttgacggaatctcgctctgtcacccaggctggagtgcagtggcgcaacctctgctcactgcaagctctgcctccggggttcacgccattctcctgcctcaacctcccaagtagcttggactacaggcatccaccatcatgcctggctagtttttttttttttttttgtatttttagtagagatggggtttcaccgtgttagccaggatggtctcgatctcctgatcttgtgatccgcccacctctgcctcccaaagtgctgggattacaggcatcagccgccatgcctggccaaaatttaacagttatttagacctgtgttctaagatttgaaaccactgatgacttttcacgaagtaagatttgaaaaaatctctctagtgtcacatccctcaatcggccaattatgcatcattgtcttttgctagtttctaaaatgattaattgcacaaagaatagagatagcaggtttgtgtgaaggatgctcttcttttttgccacctcaaattccccgcttcctgcctccagcaatttctggtctgttctctggatgtcagttcattaccacattagtgtgttcattgtatgttctgttgccaggaaggtgctgccacagcggcccctgggaagtcaggatgctgctagttttcactgtaggtctatcaaagagaaacctgtgggattgggaagggatttggtcatcccagacatgttcggttttaaggaactctatgttctaagaaatatgttgacatcaacctttttatttccagcataggaaggaaaaggaaaaaagggaaagaaatattcaaattatcttggagctgtcctctcatttctattaggcacaaaatccatagttccttttcaaatggttattgacccaacaaaagattggatgtactggggctgagtattatctctgttattatcacattcttttgtcttctatgcactttcattcatctcctgtagaggcagatcacagattgattttaaaagatgtaacaatgtctcctcaatcgctgcagagtacattttgtcattgtgttgactgttcgtgcatttcagtttattattgctggtttcaaaagcatgtaatttttatcggaaagtaggttacaattaagggagttgcaggtagtgatcctgggtcctgttttgtctccttgataaattcaacttagaggagctggagaacacgtgtctggatttgtagctctcctgttccctcctgagtaacctcaggatatagcacctgggggaagacaaaggagaagcaaagcggatggatgcgggtgtctttagcaaaatgacaggtgaggcagggcgagaacagaggacggaggtgctggctgctagaagcttttcaagatggagctgtagaagcaagcctgtttttggtgagagaggcaaagtctcatgcccaggggagatttttgttttcttttaaggagtaataaagtctagggtggtctgtgtcatttcaccctttctagtaaaaaggattagctctcgttgaaaatgcctccttgtcccctgaatctgtcaatactccacctttgtcctcacccttgactttaaaaaccctgccacatgacttcctatgaatgcataaattaagcactttttttcctttgtagaaaaaaaaaatacacacacacacacacacacacacacacacacacacacacacatatgcacacagcaattaataaccagagtttattgagggtttacagtgttccggccatttctcattgcatacaaaatctcataaatcccacccaaaaaccatgaggtgagtatcatcccacctagcagatgaggaagtcttagagaggcaaagtaagttgcttaatgtcatacagtggagagccaggattgccagcaagcctgcctggcaccaggacccatatttttaatgtttgcgtgtgtcacatgtacagcgtcttccattttatgtgcaaatattcatttctcacaccctctttggagaaagacaaggtggagaggaggaagttgtaagtgttgaaatgggagcactcacacatgtgagtatccaggagcccccaggaggctcagcagccatgtggccccacctacagccacctcatttctttttctgcaacataaaatgccgctcccgggtgctattgaaaatacatgttgtgtggtgctgacacagtccaaacatacctactgagcgtgctcagatctaattaggagcctgtctctgcttcctgagatatgaaagcgtctggaaacatgttttctttttcttcttgctttgtagagatacatctttttaaaaaattgcagaaagctttttggtttcttgttcaaaaaagtatgaatcggccagatgtggtggctcacacctgtaatcctaacactttgggagaccgaggtgggtggatcacttgaggtcaggagttcaagaccagcctggccaacatggtgaaaccccatctctactaaaaatacaaaaatttgctgggcatgatggtgggcgccagtagttccagctactcaggaggctgaggcaggagaatcgcttgaacccaggagtcagaggttgcagtgagccaagatcacgccattgcactgaagcctgggcgacaagagcaaagttccattgggacaaagttgtatgacaaactacctttctgcctgaaatccataataggagctgggtgatagactgagaccctgtttcaaataaataaagtaaaatgaataaaagaaatgttacatactgttttggaagaaagctcactggcactagagaagcttttcggagctaaatcatgccccaacaaaggatagcacaagaaaggctggaggagcctctatcatcaactagttaagaattagcataatccaggtctttttctttgtccttaacccagcattttctcctacttaatttgaataactgaatggcctgcctctttggatgatgagaaagcttttatcttctattgagaaatgatgaatagtattggctgagacttgtttcctaatatctatgccttattcaaaatgtcatagatcttttatactaatacattttagtatactaaaagtttagttccttctataatttatctgttctgaattttccatctccaactaattcaaacctcatcaggagaaaggagaaacaaattgtaccccaaccattgttccttcttgagttgtattatgtcagcacagtcctattttaagatcctaaactctaaagctcatttttaagggtatgaatacgtctagactaaaatcgcaaagccaccccagaacaaggaggaaaaaaaattaaatgttcttagaactgttatttttaaacttaaagataatttatataataataattacatttattctgaaagctcctacttgtaaattgttatactctatactttggtttttaggctctttttttttttttttaaagttttttcatagatgtaaaattgaagatggtggtgagggtctgaggatagttcacaagactgtttaacccatgcttagcttgaacctctgagccatagtgtcccctaatccctggcttgggctctgctgacaccaactgtaatgcagagaaatggggtggctttggggcctgggatggcctctgcaggctgtcctatcctgcctttccccatacgctcctgttgcaatcaaaagaaaacatagaaacaaatctctaaattaaatgttttatttgggaatcacagaatagcaatttggggcatacacacagactgaggtgggctttggtatgtctgaaaaagggaagcttgggagttttattataaagagaaatgtgggccagggacagtggcttaggcctgtaatcctagcgctttggaaggctaaggtgagaggatcacttgaggccaggagttcgagaccagcctggaaaacatagcaagaacctgtctctacaaaaaaaatttaaattagccaggtgtggcagagcacacctgttgtcccagctgcttcagaggctgaggtgggaggctcacttgagtccgagaggtcaagtgagcagtgagccatgattgcagcactgcattccagcctgggtgatagactgagaccctgtctcaaataaataaaggaaaatgaataaaagaaatgttacatattgttgtggaagaaagctcactggcactagagaaacttctgggagctggcaagttctgattagtgggtgtcagtgatggtggtaggaaaaaccagtcttggagtcatggcgggtcgtttcagcagctactaggtgacactgtttttaaggttacagcttgccattttagcagctgggcttgcagaaaagtcaattcttggagcagatgctgtgtcctgagtgcttaccacctgactccgggccctcgactctggcttagttgggtatgataagaatggctcaatttgcataatcaagtttcacactctgtatcccaatttaggtctctgtgacttctggaccatgcttcaggccactgccaaaccaaggtgtcctacaactcaccctggccatgtcattgtattgctaataactcttcagtgatttcccctgagccagttgacttgagggtttcagagttctccaagtctgctctcaaactgcatttccagactttatctgtaacttcttcccccaaccaacacatctcctgtgttcatgtctaactgggccactcctagtttcctggacataatttaaggtttcattccctcctttcatctctgttgcctgttgctctttaccatccatcaaaatctagcacaaatgcaatttctgtgaaatctttctaacccttcacaccagaagtaaccattctctcctcagaaatctcatagctctttaaatttatttcttattaattgttctcattctattttctattcatttaacagacattgttaggctttgctatagttctgttttcctttatttaaaaaaaaaaaaaaagaaaatacttggccaaccataaagtgaaaattagaaagcatctacttcctaaatttaggaaactttttaaaacttttttctgttcttgagagtctcccatataaagatgaggcaggaagctggaagctgtgtggttgcaatgctgtttctatctgttttgctgtctggattattccagtaatttggaacaggatagagtggtcctggaagctagcaatgtgggtggctgagggaggaaaagaacaatgctattccacatccatttcaaaaacattctaacaatgaaacacaaattcggatcagtttgtttccatttttaagtaaaaatactgtccacaagagataaatctcattaagatcatgcttattctgttaattaaatgaaagtttgccgagatatataatgggcgactgggacttcagatgggatgagtatcaattaggaaatcctcgccctggcagtctttttttttttgagacggagcccacagtcccacaccaccacacctggctactttttttggatttttagtagaggcagggtttcaccatgttggccagactggtctcgaactcctgatctcaagtgatccacccgccttggcctcccaatgcgctgggaatacaggcgtgagccaccacacctggcctggctctggcagtcttaaaaggaagagaacaaattaactcatctaagtggaaaattcagaggtggccctcggggttgatttgagccagaggattttgaagtctcagagttgtggcttgctgtctttgaaaatctcttgactttgtcatcttctgtgtgtgagctttgacctcatgggctttgaccttgtggaagtgaggtggccactgagagcccccagggctgtgcgcctcctggctcctgggatagggtgggatcttctctttcctcaaccattgaacaaaattctgagcatttctctgaatagacaaagttcaaagtatatcacatgtctacctctacactgtgccagaagaaaactgtgattggcttagctcaaccaaggcccacctctggagctgggggtggaaaacacaatgtttatccaatggcaatggctggctggagggtaagactgatgggggtctttgactaaccacaaggcaacataaggccacagtaacataagttgaggacaggaggccaggcgcaagcaagggttcgtttatcttttgacaccctctcattgaggccaactctgtgccaggcattagtagtctaggtgctggtgatgagaggtgaacagcacaggccaggctcctgccctggtggaaatgacaatctattagggtaggaaacaataagaaaacagacaattaagtgcacagatagtttcaggttgtgacaactgtcatggaggaaataacagaatgagttgcagagatggggaagagggtaccttagaaaaggtgactagatttcagaaatcacagtagaagggcaaaaagccaaaatgcccctttgcaattttgcagattgctgcctactgtacatgctgtccgtgcccgagcaaagcattgagactaatttgggaaaccaaaaagcttcccactttgcttggtcttcactgtaccagctagcccagataaatctttctggctctcccaaggactctccatcgttgtccagcccttctttcctaaaggcaaaagggaaggaggtggacatagacaaggagctatatgccatccagcacccaccactttccccatctcccttctttcttatcagagcagcaagtgcaatgtttgataaagtccccagttaaagagtctttagaagatttttctattaggccaggcacagtggcttatgcctgtaatctcagcactttgggaggttggggcgagcagatcacctgtggtgaggagttcgagaccagcctggccaacacggtgaaaccccgtctctactaaaaatacaaaaattagccgggcatggtggcacccggctgaggcacgagaatagcttgaacccaggaggcggagattgcagtgggccaagatcgagccactgcactccagcctgggcaacaaagtcagactctgtctcaaaaacaaaaaagtttttctattaaaaatattgctgctgagtgaaatttccttactactgaaaatgttgtatgatactttgagctgcttgaaatgctgttttaatatttggtttagaatatccatagctctttgtactaccccctctgcacataacacacagctttaaactttaaaaaaaaaaaagtaattggaatcttttccatggatttgtacctatccataaacatataagaccctgtttgatgtttgcttcactggaaacaaaactaaccagatgaagaattcctaagatcgaaatattctttcatgtatataattcactgaagtgtagagaaaaattgatattgttaggtcaatcaatgaacttaagggctttttttgcattttgttatgcttttggcatatggatcacaagtgactttatgcttctaaagaaattatgttggtctgtggtttttagtagtttgttgtaaagcatatttgaattttttttttattttgttagggcatatatcaaagcttgactttggagggggtggatagtcttgttgtagaacattcgtgtgtgtgtgtgtgtgtatgtatagccttcaacattttttagcttgaaattagttttgagggcattaaatatgatatcctgttccttagaaaatattaaaggctctctggttgacattagccatatgggaccaaatagaatctgtataatgttataactttataatttgatcaagacatttataaagtagatggcaatgaaataggaagaaacaagctaaaggtaaaaagaaatgagagagagagaggaagcatattaaatgctaaataatagaaagcacgtctgttctgaggttagaaaactgttcaattagttgtctagcaaggtttctgtaagcagtgcctctgcctcctcttatggccagacactttctgtagcattctgtttaatttgccatgtgtgcctgacataatgaagtttaaagaacatcatggggatgatagaagcctttgcatttctaatcttatgctgaagggcaattgatagaagcaactcatcaaagctttctttcaatcaaaacatcttgttttgattaagcacttcaggtttggtgcttcatttagggtgtgaagttttacagaaattgtttataattgtcactgagaaggctgctgaagagccattttctttccctgccccattcttcccactgaaatgaaacctggtgtatgaaaattttaattttaattatttatatttaattattttaattattatttaattgtttgaatgataaaagaattttcttgctttgcaaaaagattcctagcagtgtcttgaaaagcaggactttgagacctccttatttcatcttttctgaaatgtttggccagcatcttttggacatatgcctttaggatccacagttgtcactgtttcgggggctgaaattgctagaagtgttaggaggccctgcctgtgtctttccataagcagcagccttcacctgtcattgtcacagcaccccccaccgccttaagaactggacaacacctcaagaccacattcaccatgttacagctctgcttctgttccagttccattattctgttaattagtgtcaccatccccctcatcccccaggcttacatccttcatcattcctgatgcctacccttttctctttctcacaatctacgcccacagctgccaagtgataatgcttctgcccgcaaatcacctctaccattttccttcctttatcttggagagagagcatgctatcctgccaggatacagaaaagttgatttgaggtgggtctctggagccctgtgtttggaaggattctgaggccatatccaagcttgcgtaggaaatcgattagcaatgtctgtggtggcaaagaaatagaatcaccatatatgccacagatttgtggcaactggtgtcatgattgaagccttggattttgaattaaggagacctgggtttcacccttggctccaaaactttccaaccctttaactgtgggcaagtcagttaaccttactcggctttagtttccttatgagttcaatagggctcattggttaacttaaaatgcattgaatcaaattaaacctaactaatattaaatacttcctgtgcataaagcaaatctagatttgttgttgactatgataaagaacaaataacatacattacccttcaaagtgtggtaccaaacataaaccgttctattatgttcaatttcttctgccattgctctgacttaggctctcatcacttagttcccttcctcactattctccacacaaatgctccctcaaaaaaaaaaaatttgctctgcataataaagcaaggctttgatcatgccattccccaattcccaagctttctgtggaagtcgtggttggcagtgagtgagtcccctccttggtgttcagtatcttctggcagcatcctcaggacttccctgaagagaatgctgtagcaagcagcagctggtggggcctgaggagaaggatggaggacagcctggtggaggaggctgggccagggtctaagagaggaggcctgtaagagaacacgcaaagggagtgccaggagaatccccacttttaactaccaaacctctggctctgtcttctaaagttctaccctatttcctccccgcaaggccaccccacctccacatcctcatagtctgtcttttttttttttttttttttttttttgagacagagtctctcactctgtcacctaggctggagtgcagtggcacaatcccagctcgctgcaacctccatctcctgggttcaagcaattctcctgtctctgcctcccaagtaactgggactacaggcacctgccaccatacccagctaattttttttgtatttttagtagagattggatttcaccatgttggccaggctggtcttgaactcctgacctcaagtgatccacctgcattggcctcccaaagtgctgggattacaggcgtaagccaccatgcctggccaagtctgtcattttctacttatgtctcctctgttttatctttcagtttttatctccctatttgaatcataatatagaactgaagcatatttttgtaatctactgtttactgaattaattttatttcctctgttcttaattttataagtgagagagaacatttccttatttcttgtttctttctcactgtctcaacacctgccttaagaaaaaaaaatactttgttgagtctttcctttcgctgagtttaatttctccctgtggcataatagttctcatcataaagttccctgttcttattgagaatagtgacctctgcaagtgcccttcagttatgactccatgcacggaatttttatttccacattctataatccggcccttctcaacagaggggattttgtcccccaaggtacatttggcagtgtgtggagacatttttggttatcacagccgagggtgggaggtgatgctactggcatctggtggatagaggccagggaagccggggaaaaacatccttcaatgcacagctccccgaaacaaagaattatctagcccaatagtgcaaaggttgagaaacactgctgtaaagtagtgtaagcttgcgcaatgctcagacagagcacttggtgagtagtttttataaaatgtttatttaggcccagcatggtggctcatgcctgtacaaatcccaacacttttggaggctgaggctggcgaatcacttgaggccagaagttcaagatcagcctggccaacatagtgaaaccctatctctactaaaaatacaaaaaattagctgggtgtggtggtgcacgcctgtaatcccggctacttggaaggctgaggcacaagaattgcttgaacctgggaggcagaggttgcagtgagccaagatggtgccactgcactccagcctgggcaacagagcgagactctgtctcaaaaaaaaaaaaaaaagtttatttagttgaacctaaacctcttaaagctaaagaaatcagctttatactctctccctgattacatttgttttttggccatatgttgtattacccaaattatcaaggtatttctattacctatattcaataattccttctttctcatttattttaacttgacttaattcctgtaacatattcttctacagtttctgtgctaattaatgaagaaaatacttagtaaatatatttaataaggtaggtatgattttagagaaagctgtacatagatttggtttctttaatttatattgttaaatatatgttcattttttaacccatgaatacatctaaagtaaatttaatttagaaacagcgtgtattatagaatagcaagccatatcttttaccaatagcgttctttttgtcttcatttatatgtgccattttttcaaaattattattactctaaatatgcatttaattcccttcccaccttgtcatttcttataagcttccaaagttgtaagttatgggccaatgaccatagtttatgagtgataaattatgaagatagatttaacactgtacagtgttgtagtaaaaatgtgcacaagttaatctaacacttttttaatgatttacatattcatcactgtgctgcattgtaattagacatatggatagggtaagcagtcctgagaaattaccatgattagtattctttccacatggccaaatcacatttttataaggctttttttcttgcttgcttagttagttctctagttcttgtaatcagtgtcatggctgatagcctcccttgtatagtacaatgtacactttatgtacacttaattgtcttctttctctctctctctctctctctcacacacacacacacacacacacacacacacttgtatttctcgttgacacatacttaaaatgaaaaacatgcaagctgctctctctctcatattattatcctggggcttgggaacattaagaataaggagatgattgggatcaatgacgctagcatctcacatttttatcttcattttgataatatggaattgaaatcattgttcttgtttgggaaaagatagggcataaactggaacccagaggtatccctcagtgtcagtcattgcatgctgtccccctataagcagagcatcattttctgcttatcacttaaggaatcaaaacacatgctaagggtggtggctcacgcctgtaattccagcactttgggaggctgaagagggcagatcacttgagcccgggagtttgagaccagcctgggcaacatagtgagactctgtctccacaagaaatacaaagttagctgggcatggtggcacctgcctatagttccagttacttgggaggctgaggtaggaggatcgcttgagcccaggaggcaaaggttgctgtgagccgagatcgtgccactgcactccatcctgggcgacagagcaggaccctgtctcaaaaagaaaaaaaaaagaaaaaacccaccatgttcaagagcacacaaacttaaagttgtaaccagactgtgacacataaaatggcagccatggtcacaccaaccaagagctgccatatgctttttactcattcatgcctgggtgaattttaaagtgataattcacaatttcctttaaatcaaccaggtggtactgaatttttttccttcaatgttgttgcaaatatgcctaaatggtgagatcgtagccaattttgattctcattatttacaaatgaaatctttatagtataagaaatgtttactgctgatgtttcctctcattcattagtaaaagcaagtttttcagacatttccatttaaatgcatacttgcaagacttcattaaatatctttccaagaacttggggtaatgagaagtatgtttggtttctttcctgtagcttttccgggaagactgggctaggacacttaagtgtttagctggcaattgaagagaagtcttactgcttactcttctaggataagacattcattgacattttttagttccaggaaataatcttgtacctgtaattgggacttatttagactttcttaggctttaagtgtgtgtttaaagtagactcttggaagcagtaatgggagggaatcaaagaaaaccaaactcaaaagaaagggattaacctaatcagccacatatgccctctgctattttagatcatatattttaaatccagataatttaatgttttcatatatgtttgaagacctacaatattaataatttatcctgttgctgatggagatggcctcttaattccaagtgaaatttaatttttataaacgcagagtttaagatgaaaaattaaaatgtttaagatacagcaaccctctaagtacgactatcaagtacagttttatcagtgacactctcctttatcaggtgtgtttgcttccattggattacctgaatcaagtttgctgttgttttcagttgcttttgtttttataagtggatgatttaaaatgtttatgctttgcttacatgagaaggtagacttgacctctacccaaccatcactaccaacaaaatcccccaactaatcataaaagtcaaatgatgtgctactttagaaatatgtctgtttctcatttttcttcctatggtttgataaacagcctttaatgggaaaagttctccaagaatatggcttatcatgactccacttgccatagcccaagcaacgttgtccaagaattccttctacatattggtttcttcaccccttggctatttatggagctcctaaaaagtcagatctctctgatccagccagtcttacctcacacctggttcccgccttccattcttgctatcatggctaggtccaggcactcctcacttccctagcacagcacaggcccctgtctggtttccttgcctgcaaccttgcactcctcagctccatcctccacattgcctcccagtgttctctctaaaaggcaaatcgttttagatcaagtcttacttattcttttaaaatattttgttgagtaaggagcctccttaccacccttctcccatcctctttaaatggtcccaaataccctacatcatctggtccttatctgccactccagaatcctcttgattcatcttctgttctaattcaatggcccgataatgaagaatggctggcagttctccttcccacactctctgttctgccttagacctctcctgccctggaccatgctgtcctgtagcctggggcacctgctcttctcttcacctagtttatctctgcacattctctaaggtgcaccgcaagtgttccctgtgctatgagcctccacactcacaaccctcaagatgggttaaatgtccgttttctgagcatctagagccccctccacacacctctgtcttctaccccagcatacttagcaccttatgttggaatgatctgagggtggagttgtctctccctcccctctaaaggtttacctgaggtagggactgcgtcctcttcatcttatcctgccaaggccgagtgcagaagagacacgagggaatgatttctctgtggagctttactggatgcctcaataagacgaactttgctgttttctttcaaagaaaaaaaaatctttacttttttttttctatatatcaagttctaacagcatattttaactttttttttttttttttttttgaggtggaattttgcttttgttgccccggctggggtgcaatggcgcaatctttgctcactgcgacctccggcttccgagttcaagcgattctcctgcttcagcctcccaagtagctgggattacaggcgcatgcaccatacccgtctaatttttgtatttttagtagtaacaggatttcaccatgttggtcaggctggtctcgaactcctgacctcaggtgatccaccctccttggcctcccaaagtgctaggattacaagtgtgagccactacgcctggcctaacagcatattttagagacctcacttacttttacttttctttgttgttctatatacagtctaagcaaagtctctctgaaaattgtgtgttctaacagcaaatcttaccaattttcttccttgtttgaaaataaatattcaaaatattactttccttttggggcatatatacgtttaacatctcatccttgaagttttcctgaataatgatgtcaaaacaaagcgccttacttgtattattctaagaatgtttggaggagaaaaatagcaatttttgttagagagagttttaggtttatgtgaactacaaaaaaaaaaatcataaaaaaatcaatctggcgtttgtagaattttttaaaaatttgatattgttggtagtagatgtaatagttttttctattaaaaatttattcattttactttcactgaaaaatatattcattatactaaaagagcgtttactctcaactgtatagagtataggcaattactgttttgttttgtttttttttgctatagtatatgaacactgagttataaagaagatgactgtaaaatggttagtttttttataaaataggtgctttatttgtgttcctctctaaaatcttgtcataaaataatttatagagatagctacccacatgccataaatgcaaagacataattagccacttctgatatcacttacagaagacaatttactcagtccaagaagtgggaataagattagcgtgtgcatcatgtcatattgcactttaaaatagatacaatgtagaaaaatatacctacatgtaatttaaatgggaccagtctaaaagtaaatgctgcccccaagaaccatgaagcatccagctactggtattcaattgttcatatttctaaaggtataataagaataattctgaatgaccaaaggaaactttaaaatccatccagtgaattttcatctaatttttttttttttttacctttcctgttagaaaaatacatattcagtgaccaggtgtggcggctcatgactataatcccagcactttggcctctcccagcactttaagaggccaaggtgggagaatcgcttgagatcgttcgagactagcctgaacaacatggcaacattccacctctacaaaaaaattttgaaacttagctggatgtggtgctgcacacttatagtcacagctactggggaggctagaggattacttgagtcaaggagtttgaggttgcagtgagccatgatcacacaactgcattccagcctgggcaacagagctagaccctgtctcaaaaagaaaaaggaaagtgtgcatcaaagtctacttgaatatgattatctttgtaatcatgccccagtttggagtcagtcttttgttaatcatcattacagcagccaaatatttgaaaatagaggtcatggtcagtgagagtttggagatgaaatgctgccagaatctgagctcttgttcatcttctcttggtcctctctgctcctcgtgcctacacattaatggcgggctcaggagggaagaagactctcaacaaggaagagctgaagtgtctgtgtagcatggcacactgggctgttcactcccacccctccgctgagcaccttctggcgttgtcttccctgggcacctctgtgccttgtgtctttccacatgctgcttcctctttttcttgaggacactcttacaccctgcctctaggcactgctcaaagataagattgtgtagcagagcgaggtgcccagtgcatattagctttcctcccacctgttcccaggctggagtaatctccctcctctccactgcgagagcccttcctaggtagggtgccagttacaccctgggaatacacgcttgggctctggcgtcagactgcaccaagttcaagttctggcgcagatgccgtgtagctgtgtgcccctggataaattccttgccgtgctaagccttaagttcatctttaaaatggggctgcatttgcgcttagctcttagcattaaatagtaaggtcatgcatgttggggaagtacacgttgagtatccctgtccaaaatgcttggggccagaagtatttcagatacaagggtttggttgttttttttttgtttgtttgtttgattttggaatatttgcatatacatgagatatcttagcgatgggacccaagtctaaatattaaattcatttatgtttcatgtacgctttatacatataagcttgaaggtgattttatattatttttatagtaattgtatgcatgatacaaagttcatgtatgttgtaccatcagaaagcaaaggtgtcactatctcagccaccccagtggatgatctgtggtgatttggcatcaccatcattactgactctgaatttataggctaccaataagcaatcattttcctgcacttattcacacataagtacttaacagtaaaaaatatgatacaccattaatacaggaaaaaaataatgtgtgcagattaactaagcagcacagcagcatcacagaatacctggatcagctgttaaacagcagcaacaacagacagtgcaggctttagtctccacttaccatgctgtgttttgattaaaaggtaggacactgtgcagtgactctcttggagacgctgaataacctgtgcaatgtacctgcattttgactgtgacctgtcacaggaggtcaggtgcagaatctttcacttgtggcatcatgtcagcactcaaaaagttttggattttgaagcatttcagattttggattttcaggtcagggatgctcaaccagtagtaagtgactggcacacaggaagtgctcaataaatggtagctattgatgactttgtcaaagttgttaatatggcttgcctttgttctttaaggatagaaacggggttttattcttttttgtatgtcacacagtggatgttcaaaaaatatttgccaaggggataagttaatgaataaacttagaatggtgttgtgagccaacagcaggaatatttcaaatctttctgggaaagctgcttgccccttcacctctgctggactccttgccccgaacccagtagttcagaaccttaaaggaaactactcagatagggtagatgtctttggttttgtctcatttcttcattcaccgttcattgaacaattactacagggctccgcctatgtgtccaggcaccactgactatctgaaagcaaggtgccaaagtgtaaaaaacactgctgaaaacaaatcaatttgtgtttgtgtgctgtcatgtggagagcagagcccatcttttggtatatttcagcgatgcctctttcttcctctgggataccaagggctttccatttatgcttgcagccaagaaaagttttccagaatcatccaaggctatttaccttatgctgaaatatacaagtgaacaggtaaagatccagaggtgtttaacaggaggggctaccagacaatgttacataaagggaacagggaagtgagacctggttgaaggggaaacagcctgtgttaggtgactgtccctttatcatgggagagtgcaaggcgtggactaaaatcctttgctgactgtgaacttcttgagggattaaactatatactggaccatttctgagatcctctaaaatactcaatatattttgtttaattatctgatcactttctactggaaactaacatctaattcgcattttcctaagtctaaagtagagaaacacctcacaaatgtattagtaaattggatagaaaacattgacagtgtttcctgagttatgtgtgttaaagatgattccactaaattaaattacagacttttgctcatcagtgactcatttcggatttgtggaaagagaaaggcgacttaccttgactttgactcatacagtgggggttaataatgtagtgattaaggtaacagtcatcaaaagctgttgggaataatgcaataatgcctatacttttattctttgtgttatattttagtgaaagctcttaaatgattaaaatgtatgaagcaagcaaagtctaccaaggaataatcagtgcaggtgttcaaggagagagggtgaaacagactctctaagaaatagtgattgcataacacggtgtgtcacattcccctcagcaaggtgaggacacacaagagcataaaactgccctatgatatgactcagctggtacccaccaagataaatgccttgaatcattcaagactatttaccatatgctaaaatccacactgtagcatgttatgttatatagcatctgcattgcggtaagattatataatcccaggaatcagaagaatgacaaaaacatagaagggaaggggaaaacccccctccatctgccctgatctctaccctaaaggagagagtgaaagaatttgagaagggaaagaggacagctgagaataaacaaagagggaagggggcctcagacgatgaatccactgaaaaccaaatgtttctagagttccctaatgaagccgtttcctagccggtgcagacgatgctatgacagtgtggtgacaaagcacagcactttactttgcacatcactctactcaaaacacaccacaatttattttttatagcagctctattgagatatgattcacataccatacaattcacccacttaaagtgtacgattcgatggtttttagtacattcgcagaattgtgcagtcgtcaccacaatcaattttagaacattttcatcaccccagaaataaactccatatccattagcagtcctataattcatttttatccaaagagaaaaagaaacatcctatatttataaacctagacttacaatatagtcattttgttttacaaaagtaatgttataattggggataaaacatctatgacttgttataactcttacaaggaaatagtaacttgaaaggttgaaagtgttttaaaaattatagataatccagcttggctctctgtcaactgttttttttaaaaaaattataaaattcaacatttatgccattccttgagactagacttcactatacagtctacctaagtcatctgccttattggtcattttcaggacccataatgccacctacctaatgagaacattcattgaaaatactttgtgaccttttgtttaaatatcatattggatagtctccttacagtaattaatacccagagcatataaaagaacagattggccaatcagaatataaaacaattctatatgacaaaacactataaaaattaaaattaggagacaaagggaaagtgctgtttgtacaaaatgtgtcctacaaaagactacatttcataatatattgattggaatatttgctaatcaataaaggtgaaaaaaaaaacagaaaaaaaagcagagggatattaacaggcaatttacaagagagaaagtccaaatggcttattaaatatatggaaaaagttttcaatttactaagtagtaaagaaaagtaaactaatacaacagggaaatcccatttttttctcaaacaggtaaggaaagtgttgtcaaagcgtggagaagctcagtctcataccaagttgatgagaaagaatagtgccagacagcatccatctgtcaaaattttaaagacacgtcagtctgccctcattgatccagcaactctgtctctagaaattttgtgcacaaatataccaaagtattttataaggtttactgcagtttatttgtaatcacaaaaatctagagggaaaaaagtaaaaactatcagtagagatctggctaagtaaattactatatatccatttaatggaatactatgctgtcattaataagaattaggccaacctaaataggccaatattgtaaattgtcaaatatagattgttaagtgcaaaaataaaatcaaagttatcaatattatgttttgtatcccatttttataccggaaaacacatacacacatatacatactggtatgcatatttttataatgcttatatattctctgaccttttaggacagaccagccaagaaattgttatctatagcgtattgaactaagagtgagaggaagtgggggagagagagtttttactttatcctcttatatattatttaaattaattctaagatattcaaatgttttaaaatgcaagaacatttttacatttaaaaaacaacacatatattatagaaaattggaaatgcaaaaaaagtaaaagcaatgccttgatctaagggaaacaaacactgttaaaatctgttcggatatcctttaaaaatgtttctttgcatacaatgtgcacactatactgttttataatctacattttttcactcataaacattccacatcactatatgttcttttacaatacatttcaagtaaatatgtcactgttaattacatggctatgatagtctgttagtgcattttctcttcatttcccttcataaataaattggaaggaaaatatttgggagaaagcagtaatcaaggtaataggagaggtttgtcaaaataaatgtcataaatgaggattgggcggtgactcagagacccaaaagctaagttcattctttaaaaataagatgtatcaccaaatcttaaggggggaaagaaaacgatgatggaatgaatcagaattacagaatgtcttctacatttctaacaaagttaacaaatagtcatttaaagaattaaaacaaaaatgaaaaaacaattaagaaatcattagctgactccaaacaaagacagagaaacaagtctgggtcctacactttaaaaagtggttgtccaggaaagacacagaagactgctgtgtgacacagcagggagagcccctaactcctaatttagggtgatttattgcttccttcttttaatatttttgcacattttgaatttttataatggcatataacgtatttacaaaaataataaatccattacaaaccctttctgatagattatttttaaagaaaaagagggaaattatgcatgaagggttgatattttctgtgtatgaacatgattttctcagtgaggcccagcagacctcaggagaatcctgctgttgctaagagaccatagtgttcaatagcttctctcttagctaaacgatgttttaggtttctgtaatttttatcaggtacagaatattccagagagaaagaagagaacaagattatctgttttctaaacacaaaagcatatatttttaaaattatataaatacatctctgctaatatttttggaaaggaaaaaaattctgccatgtgagattgagtgtctttaaacagggcttgacactttactctttgttttggaaataaaagggccaagtttgtcatagaaatacaagtttaccttgcagtttacataccattgcaattaatggggtaaatatttgaagatgataagtctagccaccaacagcaagttatctactgaaataattttgtgaattacttagccaacgataactgccttgtggattgcagtaatgactgatttgtttgatggctgagggccaaatgcaaatagagtatcatctgatttcaggcgtcttggccacaagtcaactgtaatgtctcccttctaaccagatccttttcattgaaagaccacaatccctccaaaagcctatatgctgtcatattagatggctgccttcgtataactacaatatttattagccttgaaatgctgtacccagggacttacataagtactgcatggggaattcatttcaagccacatttgaccccttgttgtaaaggtgatcttcaaataggtttaagggaaataaatcaagttttcaacccaaagtctgctttctcctaataaaaaagaaaagagggtttagatgtttctaaccttttcttcttttcttcactttggaattgaagattaatcacatgtacccagagatgtaatttaatgtctgtcatttggaataggagggaaaatagataaattgttcatgaagagggtgctttaaaattaaacaatacaaccaaggattttattagacagttggtgggaaggatacttctcattaaaaggaaagtcaagtaattagagaacatgagaaacaggataataaatactagactttttggcaaaagtggggaaaaggaaatctgaagttttcagagtaggacacatagaattatccttgataattaactcactcttaaaaaatgtctgccttactttggatgaatgtgaaagaatataaaaagaagaaattgtttagaaattgttggaatccaggagaactttttcattcgtaaattttcattgcatatgtatgtgtgaacatgctttccactgaagccttcttttttttttttttttttttttttttttttttgagacaagatcttactatgctgtccaagcttgaattcctgggcacaagagatcctcccacctcagtctcctgagtagctgagactataggcgcataccacagtgtctggcttgaaagcttctatttttattggtataactctgtccttaagaaaacaatctagctacatgacataggtgattaaattatgctcacaagatcagttcctagataattgtttgcctttggtttttcacagaataggaaactagaagttttgtttttgaaatgatacgaatggccatagaatttcccaaattcccgtttcttcatcagtctttcccacccagtctcttccttgaaagcaacttcctctaaggcagatgacaggagagggctgagcagcaagtgcagcctcccttgggaattgtgagcaaccagatcacgcagccagaaatccagagaacaggacagcaggtcacttatatgatggcagatatgttggctggttgtgaacggctttaaggggttccaccttgtacttaaagacccactggagctgcttaaatatgcaagtccagcctaacactgagatgttcaccaagagtgtccatttctacttgattcagacattttcaggtgttctaacctcacctccctgcccactcaaacaggtcacctgtggcacttagatcacctgtaatttccccaagcaatttactaacatgtagcatcgttagcaagtatatcacttacgtgactgacaactgtaggtagctggatttatctatgaagacagagtctcattttgccaaaaatataagcaacgcagaactatttcgtctttccagttggattccaagctaacatttagggcagttgggattcagctaaaaacacagttgctttctcagcagagtagagaatgactgaaagaggagtggccatggggaagcttagaatctactgaagctcctagcaagtgtagtttctagaaatttaccttttagtcatattgaacctgtgagatttttgtctccaggttttctaaatgttttatcctatttaatctttaagtgaaataacctaactttctgttttctctggagcagtgaaaatgtcaggaaaacgactgacagactccacaaaagctgtcctaacatgtgggtgttgtctggttcatgtactgagttatgataaaaaggaaagaatttattttatccctgtttcctgagttctctcatgctgctttcttcaacgagcagcctagaaacccataggcataactgagtcaccagaaactaattcatatgcagcacttaattgaatttctccggtggatctcacatgtggcactcttccgaacacttttagaaaagtggcattgcttgtgcaacatcggggggagctttttctaacatcctttgcttctttagggtagatatttctgcaatctcccaagaagtcattaattctaaagcctgccaatatttagagcagtatctaaaccattgcccagaaacacgattggctgccgtatttttaagtagccccttggaaagaaatgaaagttttcttaagaacctattcgccgggcatggtgtcttactcttataatcccagcactttgggaggctgaggcgggcagatcacgaggtcaggagatcaagaccattctggctaacacagtgaaaccccgtctctactaaaaatacaaaaaattagccaggcatggtggcatgtgcctgtagtcccagctactcaggaggctgaggcaggagaatcgcttgaacccgggaggcagaggttgcagtgagccgagattgcaccactgcactccagcctgggtgacagagcgagactccgtctcaaaaaaaaaaaaaaaaaaaaaaggaacctattcagcctttatctagcagctttccctgctgtctaagagaacttctgctactataattttacatctctcctctaggcagtactattattttaggtacagaacatcaccatcactatagtaatcatttattattgaaaagcaatcaaaagtattcccaaagttttatttcttcagaccacacaatcattattttatcattacttttgcatggtaaggccctgatcattttcatttttagatgacaaatcagcaacctgagttatatataaaaatatgaatttgaaggttttagggtatgcctaatttaatgcctgatttttgtgtgtgttctgccaaacacacatttgtgctacccatcaattccctgaaacagctaagtttcctggcctctgtgattgtgcttatttcttgaaagtaaaacctcttgattaaattctatcccagtgagactttgctcaggagtatgtttacatcactcttcttcagtattacttgatcccctttcaaataagcacagagcttcagcctgtcatttattatgacattctgattactttgtttacacaacaatctgaatgttttgttcccggccttacagttagagtttttgttcttggtttcccacttgaatttttatttgtttatttatttatttttgttctagtatagtctgaagggagaattttttttttgttgtccctaagatgacagtgcaggctctgagatgattttgattggagaaataatcttcccaagtcttgtcttacctcatttacccaaagtggattcaggttggaggtctttctcaggaaaaggcttggctgacttctagccaaacacagatacctcattcctggtggacaatctctgttcccgatcaagcttgatgcccacctcacagaacacctggacaagggtatgtgcctttctggaagcttcctttatataggagcccctccttctaccaagagcctggtcctgttttcgctgacctggtgatgacctgaacaaggcaggctcatcttgcaaggtgctagagaatgtccctagccaaagtgacccaaggtattgggcagcacagaggctgtggctttgttttaatggaataagaatggaccctattataatctaaactatgacgaatcatcatccaaaacagtacccttaccttctgtgaatgacacacctggagttcttgactatcatctctgtgtggtccccagaaactccaaccatttccactttctcagggagccgcctccagaccacttgacctcaacccactggggcatgtgctagagtaggttgagtattggaccaccaaaccgaaatgcatgcttatccttgcttttctgcatgactgggataaagtcaggcttaaaggagccgtacccaaggagacagtgatcaaattttatttcagttcacattgttatgctctttttattgttgttagttccttttgttcccttttcttttctcttggaggaattcttattcattttctagctctccattcttgagtaatttatctatttcttgtttcttatctagctttcagatcctccccgtcttgtagctaattaaagccaggtggtcatgagctgacaatatatatgaactcttgttccactttcaaagtctgctttcaactgggtctcaggataatagttggttgtttttgcaaatttgagttgggataaaaactgaaggaggacagatatttgctgtttttttcaagaccagtttgtcttgctaatttatctcctcatgcttttagtttagtcttttttttttccaagtggcacattgcacaattacttcaaaccctgaacctctggatttcccttggtaattttcttatcaatccacaggagaatggcaagagctgtctggtctgtggatccacaccattgggatcacatgggtttttaatttttttaagtgccccaggttctacctccaatgagtctaatatagtaggttcagggaagggcagggaatctgcatttttaaagagctgggaagtctgtcctttatcctagaggaagactgtaggcctttctagactcttggtctctcctgcactttggcacatgaagccactgcactgtgcaaggctgtcagcaggactcactcgtcagtacatacacaaggagcatatgagctgggattgcatgtctacctgcccctatgcaatccatcctcaagctttgcgaactctatctcctcatcatctccaagtcattgttttctatccgtttctatcacctccatcctaggccatgccaccatcctttctcacccagaataaccactttgcaatgtttcctctacacgccagccagagttcccttttagactcacaaatcagaccataccactgctgtcttagtccatttgtgttgctataaaggaatacttgaggctgggtaatttataaagaaaaaagtttacttggatcacagttctgcagactacacaagaagcatgacaccagcatttgcatctgctgagggcctcaagctacttccactcatggtggaaggggaaggggagctggtatgtgcagagatcacatggagagaggaggcaagggagaagggaaggtgccaggctctttttaacaactagatgttgggagaactcttgctggaactaacagagcgagaacacactcattacctcatggatggcaccaagacattctcgagggatccattcccatgacccagtcacctcccattaggccccgcctcccacatgggggatcagatttcaacatgaggtttggaggtcaaatatctaaactacaacaactgcccttgcttaaacccctcctaacttctcatcttgcttagagtaaaacccaagcccctcacttggttgtttcaatcttgacttaatctggtgcctgctttcctctgtttccttcagtgtatccacggctgacttcttcctgtgttcagagctcagcttcaacgtcatcaacaccaagagaccttctctgaccaccaatatagagaaaccactcactcagccactcgctgtcacatcacccttttaattcttggcaaagttcttataaactcagctcttgttcttgtttttgtttgtttaaggctcatttcctccgctggagtataaattccacaaaagcagagaccctgtcaactgatacactacagtatcccggcacgtaaaacagcagagactcagtaaatatttgcaaaatgtatgaatttaagttgagtgtggaggtatgaacagaacgttaaccaggcaaggtggcagtattggggaattgttccttttgcagggaaataaatattccaatgcccagaggcaggaggttacttagtgcagttaagaaactaaaataatgcacccaaagaaaagggagacagaaagctgaagtagggaggggccttacaggctactctaaggatattctcgaagagcaacaaagagtcctagaagggttctaagcagtggagcaacaatagatttcctgataaaaatgctcaagagaggctggtatcaaagtgatgtcatacatattgtagcaggctaaatagtagtcactgaaaggtttcaatgtgtaaatgtgaccttatttggaaaaaggtctctacaggtttaattaagttaagggtcttgagatgaggggattatcttgggttattctggtgggaaccaaaatcctatcacaaatgtccacctaagaaagaggtcaaggaaataacacagacacacagagaagtccatgtaaagatggaggcagagatttgagtaatgtggccacaagctaaggaatgcctggagtcaccagaaactataagcgacaaggaacggattccattctagagcttttggagagactccagacctgccaacaccttgatttcagacttctggcctctagaattgtgagcaaatatattttggtcattttaagccatgaagtttgttgtaatttgttatggcaactaaagcatacactttggaaaaaagataaagagaaatcaaaattcagatgtgcaccattatgcgcatgagtccatccaatgagtgtaggcccagcgttagcatgagattggagatgttcacctgctgtttccacagtcaaccttctttcccttgtgaactgttatcatgattctagaagataaaggtgggcctatttcacacgacatgcccctcaactgaagttagctgctttgttttatggtcagctcaagaaatggtgtctatccaagtgccagaggacagactggcagggagacagggtggcactctccaaggtgtcacaaggaataaatgtggccacaaggaactggatgtatgagtaacagaaagagaaatgtaccgagccatagtgccaagtgctgcagtcagctaagggagagccatgtgtgctgtgcaaatcagtgaagaccaaccaaatgagaacaaactaaggctatttattcagagcttgctatagcaaggagtcagccaacatcatctgcattttggcagggactcaaaggcaggcagaggagtaggagtgctttagagaagaaaaaaagggaaggctttccctgcaccctgatggaagcagttggtatggggaagatgtaggcaagctaaccagaagtggggcactctacgggattggttagaggcgcacatttcaccctttctagttggtgctaagttggaagtgcaaacaaaaattagggatgctgtcacttattaagtcctggctaatttaaggtcaattgttacaagggttattgtttggcttcctggaatgttactagagctagaccattgtaatttgttattgatttttctgcaagtctgacttagagtgtgctaccttctggtaggctgtcatagaaagggggtttttccccggcatgttgctgcaggtcgtgagccagagttgtgttttgttatatggtctggccattgttcatctgtatattcagtctctcaaggtgatcagacatcagtaaagactaagagggcattgtatttcggctgaacaatgtggaacatatgacatgtgggagaacaggcccttggcatctttgatttattcaaatctctcactgaagacacatgggttttttatgagaagaagctcagagccagccaaagtggagcttctcaattttaataactgctttactttcaaaaaggtcaagatttggtgaagcttcactggccaatgaaaaggcagcagaccctgagcaaagcccagctgggaacccatggcagagaaaaaacagatgccttctgggacacgttttaatgccaatgaggttgggttcttatggggaaagcaaatgtaccaactacacttgcatttaggattcagaaagataagaccccaactgcaaatcagcaaaaggggtacatgtttgtgtttttgaggcaatactgccaggcttaatgactaaggttgaaaatccccacatctcaataggtaagaaaagcataatctcttgcatcgtacttgcattcaatccaaaatagtgaggaacaccattttggagttgtttccaaagggtcattgtaggggtcaagtggtacctggaagggaaagaaccttacctagagggcagcctgatcacgggccatgcttgtggcccttctgcaacactcgggttcgcacacagcaatgtggaagtctctttctctaacctctgccccatgacattctttatcctccagactctcagctaagaaaccaagaccccatgttcccatattctcaggatggttaagcaatgggtactaatccaattttaacagactattggaagaccttcagcattgtcagttgcatcaactacactacagtgtaaagcccgaaactcagtttatgtctgccagacctgcagaaagagtatacgaatgcattgtttagagactcaagcaggtggttggtgacggtttcattaacagcgtggaggaagaatgtaagagttaattgagggcccctctgggaaacattgcctaatgaagacattggcagtggttctctaccaggggtaatatgccctcagaggacatttgggaatgtgtggggacgtttttggtcacataactagggaagctactggcatctagtggcactggcatctagtgggtgaggccaaggacaccactagcaactggcacaaaaaagtgcaaatgacatgtgggaaaaaggaaagatcagtattcatttcaggaaattaagttctggtagaacaaggaacagatcagcttttcatgcccggtgtctgcaaaccttcctctttttctgctttcccccggggttgaaactcagacaaggcaacataaaccaactgggacccttgtggatgagaacactcaggtttgacagagataagatagtaggaacttgggttaccaagcaatctcccggagctaaaccgcctatccctcaggacacctgcagacctctgcactgttatgtaggaaaagatgaacttttctcttatgtgactgttagggaaaaggaaagggtttggaaaggagaatcattcatactatcagaacagtagatctgagctgtgactcttgagatgttaatacagaaaatcccagtgccataaagccttctgcagatgttacataaggtttctgctcccagcagtgcctctagagccccgtgcaggtggaggaacacgtgggcgccatctggagcactgagctgggtgttctggaagttgtggtggaccagtggaagtgctggtttaaacatacctccctgtatttttagaaggtacttttaaaatcttagtttccgggactttactctccagttaagttactccagctgatgcctttgtctccaattcagtctgtcccatgccttctttttcacttttgtgttttatatattttttaatttttggcccggtgtggtggccatgcctataatcccagcactttgggaggccaaggtgggcagatcacctaaggtcaggagttcgagcccagcctggccaacatggtgaaaccccatctctactaataatacaaaaatcagctgggcatggcagtgtgtgcctgtaatcccagtggctcaggaggctgaggcaggagaatcacctgaacctgggaggcagaggttgcagtgagccaagattgtgccactgtactctggcctgggcgacagaacaagactatctcaaaaaaaaaaaatgtaatttttatggttacatagtaagtgtatgtatttatggagtacatgagatattttgatacaggcatataatgcataataatcacatcagggtaaatggggtatccatcacctcaaacatttattccaattatactcttttagttatttttaagtatacaattaaattattcttcattgtagtcaccctgttgtgctatcaaatactagatcttattcattttttctaattattttttgtacccattaaccatccccatttcccccccactgcaatgctttgtttttaaaagctgtattttagagtgttttgatcttgattgcttttattccagacgtgctgcgtgtggagcttggggaagcagcagttatttcaaaccccacaggcagtaggatgggagtcttaccatggtgtcagggttcactcagaaaacgggtggagtagaagaaaccagatgggcctcagttcttactagatgcaggcccatcctttcctcaagaagcctacatgtggattttcctgtaatgctgctgcgaagtatgaaaatcataacatttctatagaaagtaaattttagttgtccattataccaggatggctttgttcagctcaaccaggcagacaagctggagactgaggatggagactgagattcaaaaccatgaggcaggaggtggtgaatctcccaggcactgggggtgctcagaaggaagctggaccaccacttagttggaatggagacaggaggagagaatattcctgagttaaggagagagttgactcattaaccattgacagccttgatattctaggagggcgcctcccaaggggagggaagtgaacatgtaggggcaacttattggagaattggagaatcagaattgcaagttctttttgtcattgactttgtgccatttttataaaatgcctctggaactgaatgtgcttcctcactctcttttgcatatagcaacagagaggaatattattccatttacaggctttgtacctttgccaaattaagaggaagcttgcctttgtaatcagggtatggtagaaagcacaaagcatctactgcttatgatggtttcttctagatgaacttgtccatttcctgaacaattcagaaaactgaatttagagttgagatatattaagaggcctctgcctaagagtgcttttatgctggttggtttcaaaaaagagactagaaaagtaaaaccatttcttgttcaaagagtattccctagccaacatgcagcatgtcaccaaggctgtctagacactcaagggacttcacctatgccttgttcaagattctccagaaggtctaagtaggcccctttgaatgcatgatcactatgtgagctcaggtgagccactggtgtctttggtggaattctgcaaccgtttctattcttcagcaccttctataacacttcagcctacctaccaactgtttctgagtggggggaggatctttctaagtggaggttctcctgccaccgggaatgtggccaaagaatatgttccacctcctccttatacatcaccatctgggctgtctctctaaatctgtccatcaaagaatgcccatttcaggagttcatgtcctgggtgaaggtgagaaacatttaacttctataaatccccaaaacatttgtatagatcgtgtggggaatgatacttttcacctcagatgaatgtagggactaaatagagcagagatttaattcaatgttgcttacttgcttgcctgctgtgggaggttcagtcatcagagaaccagttcatgagtttggtctgatttcctgtcctttgggtaggctgcaatctttaggagcaagagaaattaccatctgttagcttccttcaagtggcttacctacagtccttcggtgtcatctttcttaaggagagtctgggtcatccagtttctccaccaccaaaggaaatacagtcctcttagagaattggtcagtgaaatataggggtgccaagaaacatcagagtaaagaagtgatggcccccaaaggcaaatgcccccatgtgagagggggaatggaaggcactgctttcttccttgcctgaggctatgaaaatgtcctttgtgtcaacaaaaaggttttctacattactggccatttaggtcatattattcacaatgtttcaaaattgtggttatcagctgatgtagattttggcattctctctgaagccatgcagcatttgttcctcactgcattttcaccattataaaatacaattcctatttaaattaattaaaacatggaaaatctaaactttatttggaaagatggttggagtttttgtttttgttttttataatttacggcttggcactgcaatattcttcagctggatttatgttgacccattttagaaaacgtagttactataaatctgttgttgttgtttctgtttttgttattcaacccaagcctttggaattattctaatccacaatatgactcatgaagtatcactcttatccttaaggcaagtggtccaagagttgaaatatttgtaattatctttcagactccatgatcctccaagctattacttcattataactccatttctgaaagacagtttgtttctctttttttctgatatactaaacatttgatagacaggtagctttcatatcttgaatttcttatttaatgttgatatgagaacagttgcttgcagttcttcccctgatgcaccatcacccatttgtctgcccctgaccatggacaccgatagacatttcccaggctttcgtcaccatggaacagcttgcttaggccacagcatcagatactgggggtagtgaggaagccaccaacccaagagagttgggttctgatgcaagtcatttcatctctctgagactcagttttcttgggtgtacaatgagagtttgggttagttcagtgaataccaagagttcacacaagtagtaacaggatcagcagcaatttgggccgatatttatcgagcagctacttcatgctttttaatatggcagggactagttagtatccaatggagtatgggagtggggagacggactaataaatgaataattctgactgattaataatatggtgagaactcagttcaggagaagcaagggaagctttggaagcatgataagaggccacaagtttttccaatatttcaaaaacttaatgaaatacctacatttcttctgataagaagagctgcctcacagaaataccaagtttctttttggtacttggaaaagtgtcaactgagtgtggtaagattggttctattatggtgtcctggattgctggttggtagttatagccacagctagcaactctggcacctgtgccaaacagcatgccatgaaccctaaaaccaacttttaaattcacattgtggatcacagatggatattatgaacaatgtgtaccatctgttagctttctatcttaactattcattcttgctaactagatgctgagcttttaaaatcattgttttaaatttatgtgacctctgaatgttcataacctgggacaaaaagttctggtcatctgccctcatgatcatcttgatttttatttaaaatgagaaaattgaatgttacttaacaacaatgtgttgcataaactaacatttttcaaacatgaggtccatgaaataaaaattagcaaaaagaggcctcactggtgaaaagactctatgcaccattaccagatggtaaaggttttgagttccaaaactttgtattgttctccatcatgcctgcagctctcgatgcttggcacgtagtggccacgtgataaaaatgtacgaggaagcatgccaatgggccggcgacattgtggcattccagtttggttgctagtgtacttccaaaaggctaggcagaggccaaagctaggacaaactccaggatgtgttgtcagttgcatggtcagagccatgagctaatctgagatctccttggcacgttccaaagctctgttttgcgaatcaaaatctccacggacaccttgggcgttattgtcccatgggaacggtcctggttttcctattgtattttctgacgttgttaatgttgtttcttggttactcctatcttttaatttttgtcaatattcctgtatgtatagatttttttcttttttttaaaaaacagaaatatcttgcagggtcactgggcaggccagaacagtgacagtggcccaagtaactgttggggaagactgggcaggctctgtaatgccttgattcatttctctttgctttgggctatgaaaacaagtggaggaagaagaaatatcacaaggcagaatttgcttcctcttcttttttaatattccctcttcttttcccccatttcaattcatgagactctctaggacacactctcctccatgacttatctcctgtttgtagtcttataacatctgtatttcatataaactcacatcttttcttactaaacaatttaaactactttgttagtttagatgttagaaaaaaataggaaacgatgtttatataaagcaattcagaatatataagagagagaaacatgttttgaatttagaaaattagaaattgcgtggatagggaagaaaaattttgaagtcaggcatcagaatgagatctggaatgattatgagttctttgttactaaagcgtaaaatgggatttaaaatatataatggaaaagttaaagtagtttaatttaaaactactatactaaaaaggttcaccacatttgaaaagctaacatatttcaacaactacctacaatgataaatatttataacatgatagactaagtgttaaactttcatatagaatgcactcttacaaaccaataagagaaagtaggacataaataagtaattgcaaaagaagaaatccaaatggctaatatgcgtgtgggaaaaatgtacaactttactggcaatcaaaccaattcagatttcaagaaaggaaatccaatatttgtttagaaattggcaaagattttttgaaaatgtaatacctaacctcagtgagggacccagcaaatgaccactcattgtctataaaagtacaatttgaggccgggcatggtggctcacacctgtaatcccagcactttgggaggctgaggtgggtggatcatttgaggtcaggagtttgaaaccagcctggccaacatgatgaaaccccacctctactaaaaatacaaaaattagccaggcatggtggtgggcaccctgtagtcccagctacttgggaggctgaggcaggagaatctcttgaactcgggaggtggaggttgcagtgacccgagatcacgccactgcactccagcctgggcaacaagagcgagactctgtcttgaggggaaaaaaaaaagtacaatttgttggactttctggagggcatcattcagagcttttaagaagttctctttgaactcaccaaatccactttgttcagcaaattttttaattttaatttttttatttttatttatttatgtttttgggatcttggctcactgcagcctctgccttccagattcaagtgattctcctgccttagcctcccgagtagctgggattactggcgcccaccaccatacccggctaatttttgtatttttagtagaggcagggtttcaccatgttggcccggcttgtctctaaaattttttatttaagttggaaaatataaagaagaaattagaatataaggagtgacctgactttctatcaataggggaatgattgaataagttgtgatataaacatattacaaaatatgatgcagggtttagaaaaacagttttgattgctatgggttgaccaagaaagatgattataatatataagtatggaaaatgtataaaatatgtcgctatcttgccatttttataaaaagcaaacaaaaacctggctatgtatatatgtgtttatataagcttagaaaagctatggtaaggtccttacactattaaaaatgttagtgatattgaaggggaaagaacaatatcacaaaggtagtgatattgaaggggaaagaacaaatagctattgctattttttaaattttgaatttataattttttaaaaagaaaagggtcggtaaatatttttgagcacccacagtgtgcccttggtttctggctactagaaactaaatgtcaagtgccagggactaaatctgtcctaagggagtgataggataactgcacactcatttacaaaggtgtcattgagtaattatttataacagtgaaatactgaaagcaagttagatattcaatagttggaattcggttaagtaaattatggtattccatgcagtcagatgctcaacagccattaaataacagagtgaaaatgctcacaagatactgtattgtgaaaagggttggtaacagatcaacacatatgaacaaatcctaatgctgaaatatataaatgcatagacaaaaattctagaagtttctatacccccctccaaaaataaagtatcatttgatcatgggttattgggggtgttttaaaatatgccttatatttttccatctacagtgaacattgattatccttacaagcatatatttttttgttaattattagaagcagtttcttaagaacaagatatgtgggtttgtacagcatcataattggtcaagggagctcactaagagagaaatagaaaactctctgccatttaagatgttcagcattgaatataatggacatgaacactgagaatttaaatctaatgaaagtgaagttgtttcttatcctcaagccacaaaccatttcacagacacagtataaaatctgtggcagcttcatgtggtggcacaggctggcaggatgcccttgcagcagggaaataccacctcttcaccagttttacctcttccaagcaaatgctgtcatctcccacatatcataaagacccacaactatctccgtgaggacccatggcaataaacttggtcctgttgtggtgggcggaatcttccaccaccacatttcttggtttatgaggttgacctttcttctaacattttccttggaagcaacaacagtttatcccaagagacccacatatacagataactcaaggagtgagtagagagaaacccaacaaaacacctctttattagcctatatcactcccaatctagccaaaatattattgtaaggagtgtaacctagggggattgaagtattatttacttccatgtctaagaagcccaccctgtccttcctctttgttttcttggtttcattgacatagacaagaacccagctggtgggaagtagatgtgactgaggatggtcatatatttctacttccaggtttattgtgcattttgagttggtgtgtgtgtgccattaccccataatgatgtgtggtttttgttctttccccag
    number: 3
    contig: 1
  - type: exon
    nucl_start: 823
    nucl_end: 940
    dna_start: -36445477
    dna_end: -36445360
    prot_start: 274
    prot_end: 313
    seqshifts: []
    mismatchlist: []
    translation: ECRVVKSTSYTKIASSSRRSTTKSPGPSRRSKSPASTSS
    seq: aatgtcgagtggtaaagtccacttcttacaccaaaatagcttcatcatcccgcaggagcaccaccaagagcccaggaccgtccaggcgtagcaagtcccctgcctccaccagctcag
    undeterminedlist: []
    overlap: 
    inframe_stopcodons: []
    number: 4
    contig: 1
  - type: intron
    nucl_start: 940
    dna_start: -36445360
    dna_end: -36428730
    seq: gtaaagcagcagaggggattttgaagaaattgccttgttcctgacacaggatgagcagagggtgtgtgaagcctagagtgtgaggtttttaagcgagtgtaggttccggtttataattttagaacatcttagagcggttgaacagatttgctggagtctagcatattggctgcaagaaaaagcattgagcttcaaaaaatgtacttagtgaggactcaggaaacccagatttgcccacaaatagaagaacgttatcatcttgtatcctttctaccaccaaagttaatctttcagattctggaagtctctgttaaagcatttattctacctgagactggcctatgaagagtttcccatttgtattcgctgaacctttattaaacacacttttggctctggcctcagtttcctttcatggctctggagctaaaggtagtgagattgagagggtggagcagggattgctgcagtgaccttggcctgagcctgtctctcagtggattctagtgctggtgttggagaggctgtgtatgcacaagatgagcacctcaaccctaccttctcctttttggtcttaaaactgacatgaagtcagttagaaagtgtcttctttgtttgtctcaggtgaagggtctctattgttattaaagggaattatttattaaatgacacaaattgtattgggaattattaaacgatgcaaatgtcaaagtgattgttacctgatttcatgaagacaagaagctcttataaataagaataaagacctctggggcctacttgggggccttcttttactcaacagcatgggctagggggagtgtgaaaagagctctcggctgaggctgcctaagaaggaactctcaatagggtggatcattataggtcaggggccagctagaccacccagccctccttgattctctaagagtctccttccccttggagttttaccaattactgctattctctagacagatctccaaagaccaccttcccctctgactctcaacctagggtggcatcaatgggctgccaatgcctccttcccacagcatggcctgcatcatagccagtcaggaaatacgtttcagagcatcgctggcacttgagatgcatcttgtttgcctctgtagtttaaaggtgagctgagaactcctcccttagtatgacactgctcatgtagataggatagagccctaaaatgaggcattgctaaaggatgagacagtagactcaaagcttagagctcatgagagtcacttgggaacttggcaaagtttgtcatcctgaacccccacaccctgagattctgactaaggacctaaacctgtgtttcagcaagtactccaggtgattaggatcgggtagtctgtggtccacattttgagaaacagtaggtgagggcagtggttctcaaactagcagcatcaccatcacctgagcacttgttagaactacaaagccctgagctccctctccagaaccactgaatcagaaactctggagctagagcccagcaaattggaatttcccaagccctccagctgattccaatgcacactttgagaagcagggggttttggaaaacagaaaggaagtaaatgcagaaaacatttgactctggataatctggagggaaagatatgacttgttcatcttcatttactggcatgacagagatgacttcctttctacctccctgtttgcctccaagtagcaatgtccatcagtgtccttgcaatccaagagcagaccttttagataccttgatgtgtagaccaaaagagcaatgaacaaaggagagtaccagatgccaacttccttttctccctccttgcaatgacctggcctcagagagtcagtcacctgggagaaaagagaatttctttctgaagatgatcccttccccaggatgtcagggaaagtctctcccttcaagggagataccacccacacacagagaagaggacctccacagaatgacagagtgatcctggaattgctgcatggaaaactcccctggaagaactgagcttgtccagctgacaggttaatattgagctctgtggaggatgttcagtcttaactaaaaaacatttctcactttctctgattaaatctgggctataggcccgggcctggtggctcatacctgtaatcccagaactttgggaggttgatgggggtggatcacttgaggtcaggagtttgagaccagcctggccaatgtagtgaaaccccatctctactaaaaatacaaaaattagccaggcatggtggtgggtgcctgtaatcctagctactcaggaggctgaggcaggagaatcgcttgaaccttgaggggcagaggttgcagtgagcagaaatcacgccactgcactccagcctggatgacagagcaagacactgtctcaaaacaaataataaagaaataaataaatctgggctatagggtgaactcccatggagcaataaaggagaacaaagtcataagcctagccagcttattgcccctaaaattttggctacttaatgcaatcacagaaggatgtgaaagagaatgagagcctatattaatgaaaccgtatcaattagtatattaatgaattaatgaatagtatcaatactattaaaaatcatcaatattaaaaaacaaaattagttctccatccaaaccaactttgacttaaattttacttaacctttcctatcttcttcctctcagtatataagatgaataaaaaaacaagtgtggggcagatgcatctaataatgggtaattagccaaattcttatgtgttttatattacagatattccaagaaaatcaatatgcactgcagcttttaactttttattgtcattgtttttagcagttttgttgttaagagctgtaggttgggccaggtgcggtggctcacgcctgtaatcccagcactttgggaggctgaggcaggcggatcatgaggtcaggagatcgagaccatcctggctaacacagtgaaacctgtctctactaaaaatacaaaaaattagccgggcgtggtggcaggcgcctgtagtcccagctactcgggaggctgaggcaggagaatggcgtgaacccgggaggtggagcttgcagtgagcggagatggtgccactgcactccagcctgggcaacagagcaagactccatctcaaaaaaaaaaaaaaaaaagagctgtaggttgttagatactctagatactccagggtttagggtctttctttttctctttctttctttctttctttctttctttctttctttctttctttctttctttctttttctttctttctctctttctctctctctctccctctctctttctttctttctttctttcttctccctttaagtcaataaagatggggaatggatcagattcttgcgtacatgttaaagaatggactgatgagtctaatcttaaaaatataattatgcatataggcaataatttcattttataattaactggtaatgtaatcactattcagcattgtaagaatttatattcatttctgaaaagtaattttggaaactcaagaagataggcgaatatattaaatgtacttgtatgtcactgccaacatttgtaattattccttttagaagtttaaaatgggtaggacacattgcctcaaaatcaacaggttgctccaaacaagcatttccacattctattttttccttgaagtccttttcaactctagttgaaacctggttgaattgaccagcactaacttggaatttgtgataggtaagtcataccaagtagtatcattttcataaagaaagtagagtccaaattcattctaaaattaatatgttcttgaaaaattagcactttaacttctaggtcaaagttaattatataacactgatcatattttgtttaatgtgagctttttgtgtatataaaattttcaacttgctgcattttgacctggaagagataacatgcaatcattttctgattatataagagattactatatgcactgactatctcttgattctgacttgctaccaaaagtgacttgttaccactttcctttggatggtaccaatttagagagtttcacagggcagtcaactcccagtcacaaatgtgtggattgtgccagtgacctcaggaccacctcctttccctggaaccgggcccagaggttaaggaattcggcagtgttgccagttctcctagaggcaagtgtagctgctggatgtcagggaaacccctctctcagggcccctccactgctctggcccaggtctcctgtccctactcaactatagctcttggaactagtggaaaggcacgttgaattgtctctatatggattacatcacattttcttaaaatagcctgtttagtgtttttcattaatcatatggactcaaacatgaattttacttaaatactccataaacattggtattgccccaaacccaactaccacctgattttttaatgttaaagcatctttagactgggtgtggtggctcatgcctgtaatcccagcactttgggaggccaaggcaggctggtgaaacctggtctctaaaaaaaaaaaaaaaaatacaaaaattagcctggaatgatggttgctttgtttcctgtggtcccagctatacaggatggcttgacactgggaggcagaggttgcagtgagtcgagattgcacaactgcactccagcctggatgactgagtgagaccctgtctcaaaaaaaaaaaaaaaaagagtctttgttttcccccaaaacattaacccaaagtttataatgatttctacttcagtgtttaaatttctacttccagtattcagtttcctatattatacagaaattggagcgtattataaagttaagatctgcacaattttcgggctatgctgctatgaatataacatggttaacttatatttacctgaaacattatagtttacatacggcttttatttcttcaatcttttttgatcctcctattaatttcctaacagcaggcaagtaaggcaagttattattatctctgtttgtagaaataaggacacagaggcagggctgggataactgctttgctctgagtcccagagttcagaatggcaactcggggctggcaccggggacttctggtactctagacacacaaggctggcagtccttgatacctatttcttcacctccacttactagagttttgatctccaggaaacaattaatctagtgcctaatttgagattgcaattcacagcatcacagcaccttgcaacataagcctaagtattagtcccttggcaccagcgttccaggaggtgaatgatttaccccaacttcctgatgtatagtattgctggacagaaacctcccttgtaagtcagcattagaacaagaatgggaatcctctgtaagtcttccctttgtcccttacccatttctcttcatagcactaaaagaggttcaaagtgatttattaatgttaggtgttcatttacactttcagaactatcagttacagaccaactagtgtcaggcatttgctaggcactaatgatgcagagatgaaagaaagcccctattctcaagaagcataggagtcaaggcctcacagataacatgattcacatacctgttgaattatgattagtctccataacagaaaaggctgaaagaaggcaaacagagctagcaaagagaaaccagaagccttaataacacatgaaaagagtaaagagcctccagacaaattgcgtgctgagacactggaggatgaatcactaagaaattggaaaatgacttctagctgcttcttaaagaaatgagaatctgtaagagcatcataaggaataaggagtttcatatgggtttgattcttcatacatgtgtatatatttggaacacagatctagtaaaatgtataagttaaaagtaaaattcattaattttatttttgagacagggtctcactctgtcacccaagttggagtgcagtggcaaaagtaaaattcttttaagcaattttttttatctacacagggaaattataataaaataactctaaaaataggaataaaatatgcatcactttggttttaataaagactgataaaatttcagttggctttatattgttttcttaatcttacaagaaaactgtgtttatcttgaagtttcacagctgcagtcctccttaaaacttacaaacttcaaaattttgatcttttcttggatttgggaaagctctggggccaggcatggtggcttatacctttaatcccaacactttgggaggcctaggcaggaggactggttgagctcaggagtttgagaccaacctaggcaacataccaagacctgtgtctacaagaaatttaaaaactagctgggtgtaatggtgcacacctgtggtcccagctacttgggaggctgaggtgacatgaagtcttgagcctaggagtttgaggctaaagtcagccatgatcacaccactgcactccagcttggatgccagagtgagaccccattccaaaaaaaaaaaaaaaagagagaagaaaaatggagtttttttgtttgttttacagtttttatttccatttagatagccaacttttttttttttttttttttttttttgagacggagtctcgctctgtcgcccaggctggagtgcagtggcgggatctcggctcactgcaagctccgcctcccgggttcacgccattctcctgcctcagcctcccaagtagctgggactacaggcgcccgccactacgcccggctaattttttgtatttttagtagagacggggtttcaccgttttagccgggatggtctcgatctcctgacctcgtgatccgcccgcctcggcctcccaaagtgctgggattacaggcgtgagccaccgcgcccggccagatagccaactttttatcatagaatgataccctgtatttagaatctctgtctgtggaacccttagcagacataactgaggcccaatgagtgcctcacacctttcaattccaatatgagataatgtactttcctgcccttcagaagcttatagagtagaaacattcatggcaacaaccattcattcattcagtatgcattgagaatctatagtggaccggcaacgttgggtgctggagatgcaagggcaaacatttgaaagaaggaaaacccaaatggctcagttaatgagcatctaccatgacgaagcaccattctgaacacccagccttaaaacttacttctatgttactccagaaatcctgaagtctttttattcatgctatttaaattttacttttttacagttctataaaaatattttatgcaacatatgcagataagaatcaaagctgaggaagtgaagagaattctaatcagctcactactagtccagtttgtcaaattcttttgatttatatcaaacaccttcaaaggcagattgccagctattaattttgagttcagtcttttcctttagtgtagagaattcagccttatacagtctatggagaatcttttttgctttggagctccaaggaaattgttgagaacaaaatgcatcaagaaaatcgagaggttggtgattcatcccttgtgtctttggaatttctggctgcatgtaaggctcatccctccttccatttctcctttctctgcacccaccaattcttcctagtgttcaccccagcagaacctccaaagatactcttcaaagcctttaaccattatcttgacttactgtctacttgggggcagcaacctacatcaactgcttgtataaatttctcacagttaatgccccaggttaattaaatatttcctgagtatctactgtgttccagacatgcattaggtcccaagggtgcaaagatgattaaaccacagtccttgccttcaagttgcttatattatagtagggagagaaacatatacagccatgtgttgcttgatgatggggatgtgttccaagaaatgtgttattaggcaattttgccattgtgtgaacatcctagagtgtacatacacaaacctagatggtatagcctgctacacacatggctatgtggtatggcctattgctcctaggctataaacctatacagtatgttattgtactgaatatcctagcaattgtaagcaatgataagcatttgcacatctcaacaggtgtaaacatagaaaaggtgcagtgaaaatacagaattgtaatcttgtgggaccaccatcggatatatggtcccttgttgaccaaaacattgttttgtggtacttgactgtatgcatgtaactataatagtgtaataagtgctgtgatgacctagaggaaacaggttagatctcattaatagggtcagaaagctcttccaagagaaaaggatttataaatttggatgtaaaaaagggccaggaggacattccctcccagtgtgagctaaggcacaaagacattaaactatatggcatagttagggaatagttgcttgttcaataaaaatgcaggatagaattctaagaaagagttggaaagatggtggtagccccgttggttgtggtcaaattgcacagggtcgtggaagtatgtttgtgctgtagattgtaggtattatgaagtgaaaggggatttttcacagtgccatgaaagatcgcagttgagttttggaaacagtggcatggcggtggaaaaaattgctacacatgaaaggccaagggccaggaaggctctatgaggccattgtagtcatcctggaatgaaattgtcaagacagaaccgaaagagctgggggagacctcaaagggaaatgaaaccagaaatttaactggatgtgaggctagaagaagagagagggatcagagataggaagcaggtttgttggatgaggagaggtaaggaatgagtttcgttttagacatgtggagtgtgaggcgatttggaaatgtctgtaagcaattggaaataaataactgttctaagtcaggagatctgcgctaacaatatatatttgggagaccctggtatattgtagtgatttgaataatagaaacataaggtacctccccgctgcctcaacaagagatttgtaaagatgaaaatggaaccatgcatgggggagggaagtctgcatttcttttttttttttttttttttttttgagacggagtctcgctctgtcacccaggctggagtgcggtgggcgcaatctccgctcactgctagctccgcctcctgggttcatgccattctcccgcctcagccttcgagtagctgggactacaggtgcccgccaccacgcctggctaattttttgtattttttttttttagtagagacggggtttcactatgttatccagggtggtctcgatcttctgacctcgtgatctacctgcctcggcctcccaaagtgctgggatttcaggcgtgagccactgtgcctggccagaagtctgcatttctaagagcaatcagcagaagcagggaagaacagtaagagtacagggacagaagtcaaaggggcagaaagttttgagatgaaggacggggcagaaatgcttgatgttgagatgtcaggtagcatgagaactgaatggggatcgtaggattcagcagtgaggacaccactgtggcctatgaaggaatgggcaataccagatggcagggggacctggtctgggagtgtgatttttggtggtcaccgtgggtcctttcccaggctggctccaggctttactctagcgggagctgtcctgcagcgattggttggtagggatcaaccccaggaccctcatccaccctgacccttggtgcttgtggtccccaattcccctatcatgaccatagcctgttcttggatcccagctgatagggatcagatccaaaaatttcctaattttacatcacaggactctagttggtctttttttattgtttaattaaattttttttcttgtaccccaaatcatcaccaactcttttctctccaccctgtccacactcagtgggtcaccattctccctatggtgatgccattgctggctggtgtcctcccactttatcttacatctgccctgggcaccaatgtccaacctgctgccatcacctgttgtgtgccaaataaagtctgaacttgttctcaagtgaaggacatcttcctttccactcatgtcccccatttcttctctggacccatgctccatcctagaaacaaatttaaattgtccccagcttgggcttttccacctcatccctttattcctctcacttggcctagctagaatgtcttcctctgtctcttcagctgtctaaagcccactcacccaatttggccctgcagacctctgccactttcccggatcacctcgctgtccagggtcttccccagccctgcagtactgcagcagctgattcacagatgacacgttgcaccaccttgctcagttgtaaagtctgagagcaggggttctttgtgcattctacagtgactgtgagttcatggtaactactgggtaaatgttgaccacatgaatgaattgagaaacactaggagctgttgcctaaatttcctgaggtttggagcctttgtaagtatttatttaaaaaattaattcacagagctgtgtccctgtctccctctcctctgttcctggggcccctccttcccattattctcagtagatggtttctttgaattggacccattgtctcagttcaagaagaggaaacagacatggagaaaatcagagctccacctcacctatgaggtgagcacccaagaagctaaaattagggaaaaagtacgtcttcttccctctgttaggtagttgtctcttttctcttggtctcaactgattccctatgcaccccccaccccctgcattttttttccttctcaataatgtggcaagcaaggaacaaaagctgagaaagagattttagggaatgaacagcctacaccatgattagggagtaaaggagagtctaaggcaggaagccagatctccctggcagcgtgcctgaatcgccacccccaaacccaaggacacacacatatatgcaaacacattctctccccaaatcttgacaagtgcagcaccagaaataaatgagcctccttaagtgctaaaagaagacagggaaacagtaaggtggatttcacgtccaaaaagttgcacatcttttaattagatagtctcgcttggagatttctctaacttcagaaccaatttgagacacttactaacattcagctttcacttggtgtctgagacttttaggaacgcgactgcaaaaagaagtgttaacctacatatgcgtggaaagtcatttaaaagggcaatgaatttgtaaattaagccaagtatttccaaattctagattttttaaagtaactttgatgtttaatcataagcatcttggggacagggagcaataagaatctagcatgtactaagtgtacactacgtgtgctgataggttgatatctagggccctggactcgtggctccagttagtgaagaagagttggttcacctgtctgaaatgatgaaggaaaaggtggatctgcacacttcctgaggagtattattcaacaatgcgctgtgaccggtatatgctgttggatccctgacaggcttaggtgacagctgagtcgaaataaaggagggtcatgtaccgtcgggagggatagaagtcagctctgcagtgagatttcttccacagctctttggtggccagtgatgttaattggtcatcatggtatcagtgaatgatccattttgaagttgagcacttctcattcaagggtaacaagcacagcaaaggatgacatttcctattttttaaaataagaaaatgtacctatacagataaaagcaaaggagaccagaactgggtaaaggcagcggttctaatgagttctttactaattcagagtttagtggattcagattgaaataattaattgttcagccctgcttggctgtttaacaacaaccgtgttagtttaattgttcccattcaagataaagaattgtgtaataagggcctctgaaaaaataatgccattttaagttgaattttaataagttctattaaataagtcacaaagccttgttatggcacttagaaacttctggcattacagagtaaaaaccaagtgtactcagtacatgtgtcaaacttatttatgaaagaaaattatttatcccagcagtgattcaacaagaaggtgtgtaatgctttctggatgtcaagaaccattttaagaagttgctaatgctcttctgtatggccaagaggaagagtctgaacagagctctgaccctaagagtacatgctgttcccaatgttcagacaagttgtgttccaaaagcatttgattgtaaatgacttgtctggcacttgagtttcatttttctagagatggcgatgcaaatagaagcactgagcccagtggttttattaggttggtgcaaaagtaattgcagtttttgctttacttttaatggcaaaaaccacaattaccattgcaataaccttgcctaaaggaggcagatccgagtgtcccggtggtagagagagaagcctaggcatcctcagccctgcagatgctaggagggttctggacatgccctgaggtgccaggaccagccactcatgggaaaagtgcaaagttttttgagtaagacctaaatgaaatccagctttaactctgccatcttccagctgtttgtctttggacaagttacctgactaaacatgtttcttcatctaaaacagaaaacattgcaccaacttacatggcagaactgatgttacctaaggtgcttccgttcaaagtgtccaaactctctgtccttgcaaacatgctcccttttggccttaatcttctacagccaatcaattaccaggttctatagtttttacctcttacatttctctggaacgtttccgtttacctccaccccatgacactaccctagatcagccacgtcagcatctctaccataggacccttaaatgtgccccactctctcctaccttgacattctccttgcacccagtattgtttccctctaatccattcttgacagggcaagagctggagagcattttcaaatgcaagcctgatcctgtggcgcctgcttaaaatctttgtttttgtttttgtttttcttctcattgccctttggataaaaaccaaactccctaacatgaattttaaagcactactcactatgcggcccctgcctccatctcattcctgacattcctccgcctccaaccccacatacttgctttacttagttatttaagtctcttcagtgtaccacactggcctcctttctcgtatccagccctgaaacaggagatccctgggctgaggacacttttccttcattgtgccccccttgcttcaccaggctaacttctgtatccactgccctctgtgaagggcgtaggccaactctcactgttggttattaggattccaattgcaacacccaatacttctgttaatggctgttgtgatacctcggttcttgtcttcttagtttaaaagaatttaaacaaaagacacacagcaaaggagatgcggcagagagtcattcactgcaaaaggaaaagagtattttgaaagttagatgcagaatagacagtataccctgagagagagagttcagggtgggctgcttgcaagggtgaggcagtgttgattattgctagagaaaccccctttgtgggagtcttacatgataattcataaggagttgggaagaggtgttgctagtaagcatgttctgggtggtcctctgggtgcacatgcactgtagctgtatgtttgtgttcatatatcacatgtctcattagcatcttaaatctccacccaggggtgtgttttttactataaatgagcaaagggtcagtttgatgacaattaaaatcaaaatgcacatgccctagagaagggacagtccctcctgaagatagctttgcttaaatgagctcatttatgatgtgaatgccaaggcttattgtgttggctgtgaggtcaccaccaatgctgcatcccgagaacatggtcacttccttgactaactatcctgcctcacttcccctctcaaaatactttattgtaattctagcttagttctctggtttacctgtaggttaaagggctggcacagtaaggcaaggtagtagtaagactgcaggttttgaactgcctaggttagattttaggctctgctccatatttgcttgtgaaatgactcatcatctgtaagcctcaatttcctcacctgtaaaatgggtggaaatgatgctgccaatcttatagagttattctgtgagttaaatgatgtaatatatatacatactgatgcacacagatgcatatatgttcatatataaaaggtctaagtgcattgactggtgcataaaaatgccttcaataaaaataaatgtctttcaaaaaatgccttaaaaatacacatacaatggatacttactaaatacttacaggcttttattgttttgttttgctttttaaagcaaggtattcctgagactgttttcttgtgagccctttgtctctttttcttcattttccattagctggataagatcagagtctcaaagtgaaaagtgttaacactgtgtttgcttccctatttgctcattttttccctccaatctatgtagcctttacgtatgacataaagatgtgcagtagaatgcgggtgggtaaagaaaatattatattcacaaaatgtgttctccagccaaccagtaaggcatccctttcttactagttataggctctgcttctgcccttgtctttaatccttttctatttctgagccccttccttagaggctactggctgaggaagtctaatgtgatgaggtccgagcgtgaagttcactcagcaaagacaggatggtggcatgcaagcaaattaaagcattctcagctttccagttcactctctctgcaaacaaacaaacaaaaattcatagctttttaggtttctatttttaggagttgccaaatacatttcaaaagcaaaactacaaattaatgcagcatggggtatgtgacattttttaaggtctttggaggagatgacaaaacaaggagcttcccactttccagggttgtaagtttttgggaaaacatcaagtgcgaaaaatcaataaacatcctaccttgccactgaattgtgtgagggtttcctgattacctggtagtcaccaggctttagaagagttattgtcatttcgattttcagatgagtcactggatctcttgcccccagggccacttcattatgattcagtgcaaagtactgacagcactggggcttccggaagggagtggtgtcgggatgggggttgctgttggcaagaggcttaattgacacctttgatgtagcctaagacagaacctgcacctcccactgctgcttgggagacgtcagctttacgcagaaaaggcatctgctgatgaatcctgcatctcattcagcctgctctgggagcagccttagccatccttaaactcatccaaccgattcccatttccgcgggtgcttggcttagtgctgagacgggattccgccgttggtattcaggtccaacactaagactgtgtccatgttagaactcatagaaggtaagtgaaatgcattgctgctctcccttgtggaaagcatttattttgcaccctcaagaatctatgtgtctcctggttaattctacttcactgactgtggggctgtaatgccatttttacaggtaaaatagaggtgacctgatacatctttataaaaccatgtctttaagtgtttcatctgttgttagagatgatgttacttagagaaaagaatggcttacttgagttctgtggctttagttcagtttagtgaaaatgtgcataaaactcttgagaactgggtagaattccagtgatttgaacttgttagcagtttttcttttcaaaggcagcaaagagaaactgtgaggagtttctcagcgtctgtggccaatgactgtcctgttcaaggcaggtccatcacaatcagcctagggggatggacaagacacaggtggatgcaggacatttttctagaagtgagttattaattatacaaatacagtgatctatttatcaggtcactggaatgtcactggtgatctgtgcttatatttattcctgctgggtagtactaggtagctaaactgaagagttaaggattaatctcattgaaaatgtctcaggaccatacattcctaaagtccctgctggcacagttaaagacatcattaatacattcatcaggaaagttgtgaaaggtacatcttaaaaaataattctgtaacctgctgctctatgaaacacaggatttacaaaactgtgactctctgaaggttacttccccaaagctgttcctcagtgtacatatggaagggtgtctagagttctagtagatggctctctatataattgtttatttcttgcagaagatgatttgtcatgaaaattatttaacgtgccatttttctctgtgtgtgattctttgtatttctag
    number: 4
    contig: 1
  - type: exon
    nucl_start: 940
    nucl_end: 1035
    dna_start: -36428730
    dna_end: -36428635
    prot_start: 313
    prot_end: 345
    seqshifts: []
    mismatchlist: []
    translation: VNGTPGSQLSTPRSGKSPSPSPTSPGSLRKQR
    seq: ttaatggaacccctggtagtcagctctctactccgcgctcaggcaagtcgccaagcccatcacccaccagcccaggaagcctgcggaagcagagg
    undeterminedlist: []
    overlap: 
    inframe_stopcodons: []
    number: 5
    contig: 1
  - type: intron
    nucl_start: 1035
    dna_start: -36428635
    dna_end: -36413313
    seq: gtaaggaaataagcaagctgcttgtttcagacctgtctcagccttggtgcagacaggtacaggtgccagcaaatcgtgctgctcgtctctaggcgatatctaagctagaacaggaggtgaccaatgaggggttgcttattgctttggtttagctagaactcagggcttttagcttctctgtaaccttgtccaaatcttaactctgagaagaatgcacctttgctacttcacttttacatactctcctctttctgttctgaatgcacaggctttattagcactagtttgtaagccttcttagttgtgatgagtttgattagatatcaccattaagggaaagaagaagtgctgtgaatggaggggagggccctggtggaaaattgcttatggtatggatggggccccagagcagcagagggtccatgaggtaggggatgggaacctatgacacgtgcttttgtggatgaaacccacattgagcaccttttcatcactacttgcatttatggagaatttggctgagcttggagaccacagtgaaaaagttactggaaactgttagcttctccaccctaaggaagagggtgagggttagtgcttctttcaggatggagagactactgttcttatcctgtcacaacctgtactgtttgtcttttccagtaataccaaggcaaaaataaaagtagtgggaagggggcaaagggggaggtacaatgccaaaaacggaaggccctttatggtcctgatttcagacgcaaggtggggggaatgtacgctcctaggaggtttcatgatggtgctcactgaacactttaataagcgagaactccttgcagtctactgcactcaaacacaagattcttgagtttagtttcttttattatgtgttttaaaacaaaacttctgagttccacaaaattacgtgtcatccaggatggaaggccctctcttcaagatttctgcacaggttgtgtctttaggctgccagacgtctaagagtgcggggcggggagattcagttggttcccatctcctttggagcctgttgcaccaaatatcaagtttggttatctttcttcactgattcacctggcatcaggtggaacttgttttgagcgtttgatgaagcctgggatttgacgccagcttgtccactaaatggccgtggtatcttagataagcctattatcttttctgggtctccattggaaacacaaaacaaaacaaggagcctctttccagatagaaagcccaataattccattctacctccatttgagtgttttcactatggtttcttcttggccacagtctaatttggaattttaaggtgttggaatcatttgtgaacaactccaagaattggccaaatttatttactctcctaaaggcctgtccttgagtgaaggaagagctggtcggtcattcttttcttgtgaacatcacccagtgaggcgtcaatctatagggaccgccattggatacagagcaggaagggccctctttctgagaacattctgtctcttagagtgtatgctttggagagtacacctagcatagaaatctgtctttattctttgagctaattaaactcagattaaagatttattggtgtcgtttatgcttagttgttgacattaagagtgattgggaattcccgctgcaaatgggagctcctctccttgcttatttattgaggagacctccagcttagggatgtaaagctgtgctcagatgtccctttcttggcagaatggggctagaattcgcttcttctgctttctgtatttccacttcagtatgattttgtccaactgaggcagaaaatttccattcagctctgtggctattggcttatataattaacatttccagcacttggggaatgattataagatatggctttcttatagattcttcattttaccatttaaacgatcagtgcaaacaccatacttgagagaaaaaaacaatcccatttgttttaggaggacaaagggtttataccatctgaaaacatttattgagcacatgttgtgaggcagggcactgggtatattctaagatggttccatttccaagcttttgaatttaggccataaatgaacctccccatccatgtgctgtgtcagtgcatgaaggcattcccagatgctttagccagaggagctttcatcttggcatataggcaactgcatcaaataatccctcccagttaaaatgggcctagaagatccctaaaaactgatcctgtttcaaatttggttaatggtcttctcaaatgattggctatactcctatgcaggaaatactgaaataagtgaaagatggcatgtgctaaaagaagacacttcaaagaataaattaactctttttactgcagattggaaaacagtagctacttctattttttccttctgtgttgcctagcaacatggccaagaaaatgagttgactgcccccaccccaacacacacacacacacacacacacacacacatacacacacatgcacacacgcgcgccttgcccccattttaaaatacaggaacatgagctgttttctcaaaaggaaggttgagacatttgactggtttctttacaaataggaaaatctagtttttacttatattaattacaaaatttgatcagctttctttcttctgttaaaatcacatttttatgttacctcttttgacattttggaatactcttatacaatgaaaacctgcatgccagacatttctcttcataagcatattcgtggcaatgtaccaagtaacctatttttccgaagcagagttatttaagttgctgtctacaggcatttgactggtcacagaagcagagcctggagactcttttcccactcatgaactttttttggtcccatttcttaatccatcaggaagaaatgtgttgtgttatgtaggctgaatgaagctccccattatactcccacatcactgacttttgtagattatctgatcagtcagatgatgtgaggagtgggtggtacaaaaccggagaaaagccaactctagacgctctctgcagatctgagctggttgcctggctaccaaccgagatctagtagcaggaaggggaggtaggaaaggagagaggaggtgatgagtgagtggtcggttggagaacagggaaagaacattgggaagggatttggggtgaggtgggttaattttacacgctttctgtcatccaaacataatattttgagaaagcaatgctttcttgggttttatgccacatgcaactacaacatttgagttgctgctctgggaccagaatttgctgaacgccatttgggcctcctgataaattattttattgtgaggtaagcacgttccttttctaccaagaatgggaaggaaatggtcaaggaagaattgcctagtcacatagtagtggagttgacctttacagacctcaggggccatgcaactcaacgggcatcaaggaaggcaaaagattatgagtagaccaagaggcattttcttgccaataaggcgaaaccagcaccattttgtttatttagatggtttctctattattatctttcctcctaatccaagttggtgacttgaaaaggtctaataatagtagaaactggggatgcccattcagtgctgctctcacgagagccacagggcacccaagaaagccgagtaaacaaatctatactgcccttcatcttgcaggacctgtaccgccccctctcttcggatgacttggattcagtaggagactcagtgtaaaagaaacaatggagcaatgtatatggtttgtgattgggtgaaggtttcacatttctgaagcaaaagtcttacagcaaaatacacaaaagagttttgcataccttgaaatgataaaagaccaaatcatccaaaagtaaatatgtatgcattttgttttcgtgatgttcaaccttgaaattgagagatttttaaaaatatctcccacatggatttgattggggagagtttgaacacaaaatgctgagatttttgtacagggcctggctctagatgaatttcatacacggacccaatattgagtacaagaacacactaaccatgtggcaatatagagccagaatttctgcagatggagttttcttcttaattataagtagacatagagatataatttttctgtactttctgtaaagcatattaaaacggcactagcaggcatattttttctaaaggttatattgtttttaaaatttgaattgcttggtttttagaggtacttttattacaaaataataaaaatacttgggtagattttttttctccctagacagtagaaaaagctacttactgttttgtgggttagtacatccgagagaaaaagaaaaattatgacaacgacacatctcataaagactctgaagttaggctttaggaacttgccttgtttttgttgtcaagtaaattttattttttaaagttattttattagaaacagtataaatttagcttaagctatatgccaatatgaagaacttggccaatggcattgctatagattgtataattttttcttacaatcatatacataattttttaaatgtgtaaaaactaaagctgggaattttttttttttccatacagacctaaaaaaaattgtgtctggactttttccaagaaatccatttgaaaagcaaaattcacttaaatggtgctgtataaatcaggcccagagtatccaaatctccactctgaaaaattctcaatcttgctggtgttttggaaattttcatatgcaaaactccttttgtgttaaaccaattaagtctatgattataacccattgttaaacattaacctactaattctgctcttctagtcctctattttaaaaattatagtcgtctttgcttaaacataaaataatgattttaaagtctgaatgttaaaaattaatttaatgtgtatggtctattgtatttaagccatatcctagtggtcatttacttttactagttcaaacactaacagtttaagacttgtgaagcatggttttgatattctccaggcttgacatatctcagtaggtgataaattaaaaatgtttgatgccatttggaggcttttacatgattttttttttcaaattttacttgaaaacaatttttaaatgttttattcaagatggagagaaattcagttgtcacacgctgttttaaatgttattgatttatctccctgataaattgttcaactagcaaattttaccatctggtttatagttacgtatgttaccatctcactttacaagtgaataaaatattccaaccaaaagaagaggaagaagaaaaaacgtccaggcaatctaacagcatttgaaaacttagccctataataattagtgcctcattatgctgtctgttggagagaaagacacttctctggcaggttattcaagagctgcaaactgaaacattccatcttgaaagaacagttcataataatacctgttccagacttcaggttttaaaactgtttccaatagaaatgaccagagactcctgctgagatcaaaaggctgctttattttagctgaaacagtaaacatctgtgaggttgcctatgctggtgtctgttttagttatgtctttgtaaaatgcattacttaatacagttgggtccataaaagattagtatgtatttgactaaactgccaaaaatacaaagaaagcagtggaacagttactttaaaactggtggggtcagatggtccagaacaaaaataaattccaataattttaacttccctgcactgtcaatcttatggacaactactgctagaaaggtccaataaatgctatttgttctaagtggtagatattgccaattgatatagagcccatggctttgtttagacagggcaaaaagaaactggacttgtactaattgccgatagatatcatggccaactttccattcaagcagttccaagggaagtgctttccacagcatttaatctcttgaacatatgacttctattaaaggactgttcaggggctatatatatcatttactttttgaaagtaaagtccctcagagattgaaacagcacaccatttatagtctttgagatctctttttatgcaaaacataattctattaaactaaagcagaaataaaaatttcttagcaacaaacacagaagttttcagttcattggtggaacagaattggtgatttataggcacttatgattgagttacttatagaattctttataaaaaaaattcggcaatgaatttttaaattgttctactgagcggggaatgcttcagcaaaagccacgcagttttgtcctaatgataatccttaaatgcgctctgaagacatcgtgctgtagttcaaagttcgatactttttcacttgcactcacttttttcttagatgtagacattgtagaaaaagatattaggaatatttccctgctttcagcattttagaagtgcaaaagttaaaaatatataaagtatgaagttcagtgtgaactcaaaagactatagtgctgaaagccacatggtgtgtttttgtcttgtttaatcaactaggcagggggaaaaatctagacagtttctgtactgccatagaattttaagaagtgtcaggttctctcatctgtatacatccctgtgcgcatatattggctcatctaaatattaagaacccaaaaaacattttctaaaaccatttgaaccagcgctgatgtactatatatatatataccctacataaccagccggggaatttccaacacatgccctgaagatctatacatgattgggctctttttctttctttctttctttctttctttctttcttttttttgcttaaaaacaatgaagtgtgcaagtcagatttcttaatgaaagtgaatgaatatatagaataatattcctgaaaattccacatattttaattcttggactgctaaatttttcatatgtggccatatatctatacaggtgtttgggtgtttatgtaaatttgccaggcttggtgtgtatgtgggtatgcttctgtaagtatctgtgtatgtgtataaaccatcaacagtaaagtatagtatttgtgatacagccttataagttactggctcttgtggaattatacataaaatcttcatgtaataaagtgttactctgtgacatattagttggggcatgtttaaattaaaaagcagtttgctcaactggtatggcaaatggttcaaaatattcagatatactgatttataaaaaaattgaaattcagctaaatccaatattgtgttaactattaaatataagtaacattaatgtttatattgatatatctttgttttcaattattaacaagatcgaatactatgatttttttctattgtgtgtgtatggatggcttgtagtggttgccaatcactatactctaaaaaaatgaaacattgatacagttgcagattgtcaagtataatgttggaacataaatagaagaaaatccagagtatatttgatatgaagtaagtttaataacaaagccagataacctgtaaggcgattctgtatgttctttcaaaactctaaactgttgacaaattttgaatatacttgctgtatgtgtgtatatatctacataaatatatacacacttgaaaatgttaatcgaatgaatttactatatatgcatacatttgctcatttatgcatatttgcattaaccttgctagcatctctatttgtgcatgttagtgacaactgtctttgattgaaatattgcacagaggcatagtgtgaaaaatagagatacactgaattcaatataccaattgcctgatatagcgtgttgtactgtcagttgaaaaatatttgtaattttgtgcctgttatgcatgtggaaaaaagaggaaatcagaggccctcactataatttttaagggtgcatgacatatgatgtctttaaaatgtggttcattttagtagattatggataaattccaagatagtataaatgatgcatgtaatacctgagtgtttgtattatatatggccacaaaatgtttttgaagccagggtagtagatatctaaaagttataggcaaagaagtatgaaagttaactttctgtgatgtgtttttgaggagttgatactcatcagtaagcaaggaattgagtttattttttctaagaactctttactttgaaatatattatgaatgttgtaaatttggataacgtttttataaagaggttacatactttctgctcacagtttcagttgattggatgtgtattctctttaaaaaaaaacattttgtgttaaaacatttgacacagcaatatattttttaaatccatcaactaagtccatcagcagagctttatagagctaagggttgacaaaatgtttcattgaactacccaattttgaaagttcagttactttgtgctgtggtttcattgtaaaatgttgtaccttgtgtttcacactggaccatgttattcctcttgaagttaactttgtgacacttaccaccttagaataactatataataaacaggaaaaactgcctatgttgttcagtgagtttctttcagaaaatttgataagtagacactgaaattgaaatgaccacatgtgggataagggtgaccttcacaatcacgtgtatggcattcttctgttgtaattagcatcaatgagtgatatttgagagactgcagaatggtaccacataacgtctaaagtataaaatgctgacagtaataacaaaataagattatttgatgaaaaattctgtttcaggtagttgcgttaaaatcaggactctaccttcctttcagggttgccttaaaggaggaatttgtcagacatatcgataactcattgaggagaagaaattaacatgcagttttaaaaccactaatggtgtcctaggcttgaaggcatttttcccaaggtgatctaatttgcaggggaaaaaatgtgcatgtgtatgtgagcatgtctgtgtgtgtatttatacaagctatttcttttaaaatcactggataaatatatagttttaaaaataaagttaattaaaataatgataataaaatacttgactctaactcagaacaaaaatcataatatatttcatttccaaaaggatagaaaaggatgttaaagaggataggaaattctgctgaccaagctagaaaaaatatatacatatttttctgagacagagtcttgctctgttgccgaggctggagtgcagtggtgcgatcttggctcactgcaacctccgccttctgggttcaagcggttcttgtgccccagcctcctgagtagctagaattacaggtgtgtaccacctcatgcagctaatttttgtatttttagtagagacagggtttcgccatgttggccaggctgttctcgaactcctgacctcaagtgatccacccacctcagcctcccaaagtgctgggattataggtgtgagccactgtacccagacgaaaaaatattttatattgcaattaccatttaagttccaaattctggttttaaatctaacatttttactagttttactttaatcttcgaattacattaactttaattggttctctttattatttccatgataaatgtccacagcaatgatcacagcaaaatataatccaagtccatagcaataatcattggaaggaatgtttccaaatttataaaaatttcaaattgtagttgcagtttcttaatataaccagagtttaacataaaatgtagcaggtgcctagaagactagtgagctcccttcattacaggttgggaatcccatttgaggagtaaatcatggagggaattattctatccagaggaaatacagtggatgacttcctgggctgcttccaaactacgatttcatgaagggtgtaactcatgagaggaggcttgtgactacccaatgacacaagtctccttgggacaaatggttcagattatcaatttatagatcttggcttgcatgagtatagtgattggacaattgaggccagaaaaactacccaatacaacaaacagtacagatctagttgtaactaagtgcatttgtctttgaaatcttggctctcgtggtttcactaacatagccataacaccactgtttccattcgcgttttctcctcctttcagtaaaccaacttcatgagtaacagttttctagtcttttgaaaaaattatccaaatctttatgataacattttacatttttcagtattcattcttacttatgctcatgcttatctgtgccataaactttatttaggctgaatgtactactatgaagattgcagacaaaggaatttggaaaaagcagttcctttgtgccttgtttcaaatagtggagccttattagtaattgcagagtgatgccttcaacttattgttctatacccagttgggaaataaataaatgtctggcttttctgtatcatatagaattctgtgggtttcaagctctctacaccaagattattatttaattttgttagagattatctttagagcttctgtggatctaaagtcaagatcaccaagacaactgtttgagtttgttaaaaatgtattgcttgtgtttcctttataagattgattcagaaatcatatgacagtgataacttgatttctaaattatttttaaccatttttcaaatcaatatcaactcagtaaggtaataattgtatgccaagataaaatgtgaagtggaaatggtgcaattatccagccaaagctaaagttgtgtggtgagatttttctaccttgattagatcaattctcttaattggatattttcaaaacctttatgcagcatggaccccagctgagtgacaacattaatacaaatggcaagagtaactcacaccatttaaagtgaactcttttccactacacagtcatcagatacatcttgataaaatgtggttagggttgttatgtcagctttctcacttacttcaaaaagtgtgatatgttctccatctgttatatgatcccaagctcaatagctacacttaggatgtgttcttacttagggcagtgcttttatgaaggtgtgccataaaagcatccaggtgccagcaacctgcccaaatggttcccattaaatctgcttgggggtgataacatttcaaatgtcacaatatctctcagagcagctaattgccctaaattctaaaataactgtacgttttgtactgtacacccagatgccttggaattagcgaattgaagcaaacataaaatcttgttggcatgtggactataaaatggtttatctgctcagaaaaaccaaaaaggtaaattgattccatttacaagcaatgaaaaaatataggtgggcttttcagcatccgttggttgtaaacaaaggctggttaatctcattaagttaattctaaagagcaagcacttacacattttgcctttactatgttcgaaatcctttcgttggacttaaggataataatagaaatgttccagcagggtctaagttagtctatttaggtggtttagtgaagaattggtggattacccaaagagccatcctgattactgaaatggcttcaactggtagacagagcaaaaacattaggagaccagatcagaatctaaaagataacagactggaaggatattaatgtaataaagatgacatttaacgtgaggaagtgtgaagtcctggacttggcccaggacaacctttcaaacacacaccagggagacatgacatagctgtgggctcattgtaaaggtgaaatgctatggcctcatccacataagccagtaagatcttgaagtgaattaatattctattcatgagaaagaaaaccctatccttctctgctttgtgctagtcagagcacacccagaatattgcattcactttcaagcaccaggttttttttttgtttttggagagacagggtttcactatgttgcccagggtggtcttgaatttgtgggctcaagcaagcctcctgcctcagcctcccaaagtgcttggaagacacagacggagaccagtagctattttcaaacacctaaaagcactgtcatgtgaaaagtggattagacctgtactgggcaactctagaaatcagagataggaccaataaatggcaaacatggagggacataatttcaacataacttacagaagaacttctttttttttttttttttttttttttttgagatggagtctcactcagtcgcccaggctggagtgcagtggcgcgatctcggctcactgcaagctccgcctcctggattcacgccattctcctgcctcagcctcccgattagctgggactacagacacccgccaccatgcctggctaattttttttttgtatttttagcaggagaacttcctttattttgcctcccattaatgatgaagggctgcctcaggaagtagtatgttcagtactagaagtatttggacagaggccatctgaccacccactgggatttctgtagggggcatttggtctctgaatggaagtggggcagaataggtaatatttaaggtccatcccagtcccccaaactctttgaatcagcggatggtcaccatcttggaaaagtatttagtattaactatcttacttctttgggaaaaaagagataatactattagaagtttaatacatttattttactgtctttgagcataataaataaaatgaaagctttccattttcagagaactctgtatgaccgtaagtacgtttttctcttgactgcccatcatctgttactctcaagcagcagaaaatttgaaatgacttgggatacattttcagaaacacaaaaatacagttgtaacattgaaaataagcagttataaacataagcaaacttgtcttaaccctacttttttttcctttttttttttccaccagagcctaaaatccttgagagatttttgttcagaaagcagagaaaacccagctggcattgtgacaagcattcagggatcagccatttggtggcactgttaaatccaattcattagttgataaggcggttgagtgaaagcccacaagtttatagaatgttacagtttaaaagatgttttcatgtactatgggtcagagctctgtatcgagtacctgatgttcttactaaaagaacaagcttttgggactgagtgtctaaattgtgaacatctttgctaggaaacatgctactgctctattaatttggtgaaagaatgtgtctttgtattctaaatttaaaacgccacgtgacaaggcagcacctgctagcctaaaccacaccatgtgtctccattatgaaataccatttgtgctgctgctggaagaaattcaaggtccagaaagcccagaagagaaggtctacattgtagacatttacttagtgcttttctgtttggaacaccattatgtctgcagcaaaaacaatgacccagaggatgaaggatctcactgttctggaaaacacacaccttcccctcaaatgtggttatgtttattttcttcggttattgacataataaatctgccttgtgtcagcctcatactgcaatattataaacacaaggttttcacaaaaagatgtccatccataaaagtcagcagagggtggcttagaagctcctacatttatagtcccttccacagtgtgggttatgggtacatagtgtcacactaagaaaaactctgtgtcaaggtgacaatctcaatccgtttttgtagcctgacatatgacaaatgtgtgctgctggttacaaaagatagaaaaacagctcaagtcaccaggcttactgaggggggatttttatagtattggaaaataatgggcacattacacaaactgtgtagtattcaggggtatacaagggtcatctctcaacttttagcctgttctgtagaaaagcaggtgtactattgctattactttaactttcatcccaatggtgtcaactgtgagctttgatgaacctgaccaatgggacatgctcatcttagtcacacccaggaaaacgttctgtgatgtttgacttagatggctctgcagtgacttaggcagcatttccccaactctattaatctttttaatgaaaactaaaatctttgaatctcctatgcaggatactgtagaccataatgaaattacatcaaacctctttcctcctactttgtacatactttaaggctgaatgggttggggaggaggttgaagggaaacaggtaagcagaggaaaaataggtcagctttgcttctcgccacctcttcattattaattcaactacagatgctctttcccttctctctgctccacagacagccggcaccatgagccaatgccgcccgccccctcaccgcctcctgctcccatcaggccaaccaagtggataaacccagggaaacagaaggaagatcttttaggacaagctgtgttcactatttagaaatagcattgaaatgtgcaaattgttttctcaggaaatagatgcagagatggaaacattcattgttaaagtactgccccatagccaatcataatattaaatatttggtactgttttttcctctgagctctctcatacagttgttaccctgtttgctttcatggatcttgggtcaaaaatcaaacaaaattacaaggcctaggcttttattgttgtctttacttcagacttattatgtaacgtttaacaaaccaataacctactcagtgcttatgttttgatctcaagatggaaatgacaaccccactctttaacctttctcctaaagttgtggtaaggtggagcatttaatttttttaaggatattttataaaaacaaactgaagagaaatgttttctgtcagaaaaatagaaaaaatagtggatgggatcagtatagtgccacatttgagggccatttgccgatagtctgtggaagagtgaggtgagatgcctgaactctgccaaacccaaacagcgagctaaaggaccccgattttgagcaaaaggaataagaagtcacggaacattcaagttcacaataaccagcttgatcctgttatcacagtctattcttggttaatagggagagagggagatgtggccccagttgaatatgctgaaggcgtctttttccaagtgttaagatcaaatcctccctagcatgggcaaagttttctcctgagattccgggctgggcatggtccctggaaactcaggcattctgacccagtttttgaattaccggtttctgttcccctacag
    number: 5
    contig: 1
  - type: exon
    nucl_start: 1035
    nucl_end: 1120
    dna_start: -36413313
    dna_end: -36413228
    prot_start: 345
    prot_end: 373
    seqshifts: []
    mismatchlist: []
    translation: SSQHGGSSTSLASTKVCSSMDENDGPGE
    seq: agctctcagcatggcggctcctctacgtcacttgcgtccaccaaagtctgcagctcgatggatgagaacgatggccctggagaag
    undeterminedlist: []
    overlap: 
    inframe_stopcodons: []
    number: 6
    contig: 1
  - type: intron
    nucl_start: 1120
    dna_start: -36413228
    dna_end: -36410278
    seq: gtgatgagcttgggacttggtatctgaggaggcagaggatgggttggctaaatttactccaagaaactgtggcttctcaagcggaatgacatggacaaggctgagcagctcctgagggtcaatcacaaggggatagggttgaatatggtgcccaccagggattggtatctgctctgtgagaatgggaaggggaagttggcccatttcggagacatttcccatcctctgagggcatatgtatcctaagaaggccagctattgcctgctttggaaataagaggggatcgctgggatcgtggctgcttttgttttcccaaactctgttcacttttagtgttactttaagtgaacaaaggccaaatttaaagacaatttattcttttgactgttgtagtctcacagatgtactctaaattaagtgaactcaatacatgaaatatggttttacaaaaagaattggtggaaattgcaaaaatattcttgaggtaattcactgcagaatgtctctgtgatgtggtcaaatgatcaggattccagaaatgactttttcactaactcactggattgttttggacaagcattttcaactctctgcgtcttacttcctctcctatgaaatggagattgtgaatcacacctatttccttcctgaaggctgttaccaggttcaaatcaactgtggggaagtatttggaaaagataaaagtgataccatcaagccactgttaaggaatctgcttctcttacttgttttaaatgatatgatttaattttttttccgaaaaaagtaccctttgggaagtgcttttattatattcagtgaaatatgtgatttacagtataattattttctgactacaatgcaacttcagaattttttgtatttccagaaatatgaaattcagccacatagaagtctcatttgttccaaagtgttttgtatcctttgaatgaaatgaaatggttcttgatttaagcctttggctaagccttttttttcttttcttttcttttctttttttttttgagatggagtctcgctctgtctctcaggctagagtgcaatgacactatctcagctcactgcaacctccacctcccaggttcaagcaattctcctgcctcagcctcctgagtagctgggattacaggcgtctgccaccatgcccagctaatttttgtatttttagtagaaatgggatttttccatcttgggcaggctggtctcaaactcctggtctcaagtgatccaactgcctcggcctcccaaagtgctaggattacaggcatgagccaccacacccagcctggcttagccttcttaaccaaaagtgaggaaaggtaccttttatgaatagtcaaggaaaaaaaatcccaagccacgtgctttgaatgggtgtctcagtgaatgctcccaccagaaggcagaatggaagtaccttcttccatttcccacctgcagggtcacacttgtacccaacagccaaggagggttcctttcttagccacatagtaaagagccttaagattgtgtcatctgggagctgttttgtaaatttgggtgctttgcagtagacaaaactcccctggctgagtccttcaaacagaggcaaaattgtggcttctttagaggggtgagatggggttagggggattggctgcagccctcactttattctagagaccacctagatggcttctagcagggtaagagggaaatgtcacctataaaggggtgaagaggctgtaccaatgccaaggacaaaagtagcagcagcaaatgtcctacatttgttcaacgctttccagaaatttcatcccctctagaattcagattgatgccaactgagcatcatcataaatcgagaagaaaggccctcatgcagatatctgatgattatgagtctccaacaatacagagcaagcatgaatacaaaaactactaagaaagcccattcaccacctaaagttttattttgaggagagatgtttagtctcagtttatgacgaaaggtcggaagaggagtgcatttagaaaacacaccggggttccatcacattttgcattcaggttgcctgagggagagctgggatttatcactttaaaacatgtacattttagagcccagctataaaagactttttacacccttaagatgttaaaggttattcagtatatttacgtgacctaactgtggcttatttagttttatggccttagatatttaaagcattattaggcatttgtaaaatatttcaaaatgcattttcagggggaaaatgtgttgtgttagtggcactaacataattgaaactacaaaactgttccattcacagacataatagatagtgtagttttaactcaacatctgctatgcagattgctggtgagaacatttgtctaaagtctgctcgttgataccgaggacgggtggccatcagtgcttagttcatgaggaattttacggagatttccatttcaggatgtagtaaaactaagtgtccaaacagcaggcaattttcatgcttgtacagtgtcaagcagcccagagtcccttgcgaactgcggttgcctcctgcgccatacatgggaatgctatttttctgtacacagtgggtattcagtaaacactattgatcaaattggcgtgaagtaaaaggagcaaagcttcctcctgagaatccctacggcatcagaaaactcaagtttctcttatataggtgggagtggaccccttacgtttctttttattttatcatttgtcttagtaaaaactgttgagtatatacaatgtcagcaagggtggggaggcagttgcctcactgtacagagaatgacatattgattctgaatccattccagtcaattagatgatacttttaaatgtttccttgtgcaacatctgtgttcccttttcaaccaataaaaaagtattaatgattctttcag
    number: 6
    contig: 1
  - type: exon
    nucl_start: 1120
    nucl_end: 1229
    dna_start: -36410278
    dna_end: -36410169
    prot_start: 373
    prot_end: 410
    seqshifts: []
    mismatchlist: []
    translation: EVSEEGFQIPATITERYKVGRTIGDGNFAVVKECVER
    seq: aagtgtcggaggaaggcttccagattccagctacaataacagaacgatataaagtcggaagaacaataggagatggaaattttgctgttgtcaaggaatgtgtagaaag
    undeterminedlist: []
    overlap: 
    inframe_stopcodons: []
    number: 7
    contig: 1
  - type: intron
    nucl_start: 1229
    dna_start: -36410169
    dna_end: -36402444
    seq: gtgagaaggatatcatttgcatcaaaccttaaaggttacatttggcgttatgttttccaagattgtgtctctatttccagtctgtggcacatatggaataagttaatgtctcaaccccaaatgcaaaagaattttttgcaaaagaaagacccatctaacaacagatttgaaaaatgtagtgatacctggggacaatctataaattaaagactttgatttttttaaatgtactcagagagacgttgccagctctttcaggtaagcctttttattgttgttaaaaaccatattgaatagtttttctcacacactttttatgacattttgtagaggtcagaaagttcttgtgagagtatatgtctgtaatgcatactagcataggatgaaatacatacacgatcatcttgaaaagctttaaaatgcatatgtattgaccccaacagaagtggtatttaacacattaagacgtattaaaatgaatgaacccggtactctgtggcccaaagggaagggtttatcctgaggttctagatacctaatggaggacgttagctggtggctactagacggaaaagtgacaactgataaagttacaacccagctacgggggcctcaagccctccactcggtatcagatttgggtttcttttcctgagcagctgcttgctttaggggagctggtcagccagcagcttctcctcagggctggtgggcagaatactgcaaagttgggggaacttgcctcattccttgagggactgtgtcctctggctttctgggggctggactggggggtacacacttccctgtcacctttctctgcccgcagtggggctggacaccctgcccattcttaatcctccgagaatcacactcctaagctccactcagagaggacgactgaggagagaagacagatgagaaggctttggcctggaagatctagaccttgcctcctctacaggctttgatttagaagcacaggttcctgccatatcagagctggtagtctctacagggccccacatctcatgagggttcttcatttggccaatagtcacttatgtgctcctggcaccccttgcggctctttggaagctgcttccccagctcaggtagcagagtcctccttatggacctttgtgcagaggatctcaaaccttgttctactccaacacttcagcaaggctaggatattcccaacagggacagagacccagctgagcagccactgtgcatccaggaggggcacgagtcatagggagcttgaaaaatctgtgagttgatgctgccaggccaccgttctcctctctccctctcattcccccacctctccacgaagcttggccatttggcacatttgtgccaaacatggaaaatgtccattgcattcctgggcctcacacctcccaaagcaggagcaacctcattttgctgagcataaactatctacaaagtccttaatttatgacatttcatttaattaacacaatactttcataatatcagtattgttgtctccacgttatagatagaaaacatggacatgttaagcgcccaaggtcagtcaggtaagaagtacttagcaagacataggtccgagcccagctccaaaaaccacacttttaaccactttactccactaataaggagcctcccataagactctggcttagctgagccaaaatcacacacgttccctttggccctgtacaaataagactaattaatttgggaaagccattcctatggtaatggatagaagcgtgcatgcaaataaatgtgtgcttatataattttatatttcattgatgcttttactgatagtaaatctggctttttttggctttatttctactgtagcagaaaaccccatttctagcagattgccatgcccctgagctgtggggtgtctggtgatttgccagcatctatcatctgttaagtctgacatggtggcatgtgctgtttctcctagctagttcttggattgggctggtgtcttggtccaacaggactggccttctcacaatagaaatttcccatttctccatccagaatcaatttgtttctttctaacttggattgtgtttgttttgcgtgagttcacatcttgggtctcactgtatgaaacttcagaacctaaacaccagattgctccatgaagttagtattcggctcctgctgaacgaggacatatggcatgtgccctctgtccccagaggtatcagaaaacattcttctaatattttccagaggtccaagaaaataaaaagcgagctaagaatgttgtgaatggcacacattgcttgcgggtacattctgctgtgtttggaaggatgaatatgtattaccaagggtgaatatgcctctcctctgctaatcatatcctgtcacaggcaagatttgtctacaacaatggacacaataacgatgtctttctgtggtcctgttccggcatagtctttggcagctaggtccatttagatttctgcccatgctccaggagtaacttcttgagtggcctctggggtacctgggacatactaaaggaagttagtggactgtgactccagctggaagagacatgctctactttgaagctgtttcgtggagcattttgaggccccatagcaaactcaaagagcagaaaagctctaatgagcggtcagagcataagtagagggcgtgatgtgagatgcctttcatccctaactttcctggctccgtgtggactaataactacacgagccaagggttggggtgatatagtcatgagcagggatggtgcccccggtggctcttggtcgtcttccccacctgcactgctggcattgcttagtgatataggcaccagagatgaattaaaatccttgctgcggatgcttctgtctctcccaccggcacctataagcctgaggatgtgtgccccaagctgctggctctagcaatgaacacaagcaggctcaaatccagcagaacaagcagagatcttagggtcaccaaaatgcattgcttccacctagaaaatcttcaaaattctcaataacctcaacaaagcgaccatgtgtctatagtttgaaagcatttccatcagaactggaatttggaggatgccttgtgctgaaagcttagatcactgctcttggctagtggattactgttcttccttctttccttcctgaggagcctctggctcctgagagccatggggcccttgtcaaattcaaaatcaaattccacttgggagctgtctgacaagacactgtggaatgcctcagttctctgctctctgctcttggcagttatctctttatggaggaggctgagattgggctttgttaggattacttggtaaacaaacggtgtgttactaactcctttttgctagtgttgagggtggtattcctgtcattgtgctaactgccaccatcctctggagtttccacaatatatgcagagcacctcctagttcaggcttatgctgggcacttctggggttacagagagagacaagacacagccccatacagagaactttacccacaaacaaggattgccatgaaattcaatgaatgctatgggagaggaatgcttgggagctgcttttccttctccatatactctttttctaaatccttcaaaacatagcaaacaacagcaacaagagaaaccatgttagcttagagcatcccaatctttgctagccatttccacaccaccacctttttttgacacagggtcttgctgtgtcacccaggctggagtgcagtggcaagatcatagctcattgcagtctcaaagttctgggctcaagtgatccattctcctgccttggcctcctgaatagctaggagtataggtgcacaccaccatgccttgctaatttttttgtttttattttttgtagatgggtctcactatgtggcccaggctggtctcaaactcttgatctcaagtgatcctcctgcctcggcctctcaaaatgctgggacgacaggtgtgaaccaccatgcctggcccatttctttttttgacaagcattctgctacactccctgggtgaggggtgcagtgggcagaagactggcctgagttgggaatcactcagttgaacaagacagctgtctccaaaccatttttagcacaaacaccaaaagttggatttaattaaagtttgtaaaatttgaaaatttccctctagtagtttgggttctaaccttgggtcacacttaataagaaggcagccttacaaattgatttcccttagtcaaggaggaagacaaagttttctgttgctgctggttttgttgtggtaaagagggttctgtaaaaggtcaagaacataatttcaaaaacaagcaagcaaacggcctgtattcacctcaccagtaatcagtcaggtcatctagtattcttctgagtacactcaaacatagacaccttaaagacaaggatcaggtctcgttcccctctgaatccaccaaagagccctgcgtcccactgctgaataattacacaggcacagcagtcctcagagttcgaggtatgcaggaaggcgaattcattatataagattcgatttcttgccaagtgttttcacttaaagcagacacttatattcttattcttatgacacacatttagtctcctaacacctgttttcaggcacactttctagactagctactttcctataaacctgtgattctaggaattaatttttattatgtggcttttattatggattttattatgtggctttgtagttcggccctcagggaatcaaaaaagaaaagatgcaacattaatttggtggtcctctgtggagctcattgtccactatgaaatatgagtagatgtaatggaaggtttaatcctattacgaaaggttgtatagtggaaatccacaaggtctttgttcctagtaagccctaggtttgctgccctcttcccctcagctgtaggctcaggacagaacctgcttccttggcctgctgggagccaacacaccctctggctcactggggatcctgcttcttgtctggctggctgtaaagggggttcagccctcctgtgctctacaccagccctgaggattgagtgctttaaaattactccttcaagggaaaagagcatcaaatggcaaacatggggaaatcaccaagctaagaaaccactttctcttctgaccagcacggtcctgtccatccatcccctttgtggaggtggtgaagggaacggcagcttttatttttcagtctcacaaacatcccttcttgctctctggccttgcctgggattgctgatggttacccaggcaggcagtgcaatggtctagattccctgccatccaatgggacatgttaagccagataggaaattgctcatgtattccaacctgagatttgctttatcataattttttagtaatttatgaaaagcagaatccagaaacacttgagcttttagttttcctcgattaagtattttcaagtttgtagacaaactctacaggagcctcttaagaagaagctacttagagggaccctgtggtcttataggatatagagcttctacaatgaagaatctcttcacacgtgaatcatttcactttctcattttctcatttatgtttgctcttacattttaaatttctctgtcgcccaggctggagtgcagtggcatgatctcggctcactgcagcctttacctcctgggctcaagcaatcttcctgcctcagcctcccaagtagctgggattacaggcacgcaacaccatgcctggctaatttttgtattttttttttagtagagtcagggtttcaccatgtttaccaggctggtctcgaactcctgacctcaagtgatccgcccaccttggcctcccaaagtgctgggattataggcatgagccactgccccaacccacgttttaaatttctaatgttaaatatttggtttacactccagtgccttctcctcctctaccccacagtcttgctggtggtctagtgtttatgtgggaacatctagcacaccaagccctgcatttagccacagcctggctcacatcccatcatggcctctctgcccagccatggcagagtctttgttgaaagatcaacagagacagtggcaggggcatccttgggcttctagtgcattcccttcctgagtgacagctatgggaattcctctggacagccgcatatctgcaggaggggagccccgaagcaaagggtttaccttctaccacctgaaccccaaagccctctagtgaggaaaagaggcttcgaagtcatcatcttgtgattttattcagcagatagaatcataattcagtgttcactgttttttgaggccggcaccatgaaaaagcctggaagtgtcatggaagaagcatttttaggagtaaatgacatgaaaaatttctagaatgccctcaaaacacattaacgcctggtctcttgattcgcttagaggcaaatcattttcttgctgtaaccatataaccaggaaatcccacttaattcaccatactgaagattttaaagtcctattttaaaagcatgttcttaattaacctcattactatttgtgtccattggatccacaaaattggcttttatctataggtaaaaagctaggctctcccgatttcacaccagaaataaaacagcaatgcttgtgaaatcgtggtttactatgattatgaagtatgcattgtgccctttaataatagacgtgttcttgtgtttgtcactacagtttcttagcaatgttagcacaaatcaggaagctgtttaaaggtagcgatacgactaaatccttcctcctacacctatcacagaggaggggcggcgttcactgtgctatgcagggagcaggggcctggagaactcagagtccaattttaaagctgccatgtggctttgggaagtgagtggatttccactgtcaccttcattttctttcaaagaaatgagacagcccataaaagggcccaggggtccccagggagctctgaaatagattttatccctttctttacaccttgaccatatcatctatgagttctccagcggaactcacacaggctctcacactgaactgaggtctaaagagcgtggagtgctttctctagagtcttcagtgtaattgcatgaacattcagaaaactgtcataggtgccctgggtggatagagaacctcaggagagacttgaggaaaggggaagggcggaaactcatctctgctttaggctgctgctacatcacttcggagggaaggggagggaagagtaacctggcagcaggagaagctaagacacactagcaatgctagtgttttgttttgagagcaggagtggaagtttattagaaagttttccaacagtaagaaaaggaaggaaagtacacttggaagagggacaagtgggcaattcgaggaacaaagtgccagtgctagtgtttttattacaagtacggcaacataaatagcccaagatttctctatgccagcagacttactgtccttacacttggtcagtccatcaacgtttacatatttatttgtttttttttaaaaaaggaaaggaaatcctttcacaaaatatttacaacatgatgcaagatctatggggtaggaaattgatccctgacaaaataattcaatagatttgaagttaagtttcattttaaaaacatgaactttctcttcgcag
    number: 7
    contig: 1
  - type: exon
    nucl_start: 1229
    nucl_end: 1287
    dna_start: -36402444
    dna_end: -36402386
    prot_start: 410
    prot_end: 429
    seqshifts: []
    mismatchlist: []
    translation: STAREYALKIIKKSKCRGK
    seq: atcgactgctagagagtatgctctgaaaattatcaagaaaagcaaatgtcgaggcaaa
    undeterminedlist: []
    overlap: 
    inframe_stopcodons: []
    number: 8
    contig: 1
  - type: intron
    nucl_start: 1287
    dna_start: -36402386
    dna_end: -36401891
    seq: gtatgtataaaatttgttcttatgagataagagtgttcaagaggtcaaaagaaacacaaagatcactcccaaacaaatacaagttcaccctaagggttgaattttggtggaatagaatgttatacacttactagaatataactttatgtatatccctgggataaaagttatttggaatgattagatatgacttcacttccttatctttttgtttgcttactctcttcccttcttaatgtgatctaagtttcatcccattctttgctatgaaactgtagttatcatgattggttctgaatttgcaagcattatgtaaggatctccatatctattggcaattctaggctatatctgaatatcagaatataagacaggcttattacattttaccaaaatgcatctctcttgacccttacatagtatagttgtactcatttgagttagccctccacatgttttatggaagctgatgaagataacttttcctttggacag
    number: 8
    contig: 1
  - type: exon
    nucl_start: 1287
    nucl_end: 1407
    dna_start: -36401891
    dna_end: -36401771
    prot_start: 429
    prot_end: 469
    seqshifts: []
    mismatchlist: []
    translation: EHMIQNEVSILRRVKHPNIVLLIEEMDVPTELYLVMELVK
    seq: gagcacatgatccagaatgaagtgtctattttaagaagagtgaagcatcccaatatcgttcttctgattgaggagatggatgtgccaactgaactgtatcttgtcatggaattagtaaag
    undeterminedlist: []
    overlap: 
    inframe_stopcodons: []
    number: 9
    contig: 1
  - type: intron
    nucl_start: 1407
    dna_start: -36401771
    dna_end: -36397012
    seq: gtgtgtattttggaaagaaagtaagtctttattgatggcaccgcacttgcctatattctagagctctttcccttattttctcccatcagtattcaggttctcatttctgtacattggcccagtgattaggaatgttcacaggagaatggtacacaagggctcaagtcccagccttggcacaaagaggcccatgactttgggtctacctctttatgtctcactttcaacatatgtaaagtgagaatattaataatatctgcttaatggtgttattgtggggatgaagagatggcttccaccagtttgtgtgacacacaaagcattaggtaccaatacaattgtcgttgttgtaatggaaaatcattcacttttccatgaactatatccaaaggtaccagccatcttgtaaaaacaagctttaaacttttagtcaccaacataatgggaaaatagcactgtcctaataatgatgtgaatagtgtactgactttcagtgaatgtcgtaatctcatcctgtcacataatattaccttcttattctatgaaaacaaactatcgggatagccaattgttgatgacggttgaatggagatgaaaggtctcttacctgttctctctccttccatacatttgacattttcgggaagtagaagttttaaaaaatggcatgcttcattttcatgaagctgttgtgttctcaagtcttttctagtatattcatcaaactgaacgtgtaagtaatgtctaccttagttggagaatgttgtaattggttgcaccgccttctgcatcagctgtgagcaccgccagggggcgcctcaggctcccagggcatgtttggaatccctacactgctgacttgaatgtgaggttttctcttttaaaaattcaagacgaggaaagcatttagtaagctaatctgcgatgatatgaaaaatgttcattctagggtctttaagtttttgttatttagaattgcttcaccttagacatattggcattttttttaacttagtggttatttgtatttataggtgaaatttatttttagtctacttcaaattaggacttgtttctttctttctttctttctttttttttttttttttttgagatggagttttgctcttgctgcccaggctggaatgcaatggcacgatctcggctcacggcaacctctgcctcctgggttcaagcaattctcctgcctcagcctccctagtagctgggattacaggcatgtgccaccacgcccggctaattttgtatttttagtagagatgggatttctccatgttggtcaggctggtctcgaactcccaacctcaggtgatccgcccacctcggcctcccaaagtgctgggattacaggcatgagccaccgtgcccggccagacttgtttctttcaaagaatgggagcctttttttagtaacaagggtattgtcatgtttgaggctgagggaggtaaaaatgttaaactgaaaatccaataaagaaaagtcggctgggcagtgtctcatgggccaggcgcagtgactcacacctgtaatcccaccattttgggaggccgaggaaagcagatcacaaggtcaagagattgagaccatcctggccaacatggtgaaaccccgtctctactaaaaatacaaaaaattagccgggcatggtggcaggcgcctgtaatcccagctacttgggaggctgaggcaggagaatcgcttgaacccgggaggtggtggttgcagtgagccaagatcgcgccattgcactctagcctgggcaaaaagagcgaaactctgtctcaaaaaaaaataaaaaagaaaagtcgatttcatttgaataaagaaaaaatatgaagattttcccgttggtgctttattattaaattatctttttaccaacattgtaaattatactttccccagtaccaaggagtctttttacaacaatgttaatttttaaactaacaacttcaagccattctgttgcccttctatgtgctgttagaatttgattaccccccgttattattgacttacccccactgttggctgatttttggagtgctgagactaaatgaaatttcaagatggcaaaggcttaggcactctgaacgcatttggtgagaaatcttagtctgtcaatcgtgtgcttggttaggagactatggtaaggtcctcgttgcacttaactgcctttgtgaattctctctacatcaccaagataccctagaaaggccatagaaggtctctgtagcccagcgctgggaccctcaattgtgctgcaagaccatacccttcgatttaatctcacccagaacgccctgaggacagctcgagaagcttcccagggaagtgaaggccagccccaggcttgacttgaaagactcccaggacttttccactgagacatgtgggtggggtatgcttctcaaaccctcagggcccagggatgtcccaaagaatgcctgaagctctcagacaaacaaggctcatgttccggacggcagtggatcggcagttaatgagaatgaaattccatgctcatcaggcacaggactttagccttctgcctccagaggcggtgcacacgcaggctgcctatgtgttcagaggaaggcaggcctcgtggaggagctgggcctgcagctgggccctgagagagcaacgggagttagaaaactgaaggggaggggatgggacacttcaggaagggcgctgtcatgaggacaggcttgaggacagagatcttggcctgtttggatggctagggaagaaatatcctggagtgtgagggtcactatgttaagtagtggcaagacaggaaattaaacagggtggaatgaaggttggggcagaatatagaaagcctcctcctttcggctgtgggaaaagaatggtgatttcttgaagagagaaagaaaatagcgacataatgtgtgggaaggtagcagtcggtgtgcaggatgctttggataaggagctcacggagggaagcagaacggattgtgagaccacatgacaacaacccagggatgaggcaacaggagcgtttggcggagtaggaaggcccagatggctgcgaaggaaaaacgtgtccaagaaaggaccgataagacctgttgactgcattgttgaggacaaagaagaaaggagccagacgcagtggctcacgcatgtaatcccagcattttgggaggccaaggcaggaagatcacttgaggccaggagttggagaccagcctgggcaacaaagcgaagcctcatctctacaaaaaaaataataataattagccaagcatgatggcctgctcctgtggttcccgctactctggaggctgagacaggaggatcacttgagcccaggagtctgaggctgcagtgagccatgattgtgctactgcactccagcctgggtgacaaagcaagaccttatctcttattaaaaaggacattacaagatgccaggagcccagataactgggactggtggaatctttgcagggtctccatatacagccacacatgccctgtggtggaactccaggggtgctgttcacatagaccacggtgactgtcccacctcctcaagtggcacagagacaacctgaaaacctgtgtgtagcagccttacctttgagagaagcagaaagttgaaaaaactatttgctttgaaaaaaaaaatttgtgtggttagcttgagaaccgttgcagcttgggggacagtgagagaagtctccagagtggagactgtacaggggcacagagggcccaggcccgagaggcagatttgaaaatcatcagcctacaggggctatcttttgctttagctattttaaaaagaaaactgagttccttagcgcattaggtaacagatgatcacagttggttactgtgcatagcggtttggtacactgtaggcaagcatgatgcacatattgatagtaaatcagaccccaattctctgaaaggatttttgaataaatggaacttaggttggaacttaaaaatcattccattttaccaaaaagcaatatatttaaaaaggagcaaaggaaacaaaagttcagatgaatgacagtcctagaaaactttctttgagatttcccccccttcctccctccttctctcactcaactttgaaatgaagtttctggtctttttctctgttccttacaaaggagcacaatattgaaaaagaaaacactatgcccactctcagagagctaaatctagtgtatgaaggggattgtgtgtgtgtgtgtgtgtgtgtgtgtgcatcctaataatttcactaggcagtagaacattttcagtgtgcagtttgcagtattacctgttcctcactggaggaggtgaaggattacaaatttgaactctggctggcagtcaatgtgaggcaggtagcacatgccactgggatcttcacgtgtcacagtcctctgccctggagatctagctgcatctcctcgtcccctagctgggatctgtggaaatggccatgtgtctggtggtggagaatcctcacgctgcccctttctttgagctctgggggagatgccactggtttttgtagtgggtggagaaatcaccattcagccttcgagcctttgaaaggaaagtagcaggaaaagcctttaggaacccaaagattccacatccattcttcctgtcctttggggtttgtcaatggcctctgcaggtggccccactggcccgtctgttaatgtgctgcttcagcttctgttctcttctcag
    number: 9
    contig: 1
  - type: exon
    nucl_start: 1407
    nucl_end: 1554
    dna_start: -36397012
    dna_end: -36396865
    prot_start: 469
    prot_end: 518
    seqshifts: []
    mismatchlist: []
    translation: GGDLFDAITSTNKYTERDASGMLYNLASAIKYLHSLNIVHRDIKPENLL
    seq: gggggagacctttttgatgccattacttccactaacaaatacaccgagagagacgccagtgggatgctgtacaacctagccagcgccatcaaatacctgcatagcctgaacatcgtccaccgtgatatcaagccagagaacctgctg
    undeterminedlist: []
    overlap: 
    inframe_stopcodons: []
    number: 10
    contig: 1
  - type: intron
    nucl_start: 1554
    dna_start: -36396865
    dna_end: -36385105
    seq: gtaagaggaattccacctacagggcatcctgagttccaagcactcatgaaggaatatgaatatttcttttttcttttctttctttttttaaaaatttacctgaaaggttaatttccagttagccttcaggagctagttggaaactagccttttaggttgatctagatgagttaatgcgcccttaagaacacctgatttattagcaaacaaaaaccaggcacaagaatgggaattgaactcgcgaagggtagggctgtattgaacaccttgggctaggacaagatagcgacaagttacacagacacaaatgtcatttatcttaggcacttttatgttagaaagtttttacttgccagttggggcaacatagtgagacccccatctctacacaaaaaaaattttttttaattagccggacatcgtagtgtgtgcctgtagtcccagctactcaggaggctgaggttgctggaggatctcttgagcccaggaggtcaaggctgcagtgagctgtgatcacactactgcactccagtctgggtgacagagtgagaccctgtcttgaaagaaagagagagagaaaagaaagaaaagaaaagtaaaaagaagtttttacttggggaaaaaaaaaggaagcccttttagacttttttggagtctcccaactttacagctcaataatatgatccaaaacctaaaagaaaaaaaaattataattggtttttaagactctagccccttagcataaaaacaattttgaaaaagactaatttttaaaaacggagacatccttcccccaactttacactatttggtttgcttttcatttactccacatctctggggaaaccttgagagatctccacaaaagcaaatgggggtccttcctcacccagttattaaggggaatacataggaaaaaaagaggaggtagagactaagtatggggtgcttcactgggaaatatgggagtaatataaatgttgctggctcttcaggctggaatttaatgaaatatatttcatttctatatactgtgcatatatatatatatatatacatatatttatatatatatcttttcccaaagatgctagttcttcctttcattatccacccctgagcattatgtataaatatatgagttctgttactttgcccgtctcttcagaaatctgggaaaagaggattctctttctaaagtagtgtttctgcagggtggtctaaagactccctgaatcaaaattattcccagatgcctgttaaaaatgcaaatttctgggcctagatgcagccctaccaaatcagaatccagtgactgatgacagcttgcagaaatccacaaggcagccacctcccccaggtaacccgcatacacactcaagtctaaaagcagatgagccacccaactcccatgacacaaataaaagctagtaagatccgccatgatggagaaccatctatgtacttggccctgtgctaacgtctttacagtcattatctcgtttcatcctcacagcaaccacattgggtaagttctattactgtttcatttcataggtaaggaacatgggtacctagaagttaaatgacctgcccacggttgtcacagctcttaagtagaagagccaaggtctcaacctaattctgacttccagagccttagctcatactactacactacagtaagctctgcattaaggagaggttaactgagtacttgctatgtgtcaggtactgtgccagggaacaagagagacacatgtcttcatgaagttgacgctgaagcagaaaagataagcattcaagaaacaaatatgcacacaattagttaattgcaattatgctggtaatcttgtagctactggctaataaaaggcagctgaggtcaagtgactgagccctgacttaattgcaccttaaattcctcatcttcacagtagcctaaacatattcttctgcatagttacctccatcaactgcagcaattttctctcatctgcactcatttttcctgtgtcttgaattatgtaggattgtctcatgggaacagacttacaactgggcctttgtttaaaaacttctctaagctcccaaacttcagcgactgaaaattaaagtttcattttctttcctttttgcttttgctgctcagttttgtgtacccattgttcacttactcctcgctgaagtgttatctctttctgtaaatgccataagtgattacattggagtgcacttttactaaaattacagtttacgtgatacttctaatgtattatgctcattcaaatatattttactttaaattaccacaaaagaaaaaaaatgttctctcctttctttttcccttctcttctaatttaagaagctgaactatatggagaaacaattgcagtcatttataatgtggttttaaaatatctatatgaaaaactaacgagattttattctcctttacagtgatttctgatggtagggattaggggttggtgaattttgcagggataagtctattataggataaaatagttcaaataagtttagcaaaacttaacacaacttattctgtcctggtttaacaaaactaggatgatgtcactaattgcacatgagaccactgttgatttcacattctattgagagttgtggaaataagagaaccatcacagaaggtagaccctcacacacccaggatttatagtcagatggacaaaagttcaaaaccaagcggttcactcttccactgcctggtcttatgaccttgaggaaggtacctccttcaagcctttatctttaaggggatttgatgaagataacataactattaattttcttttgaaaatttcccctttctttgtaattaaaaatgaaattaaagtattccttaaaataaaactgcctaacgataatatatgtagtgaaaatcactttttaacccttttttttttatattgctttagaaattttactattcacctgtgcatggatttgccacctcatggcaaaatgtaaagctatagactattttttgaaaatgttataataaagttaatataaagatttggaatccatttacttattatagggaaacttatcaaatacataaaaagacctcacagcatactttgttttactacgttattaaaaggcttataaaacccttctaaattgtaagactgacaacaagatttttgttagctaagtgttagattaatatttgttataactagcaaagtatttttaatacatatctaattcagctatagatttcattgtacacagtataattgtgtatgtagaacttttagcgttttttatttttaattcttatagaacagcataaaaatgtagcctggtcttaaggatctatattgattgtatgaatgatttatttaactctagtgtttggttgggttaaagtattttgatgagaaaatatgatttgacttacagggatgttttcagccacattttaggtgaaaactgggcattgacccaataaaaaataccccttataaatttattgttgtatttaactaaagtttttccccccaaattgatcatgcccatgattttacatggttcttgttgctttactggttgtcatgcctggtacttaataattgtatggacaggtggacgtcagagtggatgagtggagtgagtgagtgaatgagtgatacttctatgaacagaggacagagccgcctggcaagcccaaaacattcccaactggcctgttagacggagttctcacactggcctcagtgtaaacttcactgagcagtgggagaaagtatgatgcttctccagatgggcttaggcatgggaccactgtgtatgtatgcgtgtatgtgtgtatgtgtatatgtatgtgtgtatgcatgccatgatggttcatgactaaaggaactttttgcttaattaaaaaaaaaaaaattaataccttcagtttacacaagtcaccactagatggcaagcttgtacccttagcaataaaaaccatcagtagcagcttgtgtttctttcaaggacctgggcaggtctttcaaaaatgtgtacacagatgcctcctccttatgaaaagtaaatctttactaaccaaactataactcacatcactagtttttattagattccagaaacaaacatagtcgttttcttcaaatataaacattcaaaaatcttttccctcccaaagtccccaagaccctgcaggagaaaaactgcctctccttggctagaaactctgtgttcaagtgtttgtgcctgctcccagctgcccatcaaaatgacacgtgcaactcatggtccttgttttcacgcagtggattatatctagcaataagctagtcctgttccacccaaatgacgatgacaggttgtgctccagctcttcctagttttcaattccatgctcacaagataacatatttccttcaccttaatcccatgactcttaattctccaaataaatccatttggtgataggatagctaactgcactggtggacaagatgagtgccacagagagaatgggtctagaggtcatggacaaaaacacagaacttgagccctcagagtgtattgactaatggattggaggttacccaaaggaagggagccagtgatcttctgtgagtctggccccaatcctgccctattcatcattaccagtgacttcaaatgaagatgaattataccaatgacagaagtgaaatccaaaaatatttttggctctataaaggtccaaaactggtaagaagaaattaaacaagagataaacataaatccctagagactaagttagttttggtgtagttgtgttattgtcaatttcagaaacagtaatggaatacttggcctgactgcaggtcaaaaggctattagttgacctggagaaggctgttcgttcagtgtgagtctcagtatgacaagcctgctaaaaatattcatatgcccttagacttctttccctgaaagagtcaggagagtccttggtgtggcttaccatggtaccccttatggtaatactctgaacacattctgtctgggcctggggttgacccagagaagggatgtaccacttggggcatggtgattctcatcaaatataggaaaggctgccacatggaggacgggataactttcttgtactgtatatgacagcatggaactaaaattaaagagaagatattagtgggcaagagatttagggttaactttagaaaaactttttaataatctaatttctttgaaatttaaatgtcctttattactggtagcttgtagtcattgtgagtgtccgggcagaaactgaacgatcctttttttgggggtgtttagaaaaaaaattctactctctgaatttgcatggaagttgagggaaaatagaagacgcaacattttcccaaagcattatttagtaccgtaattggccagttactgtactaagtgtttactgggcctcttgttcaaagacctgtgatttcatcagggagatgaggacaggaaggaaaaggtatccctttaagaagacattgattttcaccttgtgtcaccttggtgggtctgtgtttgtctaattcactgctcctttctgctgtcattaagagatgacactcatttctttctaaaatggcacagccttatcagactagcaaaaattaaaaataacatacaatgatggcaaagttaagaggataacagttatctcatatgtgttggtgggagagtcacttggtggaacctgtcagagaggcaatttggtaatatataaccaaaaccttcaataacatgtgtgccttgtgaccaagtaattctacttctagaaatgtaacctaagaggaagaaactggatatgtagctatccagagggatgttcacatcagggttttgcagtatgaggaaaaaaaacccaaacggtatatatggagataagttatctcagggcactgatgaattaaatagtggcacaatggtggttagaccaccagtagtggcaggacatcctggttagactcttggactcagacatatctgagtttaagttctggccctgccacttatttgctgtgtaacactgggtaaattactttacatcttcgaatctcaattttctcatctgcaaaatatgagtaagagtgctaaattaatagggctggtatgaagatcaaatgggccaaaatgcacatgaagtcttcatcacaatgcctggtatgtcctgtgtgtacaataaatgacagtggtaatagtaactgttgggattactaatatggtgccatatggaatatcctgcagccactgagagtaattgtatagatatatgcgattcacttcggaaaaacattcaggatatgttgttcaatggaaaaagaaggataggaaggagagaaagaaagctctggaagtccatgtcccaaaatatgaacagtgtttatttctgagtgtcaagattatgggtgagtttagttccttttcgtctatagtgatcattttcctactatgacatattggataataattgtgtgacagaaatgtaataacgttttttaaaattgcagtggcattgagttcccacagttttggcaaaatcctgggatgtataattcctaacagaatccggaatgtgcatgttttgtgtatctcgctgcagctgcatagaactccttttaagatagtttcatgactattttaaattgagggtgagaatcaggtttcctggagtttccgttcacttctccatcttcccagatatctccagtgtaatattgaagagcaattttactttttcgtttaattacctctcttctgacttactcctttctaacatctgcacaacattcattatttttattatttcatttaatttttgatttcataaatattttacatgtaggtataaatttttttattatgtttttccaggagatttaattcaaaagtacatgggccataaaatgcattctataaaataactccctgcttaaatgttgttatatttcatttcttaaagattaaagatttaaatttaagccattttcctcagaaagcatcataaaggccatataccgtagcaagaggaaaatcaatgtctttttaaagggataccgtatatgttaaaaagtaaattgacgttttttcatggctttgtcaatttcatgccacttttgttcaattctatttggtgaaataatttttagttcctactgagctcctctgtgaaatagttttcagtggttactaataattcattagccaacgtttcatcagggttacccttggattcgtagaaacactgagaattacgtttgttccaacacatctgttacattagtcagcttttagtgccatattatgggaatctcagaaaccttttgactgggttcaggttatctgtgaattttcatattattttatggccaccagctgcattttatgactatatattaaatgttttattttttcaaataatttttccaaatggtctcagtttcccatccaagggaaatcaagcatatgcctaaagatctactgttcagtaagttgtagctaatgcaaaaccccaaataaacaaaaaagaaacaaaaataaaaccctcctttcaaaaacaatcctgtgcaaaataccagtgtgccccaaaatctacatacctgacctttcgttatatctgttcttggttggatatgccttcaggttttaattggaacctttttcataattgttgccatttaacacatttagtctgtcaaatcataggatgtctttatagccatataataaaccctagagaacaacttctccgactgtagccatctgcaatgatcccaagagtagcttacaaaatactgacagtctttatggtaatatgatacatatggcagcccacaattatgtgtagctgcattcaattagtgttgtacaattacacagttttattgcttagttaaaacagtgaaagcactacatactgggtaatttgcactaatccctgtccctttaatagcccctcagtgtttaaaatgtgggggaacatctatagtacttaaaggaccagggatgaacattaaatcatacctcatgttgtgaatactccttgactgacaattaatgtactcccacttcacgtgtgggtcacattttatagaggctttaaaatacagttatggcaaaaagttcttacaccacagctccactagctggaccagcctgtccaagcctgcgcttgcagcctgctcatgccctttctgaaagatggtcagaataaggaggaacgccaagtaacaagtcaatccagagagcagtctaagccaaggatttggcattttcaatgtgaacttgttagaagcctttctgatttctaacttttaattaaaaatttagttcaaagtggatttatggctgccatttggaataatactttctggagatggttttgtgaggctgtgtgtgtgtgcgtgtgtgcgcgcgtgcaggctttaaatgggtgtatttagcaatctgtgaatttttaacaaacgtttaattatattttcacatggcctcagtcatgcccctgtgtaactggctcagtaagagataagggtgcacgtagctcaggccgtagcaggtgctaatgaagagtccccgttgagagagggcttcttaaaccactgagggaagggctctcccactggagaagaaacactgaagtatattcttctccatcctcctcccaaagtgttgacagagaaaaaaaacagagtgaccttgtttcctgccctgcctgacagtgagttaaacagaattccaaactagaggactggacatttattcacctgcaaaaacattttttttttgcagcatttcaaatgtacttgtgtctagatatggtttcaattacatggaattggcctttgtctttaagctcttattttctctcctgagtgtcccttgaacctctttatgttcacaaaaatcctactgtgtggtttttaaagcaaaaaaaaaaaaaaaaaaagcggggcggggcactgtgcaagtgattaaaagaccattgtacagggaataaaaagaacatcacaattatggttctatgtatttcaatggttttcattttcgtagacttattattacttttaataatcattttgtattagtactcattttctttattttaaggaagatttttagtgattttttcttagttattgaaactttgaactatatttttcattcatattaaatataattggtctatggctatatgttagatggaatttctattaaaatgtagatgttcgaaaagaaaacttttcctacatataggagaattacaaggtcatatttagaactaaaatgggacttatgactgaatccaccaacatctgcttttgtcaaacttttgagtacagttaggtggtgtagatactgtgtttaagaaaaaagctacaaaattcctgcatcaagtgggttgaataaattacaatctgcatcacctcacaaagcacacagaatgaatgtttggacctagcagaacatcaaagcaggagattattttgcattttagaaaggttattgttaacaaaatggaattaaggaagtaaacaattctgctctgcctcggaaatcaacgagaccatctactagatgtttccatctcagatttcttttcatgaaaaacatttgcttgtcatttggatgaccagaatggctgacgtggtaagactacaacttagggttttcttttgcctaagaacagttaggctggggccgatgttgtgttttgcagctgtgatgcctcaaagtttttaacttaactctaagtgaccaaggctggacagctgcttcattaagttaggaagaaaatgtccgtcccagatgacagctgggcaaagccacatctgtgagggacatatggctgtttttgccctaacaacccaatcacaggtgacctcacaaatcttcggatacctgccagagggcagcccaaacttgatcctgatcaacagctcctgggaataagactccatgctatgagtgtggagaaaacgtaaaagaatattttctgctcagaaaagatgcagtctttcagataggtggatctgactgcctgcttctgccaaaactgttggatccaggtgatcattgctgatattgcagcttagctggccaaacatctgcattttgtgttgcagtgaaacgcaaagttaatctactttttccaaaggaaggcagacgtgacgtgtgaacagtagcggtgcccctgatgtgtggagatgtgccttgctgtgcaaaagattcaaactactgcagcaagtaacagatgatcacagagtgagaacaggagaatatgcaagcctcggcttgctggatcaagtattttgatgtacatggaaaacttagctgcttccttgaggcattcgtgaagattgcccttgctggaattactagccttttactgtggttttcttttcttaatcttattcattccaacagaggggactcaattaggattctgaacgccctttcatcttttctttgaaataaaataagttatttgggatactttttagagcagctccatttgttttgatcgtggctggaattaaaggagtataaatacttgcctacagtcacatgcatccttttcttgatttgttgggtgaaagagagaagatttttactgccttaataagggaaacctggacaggatgctgactctgcacctgataaatctttccaaattgccacaggtgaaatgaaatgttaatatctctttcaattattaagaaatgtaaatagatcatgttgaaaatacgaggcactgaaaataaagtattttactataagtatagtttttttgtatttagttactaaagaattgcatttttaaagtttctttctttttttttttcagacagattttcgctcttgttgcccaggctggagtgcaatggcttgatctcagctcactgcaacctccacctcccgggttcaagtgattctcttgcctcagcctcctgagtagctgagattacaggtgcccgccaccacgcccagctactttttgtatttttagtagagacagggtttcaccatattggccaggctggtcttgaacccctgacctcaggtgatccacctgccttggcctcccaaagtgctgggattacaggcgtgagccacagctcccggcaagttttcttaatatattgaaacaaagagattattttcataaatcggagacactgcactagggactttctatacttcattttattatgcaaatcagttttaattatagacaacatcaaagacagataaacaaaaggattaagaaaacctgtaatcctaccaccaagagacagatacatcggcactgtgttctttcagactttttcttttttttttgtatgtactttttttctttaatggacattttataaaaaccaatctgaaaattgctctgctcatttcccaaacataattcaataactataaacctgtatcgccattttaaggtcatgtaacctctcgttgtatgaatgtactataatttatttaatcaatttccatttgttaggtgttcaccatgattccagttttgcagtaatctaaaggaagtaagctattttgtatgtatatccattcttgcataattgcctaatttattttttacctcctatacattaaatttaaacacagtgttcctcatttcttcaagaaagggcttttgagctcttggttttcagacaattgtgatttttacctttgttttag
    number: 10
    contig: 1
  - type: exon
    nucl_start: 1554
    nucl_end: 1688
    dna_start: -36385105
    dna_end: -36384971
    prot_start: 518
    prot_end: 563
    seqshifts: []
    mismatchlist: []
    translation: VYEHQDGSKSLKLGDFGLATIVDGPLYTVCGTPTYVAPEIIAETG
    seq: gtgtatgagcaccaagatggcagcaaatcactgaagctgggtgactttggactggccaccattgtagacggccccctgtacacagtctgtggcaccccaacatacgtggctccagaaatcattgcagagactgg
    undeterminedlist: []
    overlap: 
    inframe_stopcodons: []
    number: 11
    contig: 1
  - type: intron
    nucl_start: 1688
    dna_start: -36384971
    dna_end: -36383232
    seq: gtaaatgcttctcttatgtttaagtgctatgcttgcaaaagaactagcccgcttcgagaataggaaaaatagtactgctgtgccctatccagacataattagctatcaggtttcttccactctttttaaaattgtattttattctttaacatttacagtgggagccattttctctgttttcccaatctgttttgtcaattactgcaatcttaaggcttccatttggtctttgttaaaggtagaacagaagttattaaccccagagtaaaaaatgttcagactaacagaaacacacagcgatggtaattaactctcatttggagataaaagaaacagacactgccgtgtgcggtgattacagtctcctgcagttatttctctctgctgcccttatcctccagtccaggtcccatttgggacctcttggggatccattgattttccgtggagtacaaacacccttaggcatcagggaccattgggaatttcctggtttctgtgtgcagaatcagatgaatgtggggagaagggtggggtagcctattccttactaagaccccacaatatgctaggcctgaaactcctttacttcttactcttccagtcgatggtttgattcccattttgcacttcaataaattgaaactctaatgggttagataccatgcaagctcatgattagttttagtggttgagtcaggatttgaactcaggtcagcctgagtcaaagactcctttggtaagaagccctatttcttaccaagggccataggcaggctctgaggtgccatccttaagcagaaggaataacagggtggggcactgaggggaggcagccctactttttcttctcattagcagtttcagtccacagctgggaatctaggtggcactctcccctgtgaccagttggagatagtttttcgaggttttgttttgttttgttttttgcttgtaccatagaccacaagggcagaaaaaccaaatagatgagaagggaatcccaatagggaaattcctgaggcgagatgtgagggaatgaggactttgctacttggcaaatttgaatgaggtgggagcccacatccatagccttgtctgacctccctcaggtggggctgcctggggcacagacacactttctactgggacatgctctgcttgctgctgggaggaagtggtgggtcttgaagaccatattggggaccagctctgacactaactgtgtgatcttaagcaaaattactcacccatctgaacctgttttctctcttctgtacaataagcaatacttgtcttgtccaacctacagagttgctaggaaaacaaagtacgatcatgtatgtcagtgctctataaattggaaaacgttctagaaataattattattcctaaagtgagggagtttatctcaagggtccatccttatctcagaattgttattactataataaacctttttgctgaaaaccttcatttactgatatttacaaataagtccagcaatgcattcctttgatttttattcctgcaccttggtcttttttaaaattattattttttaaactttttctttgaactctgtttaggtggtgggttttagtttagcgtttgttgttgggattgttattttgtttggttttatttttggcttggaggaggaaagtcattgattttaccaagctgcataatttgtccgagcctgaccctcctaactctaacatcccttatttttccag
    number: 11
    contig: 1
  - type: exon
    nucl_start: 1688
    nucl_end: 1766
    dna_start: -36383232
    dna_end: -36383154
    prot_start: 563
    prot_end: 589
    seqshifts: []
    mismatchlist: []
    translation: YGLKVDIWAAGVITYILLCGFPPFRG
    seq: atacggcctcaaggtggacatctgggcagcaggtgtaatcacttatatcctgctgtgtggtttccctccattccgtgg
    undeterminedlist: []
    overlap: 
    inframe_stopcodons: []
    number: 12
    contig: 1
  - type: intron
    nucl_start: 1766
    dna_start: -36383154
    dna_end: -36382457
    seq: gtatgggcaacaatcttttattcagcgccgacaaagcatttctctactctctgagtgatccattagcccttcttgcacaaaggagcctgcagcaggaaaagagcacaagaactttacttgcaatccctgttattttttccctgttatgtcatgcatgctaatttatatgccttccatatttcttccccatatcattaaaaactcattctttctttttttttttttctttctggttttgagacagagtctctcttttgctcagtctggagtgcagtggcacagtctcagctcactgcaacctctgcctcccaagttcaagcagttctcctgcctcagcttcctgaatagctgggatcacaggcgtgcgccgccacaccagttactttttgtatttttagtagagatgggggtttcaccatgttggccaagctggtattgaactcctgacttcaagtgatctacctgcctcagtctcctgaaatgctgggaatacaggtgtgagccgccgcacccggcccaaaaactctttcttaatttaccaaaacagatccacattgacatttttcaatcgattaaaaatacacatttttacacatttatggggggaaaggaagggctccagtgcctaagactgaaaagatgtacactgagttgatatcttagtgctgtttttccttgttgtcgttcacctaaacag
    number: 12
    contig: 1
  - type: exon
    nucl_start: 1766
    nucl_end: 1863
    dna_start: -36382457
    dna_end: -36382360
    prot_start: 589
    prot_end: 621
    seqshifts: []
    mismatchlist: []
    translation: SGDDQEVLFDQILMGQVDFPSPYWDNVSDSAK
    seq: aagtggtgatgaccaggaggtgctttttgatcagattttgatggggcaggtggactttccttctccatactgggataatgtttccgattctgcaaag
    undeterminedlist: []
    overlap: 
    inframe_stopcodons: []
    number: 13
    contig: 1
  - type: intron
    nucl_start: 1863
    dna_start: -36382360
    dna_end: -36379916
    seq: gtaggtgtccagtgccttcctcttccctatattctgtgtgtcttaacggaattatttttccaaatcattgtgtgcaaagaaactaatgacatcataagtatgatttctgtacacattttagttgtaattgctaggttttccaagatttcacagtcatcaagtcatctgttcccagacatcccaacaagtacttatcaagtgtctccatctgctgccttcatctctctcaggtgccattccagtgacattgctatagcctcttgctgtgccccaccctcgccaggcttgagcccagctcagatttctatatggcctgtggtttcacctctctcagctcttgacttaatgacttaatttcccagtgaagccttcccagaccatcctggttccaattgcatctcttaaaccttacctggcttgctgtatcctacttgtctgttttatttttctccagaacacttaacacctgtgtgtccatctggtgtgctatctaactacctatctctctacccaaaaaaagatagatataaataagtaggcatgtcttctttatatagttcatttccagactctctccactagaatgcaaattctgcgaaggcagggatttttatctattttgtccattgctgtactatccctgcctaaagtatgaccagcatactggtgctcaatgtatactgaataaatgaacaagtatatgaatgaatccatcaattaatcagaaggaagaaaactcaacctcaacgtaggttgaaatcatcaagaaagactttatggggaagctatgatttaagttgaaccttgaataatagccaggatttagaggcagagggggaggaaaacacaaggttcattgtttttatcccatgaaactaaaagatcagtccttaacatggatgaaggtgatggttgcacaacaatgtgaatgcactgaatgtcagtgaactgtgcacttgaaaatggttgaagtggtaaattttatgtatattttaccacattaaataatatttatgataaatcaacttctaagaaggctataaaaatcttacattgagatgtttgtagaccttgaggagaaaaaggaaaaccttttcattgctctttttaaaatttatgtctccgagtgctgacttaaatgtttaaaaatttgagaaaaatgttctcaataattatcttgagaaataattatcttttgattgctcaatgtttatgcctttgcttttgtcatgtcctgaatgtgagttccctttaaaagccaacccctcagacatgaccactttgtgtagaaaatgatgcatattgagtgcaagtctctcattttcttcaactgtccaggaagctgccagaaagggagtgtcagagaaaggcgcaggctaaaggagatgggacgatacagctgcagggccgggggctcttcaggaacctgtccagctccccatgccatcactgcaggatctgagggctcacagttactgacaaataggaccatctcctacacctccatagcacctgcaaagggcatcacacacagcagatactttcacgagttctgatccaagttagaaactgaatgaagaaggctgagtgaactctctccctcaatgaaattaaatcacccccttcccgagtggtactataaagcctgtgtatgtaaggaactggataatgcatatctaaccattttgtgacatgggaacttctaatccagagtggacaattgtatagcatactcatcgttaagacccaggtagagcattcctggtccaagtccatttgagctcatgaggaagttccattaatttcaggatgatgaaattgtttacctctcaatagttctatttttctttgtattgatttgtctggaaatttttcaagcaattgtaacatgtttctttagaattctttagctactaaaggatcaattctatcttgccacccagaattggggaaagacccaattctatgtctttcctcatacctttctttcaaacctaagtatgccgtcttgaaattagggggaaattttcatttttcctttcagctgctaaagtgaaattttaagtaaagtgtttttttaaatgtgacttctatattaaactaattaataaatctgtctttaacatgcaaaatgctagacaaagaaaggaatattaattccttaacttgtataatttcttttctattacaaacatttttatgaaaatgattctgatattaatttaatttttattcaaccacaagctatgtatttacaattccaagtgcttaccatttttaacttttgaaggtgataaatagccacaggtaagtggagttgatgtatttaagatttagagcttttacaaatgcttttcgaaactaaaagagaactcttgcatttgcacacatacagcttttcaccttaaattcagataaatggactctaacgttccccttcacag
    number: 13
    contig: 1
  - type: exon
    nucl_start: 1863
    nucl_end: 1944
    dna_start: -36379916
    dna_end: -36379835
    prot_start: 621
    prot_end: 648
    seqshifts: []
    mismatchlist: []
    translation: ELITMMLLVDVDQRFSAVQVLEHPWVN
    seq: gagctcattaccatgatgctgttggtcgatgtagatcagcgattttctgctgttcaagtacttgagcatccctgggttaat
    undeterminedlist: []
    overlap: 
    inframe_stopcodons: []
    number: 14
    contig: 1
  - type: intron
    nucl_start: 1944
    dna_start: -36379835
    dna_end: -36367616
    seq: gtaagtgactcgcaccatttcctttgttctctcctaacattccttttaaaaatcagttgcagattttctaatgttattgcctccttttgaaagtgttgtgggccaggcgcagtgtctcacgcctgtaatctcagccctttgggaggccgaggtgggtggattgcctgagctcaggagttcgaggacagcttgggcaacatggcaaaaccccatctctaccaaaaaatacaaaaaattagctgggcatagtggcacaagcctgtggtcccagctactcaggaggctgaggtggtaggattgcttgaccctggaaaccagaggtggtagtaagccaagatcgtgccactgcactccaacctgaatgacagagtgagacatcatctaaaaaaaaaagaaaaaagtgttgtgttccattttgttcctccccctcatatgtgccaggacagttacaggatcttatacttgttccacgagggcatctgatgtatccattacattttattctgatgagactgccttctaactggtgaggtgccagtggtctcaatcttctaccccgcaacctgctttctgcggtccagattagagctgaataatcatcaagaaggcataacagactttctgagtcagtcctgctttttgcatgattcctacccaaagtgcaagtgacctaagggtttcgacataaaccttgggctactccatttcagcacttctcaaacttgaatgtgctcacaaatcacctggagagcctgttaaaacgcagattctaacacagtagattggaggctctgcatttctaaaatctccccgatgctgcctctgtggctgttctttgagtacacgggtctaatgatatttcattaactatgaaggaattctccagagcagagtcattattttttaattctgtgtttctctacaaccgatgggtgaaatttgttttgattaataatactcatagttggctgggcgcagtgcctcacgcctgtaatcccagcactttgggaggctgaggccggcagatcgcttgaagccaggagtttgagaccagcctggtcaacatggtgaaacgccatctctactaaaaatacaaaaattagctgggtgtggtggtgcgcacctgtaatcccagctactcaggaggctgaggcacgagaataacttgaacccgggaggcagaggctgcagtgagctgagattgtgccactgtactccaatctggacaaaagattgagactccatctcaaaaaataataatagtaggctgggcacagtgactcatgcctgtaatcccagtactttgggagcccaaggtgggcagattacttgaggttaggagtttgagaccagcctggccaacatggctaaaccccgtctctattaaaaaaaaaaaaaaaaatagctaggcatggtggtatgcgcctgtaatcccagctactcgggaggctgaggcagtagaatcacttgaacccaggaggcggaggctgcaatgagtggagattgcaccactgcactccagcctgggtgacagagcaagactctgtctcaaataatagtaataataataatgcttgtagttaatactgatagaatgcttaacttctagagtctgccagaagtattttaagcatcttatataccttaactgtgttgtgtttgtacttattgtgttcttcccaacaacattgtaactttgtaatctagtttctatggtaatccccactgacagatggggaagctccatcactaagtctaatagttcctactgccagaatagaagacagatataggcttgaatatatatatggacgtggtcatagaggtggagaatcataaaattgtcagctcattgatataaattttaccagcctccctactgcactgaatcatctggctgtacattgaaggccacaaaatgttccatttctctgaattgccaccttggtgagtagtcgagtgatttgttttgttttgttttccaaaacaacaaaagcttgaggtcaaggcatgattgaaagcacagtcaatgtgtcaggtgactacatatggggggacaagaacttgggatctcattcatgttgtgccactagatggccataggtctagattccagcattctacatgtctgaatgtgattcttcacactccactgggaggttatatacaaataacaggagaatagacttgaaaatgagcatgtagagctatgcactgaggtttgttttaaggcttctcatatagcagagttttctaactggtgtacagacatgcaaaaatagtaatccccatggccctagggacagggggctgtacagccagtatccaggagtggtcacttccagcctcaacaacatctgcattcaccccagggtgctaagcaaaagttatccttttctatgaagctgaaaagattaggaagcatcttacttgagcctcataacaagcctacaagataagcaggatgggtattattgtacccattttacagatgaggagactaaggctatgcagggtgattttctcaaagtagccaagcttgcagttgagccagaatttgcagccagatatcctcactttcaccccaggtgttttaaagtcccatgcatcacattacatctaccccaccctttgttacacatgaaaacatggtaatgttgtaaacaggcaggtacaatatggacattgtcatcactgtaatgattgctaatacaagtcagcaacctttccaaactcacttacccaggtcatggtacctttttcttagctgtgcggggaggaagaggcacaagccagctgcaggctctctgggtggcagtggttggttctgactgatccacatgttaatgctgtatgacaaaatgctctgattcctagtgccaaaggttcaattcagtgtatataactgaacacactcatccatttgtgctacttttttttaatgatgcttaaagagctcatcctttgcaagtcatccttgttgttatttaggcattttatctttgctcaaattgttgaagaatggtggcttttttcatggtttttgtatttgtgtctaatgcatgttttaacatgatagacgtaatgcgttgtgtagctagttttctggaaaagttgatcttttaggaattgtttttcagatcttcaataaattttttctttaaatttcaaagaaaaaaaataaaagcttaccatccataaattgtcaaattgcatattagctctggagaaactgagacagggtgaccacacagaagaaactagacaatctgaatttgacatgtggccttaaaaggctcctgaagagccatagaggaaagatattcataggtgacaaataatcattttactttttttttttttttttgagacagggtctcactctgtcacccaggctggaatgcagtggctcaatcatggctcactgcagcctcgacctcctgggctcaggcaatcctcccgcctcagcctcccaagtagctgggaccccaggtgtgcaccaccacaactgagcaatttttttgaaaaattatatgtagagatttctaaatacatttttatcagagagacactgtgtgccagccctgccttctaggaacaaagtctgatacaaccagacagttccagggtagtgagaacagcttccccagtctgctctgtggggagacttcccagagcccagagaaggaggtgccagagctcaatcctggagaagactgggaagaagatatctgacagtcagttccagcagaatgtgcatgtttgctagaagataactttgtaaatgtgagcaaatttgtttatatacatgaggggtctggaatgctgttgggaacgacatgaatcttcccctgattccagaccaaatggccctatattaataatatcccaactcaactgtggtaaagaaacaaaattaagaaggcttctggctgttaccagtgaaaaaacaggttgctcattatggcaatatatacgtgtctcagcagtaactttctgcctcttctacctggttttgtgcacagttttacacatggtcccactttgctgataattatgttccattgctccctctggaccttagacttctgctgtccatttcagtttttcctctctgatttcctacaggcattttctaaaagcagggagagaatttaagtaatcatctaggagatcgaaaactaaaaaaaaaataccctttctgtaattcaaacagacttaccatcctagaaaaaaaaaatggttttaataaaagctttttaaagactcgattaagtgagtgcttaacttttgaaattatctttatgaagtaactaaatcagaaaacggattttttcttcatctgaaaataatcaattgttaaaagtaagctttcacaatcagcatttagcatttgttgatgtctccaagtacaacaaatgaatggccaagcaaatgaaataaataaattagggatttcaaagaatatccatttagtaagacattttgcatttggcaatcaaattatatctgattaccacaaaggagagaagggggaagaaaagtactaataattatgtgaaccgtaaggacgttgtcaaaaagcactttctctgctctcattagttctaattttctctattgcttataccatgacttttttacttggcatacttggaattgaaaaggcagtcttggccgggtgcagtggttcatgcctgtaaccccagcactctgggaggccgtggcaggtggatcatttgaggccaggagttcaagaccagcctggccaacgtagtgaagccacacctctacttaaaaaaaaaaaaaaaaaaattagcccagcatggtggtgggtgcctgtaatcccagctactggggaggctgaggaatgaggatggctcgaacctgggggcagaggttgctgtgagccaagtttgagccactgcactccagcctgggtgatggagggagactctgtctcaaaaaacaaacaaacaaaaagaaagaaagaaaaaggaaaggtagacttatataaaatagacagtaaagcatagggcagcagaaaggaaaacctactccgcaaaagtcacttgttttaacctcatccaggagcttcctctaagttcacctttatttttcacacgtcctgggtccaaatcccaccatgctctgccgtattcttgccctttgctctgttgttgaaagagtcatgagcgaggcctctctatggatggttccaatgagccacatgaacaaagccatcgtcagtaagcagccacgtctggaagaggaatgtagacccatgggaggagcatcagcttactcacctgtgtgaccttgggcaagtcttttctctcctttaaacctgttttcctatctgtgaaatggagaaaataggattctcctctccacttgctataaggatgggaaaaggatcatatagttgaagagtctgagagggcaatcttaagtcctagcaccttgtaggtacttagcaaatatttggtgaatttgagtctgagccagatgacaactgtttcatccattgctatgtgctcatgaaatgcaaattgtgattaatgttggtgaatgagaagcttgattaaggaagaaagactgtcatcccccaacatgatcctgtttgtgtgtcacagatccagatagataatatgtgtatcaccagctctgttactttctccagcatcacagctactttgtttaatgtagttacaaaataccaacaaaattatcccaactatgtttccttaccctattacccatctagtggagaacaatatgatttaggcacatttattataatataagaataaaataggcaataatatatcttgacctttccaggaattagaaagggggttgagtcactttccccacaaatgacggtttattgatagaaaatgtaggttcatgataagttcataaacagaattgacatttccagaaaaaaattcttatatataattaggatcaaattatcatcattgtgatattttaaatatattgctgtcattccatttttattttcaaaatgctcatctaccttatcccgagttattcttctgatactctaggatgctataattttatgaatctatgttttacatcaaattattttgccaatttaatagattaaaaaaaaactgagggccaggtgcagtggttcatgcctgtaatcccagcactttgggaggccgaggcgggcagataacctgaggtcgggagttcaagaccagcctggccaacatggagaaaccttgtctccactagaaatataaaattagccacgcatggtggcacatgcctgtaatcccagctacttgggaggctgaggcaggagaatcgcttgaacccgggaggcagaggttgcggtgagccaagatcgtgccattgcactctaacctgggcaacaagagcaaaactctgtctcaagaaaacaaaaaaaaaacaactgaggctcaagcctgaagcccactggagcctctaatacaggtctgatgcctgggttttgcccccagacattctgatttaattggtttgcactggcttcctggcatcaggacttttaaaagctcacagatgattataacatgaaatgaagttcaagaactttggtactagcagaacagactggtttaaataaatcaaatacagttatttagccaattcaagactttctatcaccttcctggcctttacactttagtttacctcctatatcccacctacatactcttttgaaaagattctgctaagtccagatatccaaaaagaaaaaaagaacaagggaaagaagaaaaaatagaagcctggataatctcccaagatattccatgttgactaataaaactcagccctacccacacacacaaaaatgtaaacattcatcttattgtgctggtagaatttgttagcaattaagtgaagcccaatgacactgcaataatatataaaaccacttattgatattcacaaattttaaacgatgacatggaattgcagtttccatatgggcattttatcctgtccttgctctaagataaatctcaacttgccttacattttctcccaaagtgcagtgtgaattgtagacagagaatcatagggccatgctgaagagagtcaaggggactgggggtgccgtgcaggtggggatggttaacaggagtcaagcacactgggaggtgcagcggaactgctattgaagagtcctttaataaccttggaatggttttaaactacgtgggaatattttagcagtaaactgctcaagactgccatgcttctcctgagtttacagatattaataatggagtctggcaatgaatagactgcaaaccagatccatgattcaaaaccaaaaatccgcaaggggatgagaattttttaaagcatgacgcctgaaatggtttcccagaggaaagcgaggaattctacactacagagtgacttcacatccgttcccccacaagcctccccacagctcttccccagtaacccctagagaaatggagaccaggaggccaggtctcctatggacagtggtgagagttcattttccattttgcaaactaattttgttcgtgtcagttgcaatgctctgccaagtggtggatgggaatttctaaatcaaaaactactaacctcaaaccacaaccagcctgtgtcgaacttcagaaactaccaccaaaccagaacgtatggtaataataccgtaactatttgtaaaatactgccagatttgtcacgtttagaaaattcgtagcacatttttggcacataatctattctgaataatggtgataaagatgtatatatataaatttatgtttttaacgtccctatttattttattgatgcatgacagtaagttagctaaatctctatcatccatctgtatggcgcaggtacagattagagccctgcaaagccaattgtttaagtctttttatccaattatgctgaaaaccttcaaaatttatataaaaacactgcagactttttcattgtcatggggtgtgtgtgtgtgtgtgtttacatgtatgtgttttacctactccagctgagacaccttatttcattggaaaaaaatcctagaacgttttaagatttatgaagtcaaaagcctctctgacaacttgtttcgctacttgcattgcttcaatgtgaactaataacccaagggaagctcaaaccttcactggaatttaaagctggaggccttcacctccaggccccagtatctgaaagagttgctaggaaccttgacaggagattaggaccaggacagggctgggaaatgataaggaaatccattgtgaggtggctggagagcaaactcctagctcaagaactggcagtggagggaaagccaggtgaaggcaagtttctgaaaagatgccaatggtggggagtgaaaagaaggtggggttattcagcaagagctgaatctttctcagtaagttaattaggggctgctcttacgaaaacccagctatctttccccatatttacacctaggctggtaaacacagcctgtgccgatcatacggcaaccctgttggctccgtgcaactctatgctgcccagtgtcagccaggccttgctgcactgcttgctgcacataggatcctagagtcccggccctaataggtcacgttgacacatcccagattagtggacacccagtctccacttgacagagaatttctaactgtgttccactgggtccctgaaatgctcagcgtctcttttattgaccaccagatgattcccaggctccattaagtcgtgtccaaatattctctggtttgttcagcccctaattcaattctccttccgcctcaccactgtgccactttcatcatggaaaagatgattcactgagtatttccatttatcagttaagcagcccttttgtagctgatgccatgctagtgagcatcctcaattgatgcaacctggtgtgggaaaaagaacagagtttcaggcctggttcaatgctgactcaaccactttctagctatgtgacgtggagcaaatgaattcaccttgctgagcctcattttgcccatgttcaaaatgggactaataaatggactgaagtttgaggaggaaagagatcatacatgtaaacagcagttaacacttgtgtcaccttcctcgccctgccgtgctcttctaacttccctcccccgcacctctgctcgttccctctttgtttcatctttgcctcagagaaagaggtaaacctatacctccccaaggcaaaccacttcacttctaccctccgtccctaccctgccctttctcgtatctttcaactctcccttttcactagcttcttatcctaagaccacaattatgctcaagtttctttcatcctaaaaagaaaaacctttcctcaaccttctccacaatcatgtttttcaaagtatctcatcattgaaagctcatttgatcattttgcccgaggtagcctggaactctacaaagagatggtaagaagtacttgtgtaatcttgttggtgaggccagtagagcacccaaggtggcccctttcattctggcagaacccgacactctgccaagacatgatactaatattcagaagactttcagtatcattttatcccttgtcaaatgtggaaaaactgtcaaaaattctaacttagttcccaaacgctattgtccaacttaaattccaggggccttttgtttcattcaccagttgttgttggttttttgttgttggtttttttttttttttttttgagatggagttttgcttttgttgcccaggctggagtgcaatggcgcagtctcagctcactgcaaattccgcctccgggctcaagctattctcccgtctcagcctcctgagtagctggagctgggactacaggcatgcgccaccatgcccagctaattttgtatttttagtagagtcagggtttctccatgttggtcaggctggtctcgtactcccgacctcaggtgatccacctgcctcggcctcccaaagtgctgagattacagatgtgagccaccgcatttggcctcattcaccatattaataaaaacattttttatatacaccattcaattcacccttgtgtttagaactctggacgcataatcctaattctttgtaattatcatctgatttctctttcacttgtagagtgaaccaagagctggataatgtactataaaaataccacagtaaagggaaggtagtccttcacatttcttaaacttacagtcctcttattaaaaagctctattcctaatggagatgaaggcttcaattctgggatcttttgggtattcatttatggccagtcttctgttttttcagctttctctgccattaccatggcacataaactcttaactagagacaaactgtttgacttcttgtttggcagagatgactttgtggcttcccacttgcacacaccgcacaccaaatatcaccacacctcctctctgcctgtcaacacactctccatcattaagggccaggtcaagtcccatatccctcatgacgtcagctgtaactgttcacaccagaaaatatgccctttctcctctgaacttctttggtgaatctagctgagccatccagccatgcagccttgtaacagctccttttaatcttgttggcctgtttcatgattttacatagtgtgtgcatgttttgtctcccaattagcctgcaaggttctggtggacagagatcacatcttcctcccacactctgctattcctaacatagcccttgacaaggtcggcacttcatgtggccctgcttctgttccctccccaagtagcatccccactctactggaatttcactttgtttctaacaccaaaaaaatagaaatagtgcaaattgatataatgaaaaagcactgggggtttccagtaaagccattagaatggactgtgcttaacttggggataaatgccttggaacaggcccgttagacccaagttacgaagaaaagaaatggagcagagggtctaggagagcagggcccatgcctgtctttgctcgccatcgtttctcccccacgtactgtagtacctggtccatgtaggcatgcagttaatgtccattgaataagtgaatgcccaaatgctgaaagaaaaagcaaatgccatgtggagggaccagctcgtgcaaaaggagccagcacattatgcttgagaaacagcagacttattttcctgggtggaaccaagaaattacctgcaaaatgatggagaggaagaagaaaagaaaaataatgaatggcatcgaagtgattgccaggagtttctttttagcagtgagttacaaacactctattatctgttcattcatttattccacaattgagcatctaatatgtgccaaggcactatgctaagacctggagattctatagtgagcaaaacacagtctctgccttgaaggatcctgcagccttttcatcatgaactctagtaagtggtggcacatacttatgaccctggttattgtgattctaacagtatttagtacaagagaaccatgtgtccagcctcagtcatagatggctccagcagagaatagagaccttggttaaaataagctccaatataaactatgtcataataacagatgatttgaaggcagcaagaaagacttaaaatttaaggaagatctttctgcctggaaggctgcctggaattttagaatggccaaatgagtaactgtggaacagcctgagtttatttatgggccatgcagaagcccaagcttgccatccaagacccttggctttgggtctaaatgatgggttaagaggaaaaaaaaattaaaaagaagatgttcacattgaattttttttctggtcatctagattaacttgctttttgacatgttcctagagccgtggttggaatagattttattagaaaccaaaaacagaaatttttttttttaatttagagacaaatctctgagggtcagatgacacaaagcaaattaattttagagcagatgtggaaatgaatgagaccttggagcagtacttccaacaatagtgtttaatgagtagacattggttggtttatttctgacatcttatgaattctaagatcactgcctgtgactagaagatttagccttcatttttcatttatctcattttctttctttttctcttctctttatttctttttctccag
    number: 14
    contig: 1
  - type: exon
    nucl_start: 1944
    nucl_end: 2058
    dna_start: -36367616
    dna_end: -36367502
    prot_start: 648
    prot_end: 686
    seqshifts: []
    mismatchlist: []
    translation: DDGLPENEHQLSVAGKIKKHFNTGPKPNSTAAGVSVIA
    seq: gatgatggcctcccagaaaatgaacatcagctgtcagtagctggaaagataaagaagcatttcaacacaggccccaagccgaatagcacagcagctggagtttctgtcatagca
    undeterminedlist: []
    overlap: 
    inframe_stopcodons: []
    number: 15
    contig: 1
  - type: intron
    nucl_start: 2058
    dna_start: -36367502
    dna_end: -36348836
    seq: gtaagcatctgaaatatccacctataactttttttaaagcaacccacctaagagacaggcattactcaggagattctccagtcagagacagcagaatgggtcatttctttagacagctcagccacttaatgcactagaggaggtatgggacttatatatattatgtgtttctgcagatcatttccctgggcatcacatcattatccaacacctccagggtgtcttgcagtatatattaattttatgatttatttatttaaaaccgaaaacctcccccatgctggactctgtgccaatgcaaacttcttggctctaagaaaaagagttcatagtgtccttttgctaggacctagaaaggaaaggcaagctgagagagacgacattgcagggagagcttggaacactatagatcttgatactagacctaaattaaagtcaaagcatagcagaaagctacgcagtgagattttcagtgaaattgaattactgtgaacacccaacgaagtcacgatgtcttgctccttagaaatttctgttcttaaagttgaaagtcttttaacatttactattttattgatgcgtctgcacaaggcctttcttttctgttctatacatgcagacatacactacatgcaatttgatcgcagctctaggcaaagattaaattgggccgaggaataatgaaacctcatacttcctggtgtcatattctggagtaaatatattcaagttccaattacttgagtttttaataaattcctctttttttcagagtgtgtaaattttaatagcatattcaatctgaaaatcacttgagctgtttttcttctccaaacaaagaatttaagacactatgatgtggactttttcaaaagtatttatgctattaaacagcacctctcactcatgagcagtactgaatatttaaccacttctctgggtgtttttagtttctttcctttttttcttttttggttgcgcgagagctctaaaaaaaaactgaagataaacaagtgatctgtttgatgccaccaatcccagatctgggttactgagtatttgatatgaggttccagaatttgcaaatggtacgaatgcatgcatacacaccctcgtactgtttgcatttcgtgtttctcgattgaaccctttcaatagtgatttacatgcgtgtgagcaactggcacatgtgtaaagtgaaagggaatgcctactcttccagatgttcctcagtgccgctgaagttttaaaatttcaagttgttcttgccctctatctttaattctttctgagaaaattcaatgtagaagtaaattaacctttacatcttccatagatggtcagtgttctttgttctgagctgatattcagtcagtaagttttgaaagcaacaatatcatagtgattctctactaaaccagacattctatactctgtttccattgttcgttcaagatatatgtctattccaaacatttgattccacagttttcttttggaatggactgccagcatgcttgtccatgaaagggactgtttttctcctgctaagggcttacagctgctagagagagtgcctttccacctctgtcattttgcttttgttttctttttttttcctggtcttttattttaatcagtctttggttaagtttgccttggttgctcaatatttgtttgttcacagtattctaggagtcttacaatgactaagggcaggaacgtcagggcaattttccaattgacaaacaccacatatttgaggggaaatcctattttaatcaaagttggataaattctgaagcgttatccatatgaattcattaaaacctcatctagctggatcttaaaacactcattagtatttgaagatcaaagatccacttttttttttcctaaatgtcatgattggaccactttgaatgcaattttgaatgcaagtttctcaattcatcactaacacggtttccatggaaactgcacaaactggtaatatacttacaaattgtaaagtgggctgtgtaatgctgagttatgcattggttgcatgcttgtttaatctttactgctgcagaggtttttttttttttaataattatcaacttaattcagattcaaaataattggctggtttcagaaaactgtatcttaaaaaatgcctgtcagatctatagcacaattcatatgttaactatcagcattaatatttcaagcataaaagagaatatcaatgtagatttcagagattgttttaagagaaactggtctaccatactatgtacatgaggcaccttctccagaatgcttttccctcataaatatctctaccttctagaagaacctggctgaggtcagtaaccaaagggtggggctgggaattagaaactggctattttggccaccttcattgtgatactttcagaatagcactggatacatccaattatattgcataaccattttttcattcttaaaatgcaaaggctgactatcaggggactatcacaagaaaaagaaaccctggcattaaataatattccaaagtatgactgccaagaaagattattctgctatgaagcaaaataagtgggaggtagaagaaaaattttttataaatggtatattctataaagactatttgataatttaataatttaatataatgattaatttgctcacatcattaaaagttcaggaattgatataatacagtgatgacttctctttgatagatttacaaaaactggtttcagcataaatttcattcaaacagaattttcctaggtatatacgctctccccagaggctataaaataatgtattttaaaccgcctttaccatgggactaattttttagaattacatacaccctttagaatgttttaaaaattattatttaggacatagtgttagtttgtggtttggtggcagttggggaatcaacaattaaataattaatttttaactagtacttctcattccttagttagaaacctaactacctgctggagatcaccaatgctcatcagagaatctgtgacactctttctttcttagaatgacaaaagaaaaaagcatactgtcataaccggcagcctctctcacaggtgtaatttatgatatgagagtagtttaacatgtactcatgttctgaattgtagtgttttttgttcatgttgtcatttttttcttctgcttcacagtctgtacattattaggaccaaagaaaggacaaatgacaactttatattaaggtcgcaagagggcctcgagttggctaggacagtaattaccagctggaggttcacagggatcacacaccctcctgaaggaggaaaggtgctctgacattaggtcaagccatgggattaggtggaaggcattgcattccttagaattgcagcattctgtgcctctcagagagacgccattgtccctctgctgcctttctcagtagttgggggatttgaaaaaaaaaagagagagagaaagggaaacaaaaggttattaaaatgcaatttatagacatgaaatgaattagagatgacattttaacggtgaactttttgagagctgagggaagagagagaggcattattagatttgctcagcttgatgaagaaccgatgactaagatgtcagttccaatttatttttcctcatttaacactgtttattattttaaccaataattttcctaatgctttaaagttcttcttttgcattttgctcatgcaaatagagcgtttcagtctaattgaacaaatccatactaatcagcatgcatataattgtgacactgggaagcttagttctaaaatgagacctgttatatgacactttgcctgtagatggcaatagaaagctaattactaagtagctgtctttgtggccaagcatacaccttcatcttcctgagagccagtatactttgatttttttctcaataaaatgaaacacacatttttaaaaagattaaaacttcacattgcattttatgcacacttggatagcctagtttataatcagagcacaaaatcctccaagcagtttttagtttaaatgcctggtgccctggcatgtttttgaaatgcctttgtgaatttagaagcagaaactgtcatcagcatcataccagtaacgcacttgaaagaacacatgagcccctctgaagaaaggtgtccaagtcgcatcctctcgtgggcagaatggggaagcgggtacacagcatgattagtgtccttcaggtttgggggattgaatcttttatccccaggtacccaaaagctaacatcttattccaggatgaacaactttgagaacttctcctgtcttctatttattgtactttgtgttaatcaaaagcacttaactgttcatatgcatttttattatacaaagaaaactattttttgttttatttcactttccatattttcatagagaaaatttattgactgttttatactctatcttcttagtttagaaatgtaattaagattcacctttaattagatcatataccttttataaaaaggaaaagaaaagaaaagattcacctttaagagtagctctgcttttgaagattaactcagaaatttaaatgctgtaattgatgaggtttcaaaacctgattcttttcctctttcatttcatagttatgaagccctcaaatttaagccttatgcggtaatactctatggggtccaatctgctttctcttaagtggctaatgctcatttcagtactttattgaattgtgaagcattttctattctatggcatatgaagaggtgtttatatcttttgaaattgagaggacatgattaaaatggtcattcaaaaacttgtttgaagaactagatctatttgagcaaattggcctccaaaatagtcatgaggtgtcacttcctgcctttttgttgtcagtatgcagacttaggatattagctagttaccctgcagaagaggcatcgtaactatatatacatatagaatcaatgaagaacagcttggtctggagtcttaattctttagcacaatgctgatccactgagttgccccatttctctctgctcagctggaccacgggtttaccatcaagagatcagggtctttggactactaccagcaaccaggaatgtattggataaggtatgagatggtgcagctcaacagtcagtgtttccatggcaacgtgctggcagtctccattaaccagttccttcggtggataaacatgcttttgatttgttatccagtccatatgctgctttatcagtttcattttaatcttgattgagatgccacaccccctcattcctttttttcacccattattcacactgacatttgccagctttctttccattgcacatgctcagtatcaattttccttatggttaaaaggacagtatatttagtgctaatgccaaagcattttcctgacgttgctaattaaaacaatgatttccagtgctcttctgtcccttaacaaatggaagaacaatagcacgctagtgtgtgttctatagaagtatatactgtcattttaaagtcatcaagcccaaccttgacctgattagatggataacaatgcatttacaccttagtagtagaagcgcctcaaagtacaatgggctatagaatgcattgtgtgtgttggtaagcttgtgttttcaaattctccacctttttgttttgtttttgttttattgttccctcttccccctggaaatccctctatgtattagctattgcatgaatttatttttcaatatcttgtaactgtcagattatttagctggcttatctgctcaagcaaaagggattatgggaggtatcgatttttttaaaactgggttaagaattctatccaatcgttttctattccagtcaactgccctggcatttccttcaaggggcattgtttgtgtctctttaagttatccacaagcaggatggtttttgatggtttgagaaatgaactctgagaaattctagggaggctgttttcgccatcttaatgtttctgaagtgatctccaggtaacactccacatcttagtatttgaaaaaaaaaaaattccactggttttggcatttgttttttccaaactgtggagcctatctgtagtaagacagtagctgcctgatgttgtttcatggttagactgcaaagttttaccaaaaaattaaaatatatatgtatgtgtgtatatatgcacatataaagtatatatgttatacataatgtgtatgtgtgtgtatatatatatataatatatatatatgattttagccccaattgttactcctggttatttttctataatcagacactcaaaacatagtacataggaaagcagaaaggggcataccttgacaaatgattcagatatactaaaatcatgatcatttccaaatctgtttaaagcaagaaaacacccaaagctcaataaaattttctaaggtcattttgacatagaaggctatttgtgtcttctccatttataatgcatgtaggagttgcacattcatttatttaatttacctacataattggccttatggatgtagaaagaacttaatttttgaccttattttggagggagaagggtgagttaatcataatctgcctttgtgcagacccttcttttttgactttgtaacacagaagaggattcatccatcttttacttttacctgaaagaatatatacttccagaagagtgcacctatcaggaatgcacatctctataaattttcacaaactgaacatgcccctgtaggcagcacccagatcaggcacagaacattcctagcaccccaggggctcccttccaggaggggtcacttcacctcgagggtaaacactgaccctagagtccagccacattaattagctttggctggttttgtactctatagaaatcgaatcacaccatgctccatcctttttaaattatatgtctcctaatgtcaggaatattaaccagatatatatgtgtaaagttaatatacaattaaaaataggcatcaagtatatctaattatagttgtgcatatttgtgttataaaaattacacatataaagtcatctaatttcaaaaacctctggaaaattaaattactaaatttgtaggattaaggatgggaactaaaccccaagtaaacacaataattaataaacgtagccaactataaaaaggccatttaactaaaatcctagtgatggttcccatcagcagacaaaatgacacatccctgaataatgggcaggagcagatgggagataatctcttttttcttgcgcacataaagtgctctgttttccagctggggcagtaacaacaatgtttatagttagtgctgtactgaacagtgcacccagtatgtaaagctaaattggagaaatgatgctaaaaactcatcggcatatatgcttaattaggaagttttataatgccatttagccccagaacgtacacgctctccttactgattgcgagtgcttgccttttatctccgcagaagtgggagcatttgtctaaccatggtggcagccaactttctaacacaaacaatcattacaggcgagcatccctgctcccaattgttgtgtttaaagcgctcatggctgtttttactgctgtaagccgaacacttgggagtcgcgcttgctttttgtaaagcagatcacatgagggcacaggctgggaaaaccatctcctcagggtgcccagaattggtctgtctctcttaactggctttttggtgattgtagacaaatagtggggatttgttttcccctttctctccattctccagcctcataccagagagctgcttccaagggagcagcatccttcacttgacccacgcatccaggagactttgctcctgtcacccagagtccagggaggacgctgccccaggtgtgagctcactgggctattgcacactctcctgacctaagaagccaccatttccccctgctgcaagccactggagaacatttgcatcccgttatattttccccttcctggaaatgcatccttattcaaaggggacgctgtcacacacatttctaccttcccaagtgaagctgtcaccatggcaagtgctatgccctgtaacacatggagaagaatcctgcaccttcagcacacagaacagggcaacagctagaactgggtaacccgattaaataaaacaaatatcaaaacaagacataagctaaacatgagaaataagataaaatggggaggtgagctaggacaaaagggtggttgagttctcaggcaagatgtgactaaaatgtgcatattggattcaagcaccgtcctgaaacagtgagtaatgaggcagagcggtgatggccgcgctgtcatgctcggttgttaaaaggaatggggtcagttaaacgcatcttgctccgtgcaggtttgagaaaactgttcccctggaagccagggaggaacctccgtgtggtgtgagaagggatgtagggcccgcctcggccagaagcagccaaatgtacacagcaagttgcaatgcattgcaggttgctcggtggctagttgtcctggctttgctctgcagagtgagaacgctgtccccggggacagccagagcatggttggcagccagggcagatgctccacccactccagaggctccctctgtaacacagaatttgggggattcagtttaacacatcgaaaagtcatagatttaaacttcaaaaccactcaaactgtgattagagagaagtctcaggaaagtagttaggattggtcttgcagttgtaccttgtacccaagcatgagctattaggccataggctcaaaagatgagtgatactatgcctgttgtggcgtgaaggtcaccaagggtcattggaaagaacatgggaatggtgaaacatctgcattacatttcccaactcaaacaggttgctcactgaggttttattttcttttattttgttttcagaggccccttaagagaggattccaatgacatataagtctttttaaaatttagcttacttattactaaaaatgagaaaatgtcatggcattccaagtcttaatcattgagtgtaaactgaagagagattttaacattttcctaagattcctgatgattctagattgactgaaaattgtgtagtatcatatttattctgcccttgcctcagaatctctttccctcattttgacttaaaagtaaacatctatgctcttttctacatattcattcctgccatactttgtgaatgctccttagtgaggttcattgagaggatagaggctttatgaggtataaatgcacaggaaatcatacataaagaacgtaattataagtatcaacacaccttttgctaagaaagggtgtaagtattcataggctgaaataaacaattctcaaatatatgtcagacacatgacacttttagaaattaaacagtcttggaggctgggcgcggtggctcacacctgtaatcccaacactttgggaggccgagttgggtggatcacctaaggtcaggagttcaagactagcctggccaacatggtgaaaccccgtctctactaaaaatacaaaaaattagctgggcatggtggtgggcacctgtaatcccagcaactcaggaggctgaggcaggagaatcatttgggcccgggaggcggaaatgcaatgagccgagatcacaccactgcactccagcctgggcagcaagagcgaatctccgtctcaaaaaaaagtcatggagattgagattcaattaacttaattaaagattggcagcccagtgtacagagagagtgtggctttggagtcaagaagccctgggtttggatctagtccgccccatttcctgcagtaaccttgggcgagttacattctctgtctgattttccacacctacgaaaaggtgaagagtgttatccaccttccaaatttgtggtgagaattaaattagctgcttgtgcaaaagtgctttcacacaccccagcccaaagaagaaactaaaaaaaaaaaaatttgctttctgtttccctcacttccaagagcaaatcacccactccacagattttcctgagaaaactgatgtctctccagagagaggcatttgttactaaagtagaatcataaactgttttaatgctctgattagagtaaaccgctcagtaatgtatatgtttatatttcttgtgagcatttgcggcattatgttttacctgaagtagctatagccaaaaattctgatgaagtataagtttaaaatgtgatcctctaggacagggcttggcaaactatggccaatgggccaaatctagcccacttcctttttttgtaaataaagttttattggaacacagtcacacacattcatttacaaactgtctatggctgcctttgccctacagcagcagagttgagtagttgagtcagagaaacatgtggcttgcacaacttaaagtattaactatctggccctctccagaagagttttccaacaccctttctagggggaaaatatgtctaaattaaaaggcaccatctgtacaaatgcaaattccacaagaacaggattagggcttgttaaaaactatgtctccactgcctagtagaagaggccttcaataaatatttgttaagttaacaaataaatgattgaactctccgaagaagggaccattttttcactgattttttcaggatagacatgtttttgaagaatttgggatacatcaaagtttgggcaatcaaatcacatatgagatgctctaaaataacatcccacttttagcaatccaggactaagctttttggcaaggttaaaatggtttctgcaattaaaggaactatccctgacttacttgctttgtaggcactaaattttcatagattttcttaaggcagactgtgcttttggttcatgtttagtttactgatatgatggagaacaaacatggcaattccgctgaggttgggctcctataagaaaatcaggggctgtcgggcagaggaagcacacaaattttgtcctgagctcaaccgccaccaattggctgtaattttaactgtctgatgggaggccatcagaaacccactgcagagctaggccaatttaagactctattaagaaccaggtcagcaggagaagcctatgtttaagattagtagtgcagaagcataaggtcagctctcccaggaaaatggggaataatatttaagatagtcttgccaagaaagtaagcagcttggaaggctactcagttgcatcccaagaaggcctccttttgccattttgatggtcatctttaagaaaagccatgccctgtcttcagatactgtgtcatttctggcaagacctcaaaaggatatgaaagcaaaacaaaacagaactgcaataagcctgagagtaagcccaataaaatgaggagggtggatatttcaatcgatttgtcagtttaattttactagcaagcaaaacatttccaaactgacaagcaaatcgtaatgtagtccccacagagtaagggtaagcaaaagaaagggttcctgagattaatgtcccagcagctgcatccccagttcagtctcctaggtagcatgaataatggatgggctaaaaggcaaaatgcacaataatgttcttttattaatgaaatgaagactatatgtgatggctagcaataaattaagaaaagcaaaaaaggaaaagcagtcaatgtttgcctctgaaaaatgcagttacttaaatccaataattactgccatgacagaaaccattgcctcacaatgaaagtgagtacatctcttgtgaatcctgcaagcattgcggaacagaaacatgtttggtccatagactgtaaggcctattgtttgctaagagaaaaacataacccattaagtagattgatggtgatattaagaatattcatagaatttcataggtgaaagtttccctagggattatgcacaataaccccctttcagtctatggacctggaaattggggctcgatgtggttagaaaacatgtccaaggtcacataattagctgaactaggacaaaaagctaattctcctgacttccacctactgctgcttccaaggggattaaacttaagctaccagacaagacaagcatagagacgtggggtgactcagaccggcaaaacctaagctaatgcttcaattcatgttcttgattattcctgaccttcctcctctatgctatgtttttcctttaacgttagacataccagatgggtagttcatatgtctttatactgattttcccaatttaatgtcagaacgaaggatttaaactatctgagcacatgtggaggatactgtcatttcattgtaacagaagaggccacaggccaaattcagtagatgtatcctttatgggaataaatctgataataggcaagcactgtcttttatttatgtatgcctggtgttacggcaggcaccaacacgatggggatggatttccctaagattttcagctaccacatgtgcagccacctgagttgctgagatagctggcattattttaccgttcctctgctttcacacttgatctagcatctgctaagggctttgtgataagccagggcttacagattgtggtaggaatatgcggtgtttcttctggatagggcaggtttatattagtccatttctctataccattttatttaatcaaccatgtgttctctctttaccagcttcccccaagccatcattactcagctctcacccagtacccagcatggcagtcactattgtgcacatatctgaagtaactaggttagagctgcatccttggttaccactggtcaactccagaatctcaagagatttcttgcttacctctaacctgtgataattagcaccaaaatgtgataatgcactcttcagagtctcttaggatctcttagtgaagtggtaacttactaaggaaacacttgggaattctactgcaagcctattcatgtaggttccaacaaagctacaaactgtgaacaaaataactaataaaataataaatctgttaggaactcttaagtgttcatggagcctcaagcctatacctgaggacatacttaatttacaaaaataggcgttctgaagagaccctatttgcttgatgtctggggatttttttgtgattgataaagagtaaagctagccatacacacacacacaaaatcaagttgactcttgaggactcccctgcctaaaaaaatagtaaagctgccttttagaaatggttgaaagggctcacactctgaagttgtgatgcaggatttcagaggaacaaattatgtttcaaatgcttttttttttttcaggggcggggaagaaattttcaattggattacatgttttatgagtataccttgtaaaaattatatattagcctacagtgctatttccttggtaacttcatctgtcccaaactgcatatatgggctacagaattcaattggaaaagatgaactgcatatattttagagtcaagttaattttgtagccacaaacttctaaacatcatacatgacagtgtttagtatgataagaaattagaccacaataaatgcttgtaggatgagtgaattcataagagaattttaactttatctgacataagaatttggtcatatttgaagcataagttatagtcttaaatattgactcttaatactttttacttcttttttgtgttggagttgctttgaattctattttttgctattgttattattcagaaagtatatagtcccctaaaataatgccgtattcactaagaaatgtttaatacacacttaatatgtgtgccacagtctactaatcatctggaaaatgcaaagaagtttcaaattctaccatagagtagttggcaaggtatttggggaatatgcaaagaaaaataatagaaggtcagtgtgcaattaattcccaaaagtttggtcaaaacaattcttgcctaaggagtttaggaagaaaatatatggtacaggtggtaaaatttgatcaagtcttcaagaataaataaattggccgggcgcagtggctcacacctgtaatcccagcactttgggaggccgaggcaggtggatcacctgaggtcaggagttcgagaccagccaggccaacatggtgaacccctgtctatactgaaaatacaaaaattagccaggtgtggtggtgggtgcctgtgaacccgggaggtggcggttgcagtgagccaagattgtgccactgcactccagcctgggcaacaagagtgagactccgagaaaataaaaataaataaataaataaatttgagtgggcagagagagaaagagaggtaatttcatgttggcgagtaccttgaaccaagaggtagatgtgagaatgattaaagtacattcagagatacatcagtttggactgtttttatggcaagtgaagaaaaccaaaaccaaactggcttaagtgaaaaaggaaatgtattcttttacatagcctgaaagattcacaggttgagtctgagttcagtgatggatggatccagcactcagttaatgcttggtttcttgacatcctccaaccctgcctccctgtgttggctttagtgttggacttcacatggttcccaggatgggagaagcagctccaggcctgccagtctctcaaaattgggattcattataaatgtgaagttccagcaaaagtcttaccatgtcctattgatggggtcgggtgcccatcttgggccattcatgggtattggggaatgcagtaaactcaggcttactcctgagtcacaagcccaccccaaccctactcccagagataggagtagggtcaacttcatcaggatcatggaatgtgggagtgaggaggtatgcaaagggaaattaaggtatagttaaccataggcagagtaaacagatgctgtgcttgaaaatcaagtgtccagtaaaggaagacaatgagtctactgatgccataggatcattttgagtaataataggtatacaccctggaagtttttattggaagcacattgcaaaggctgggacaaggaattgggctttatgaggagctgtaaataaattggaccttgtagaaattgacctgacagctgtgtgcagaatggaccggaaggtgggtgctccagagagaagcagatcacctctattgtactttctcatatctcaaaagccacaaagtttttgaagagagagaaacagatcacttccattatactttcccatctttcaaatgccacaaagttcgtagaatatctactgtgtgctgtgaactgtggaaaacacagagacgatgtccaacgcttgaccttggtcctccaaagagtctacaaagtggtagggaaaacagttaattaggatcaattatggtgcaggcaggatgaacaacgataatggtactagactgtcatggaaacagagaaggaagaagttcctaaaatactttctctaagcagagtgggcgggggcccagaaggagagacctgtagtcagagacaccctctggaacatctctgagagcaggtcagttgggaatcctcaatgctggtttgagaatattatgaggacctgaggggtggaaaactgcacctctgtcatcagactcaggtctccttaggaatttatgagcatcaaaattcagaatgtgtacacgggattgtgtacatggtggatcctatctgctctacaaagagaagtttctctgatcatcaatgtggagaagccactgtcttttggtctttgatactacctgtggccaatgtctttccctagctcatgctggctgggaacagagaagggttgagctgctgggagtgcagtgactttaatttatcatttcaataaacttcagagtaaatgggaagaaactgcttgggctttgcacaggagaagactgagttctgttcctagttagcaatgcacatgggcaagtctctccacatgcctaggtctcagtttccctgcctgtaaagacagaacattggacaaaaatgctttataaaccctcattcaactttaagagtctgcaaatccaatagagacaaccttgaaccactcatgacacatgcccatgaccgtgatatatttccaagaatacgtgtcatgaggatcctggggatccatgcacctgaaagctcaggagcatttgtgcatgaggtcttatctacaaaggtgaacatttagaaagctgctgagtagggaaatctgtaggagtggccagaactgactacttcaacagggacaggggaagggctttctaggcaggacaagtaaggaagagaatataattgttcttacaaggatttgcagaaatgaaggtgaaagtgagcgtgaggggaccatccaagcatgggctcaatattaagtgccaccagcttctgcataaactgaattacagtatttgtggagaatggtgtatttcagtggctgcagccaagagtgtgaagtattgagtggataatggggaaatgaagtaaatatcaagaaggtgccagtgaaactgaaggaaagagggaaagtactgagttaaattctaatgtgagctttgtgcacattgcttttctatgacctgcagttacttgattttaaaacagtgtcttacatcaaattgtaaacaaaagaacaccttacatttctgggagtcttggctgtttagaaagcatttgcacatccatttctacctacagcaactctgtgagagtggaaaggtgcttcttatttaaaagatgagaaacctgggtggatggtcagcaatggacagagtgggacgcaaaatccctgaccacaaacctgatgtgcttttcttccccacatctgactgcctctgttcacaagtcagaattcattccaatgccaatgacttttttctttctcaaggaggtagaaatagaaagattttttatggccaagaggtgtttatattacttttggattaactacaaaatgctttttatgtaagacagactaaatagacgtctgttttttttacaaacattcaactctacacaaacagaacatttcagtttgctttgaaagcaaaataccatgtgtcgtaactttacaatgttttaaataaagttaggaatttgggtttatgatactgaaaatatcataaaatcaataggtttaagactaagaactatatgaggatccttaaaaattcaacaagaatcaaaggtagacgtttcaacagaccagttactgaatcattgtattaacaatctagtgagacaagaagtgaattattgaagtttatcttcctcattggtttgtaaccctgttcattcagtgtgtggatagtttctgaagtagagcagttcagcctaacgaagccatttactgtactggttctacacactgcctctctttatctctttattacttcattttggaactttgattggcctattttagatctaagattgccctaatgctatactgcaattgtatgaggggcttagttttcactttgttctcagaaccaggctggctgtaaatttatctctgttctttgaaggagctaacagtaaattttcaagaggaaaaatggtggcatatatccctgtagaagaaaagtaatctcttaaaagcagaataacctccaggctacatcctttttaagggggattttcaaataagaacgccttcaacttttatatgtgttctatatttttcttcagacctcatacctactcttctgctttctgtgtaaggtttctctgtaatgaccccatttttcccccacacccattaaatctgtgatgaagtcatgctgtcccccattctgatgtcatgataacatccagagctacaggcagataacacatccggggaatcatcggaggtctcctcaggaaattgaggcatagagactgggagttggaatacctacaaaattgaatctcagtttcataaattaccaaatactatgatgaaaatgaactttgtaaagtgaaatccgtgggaaggtttccacttggtttaattgcattcaaagcagtgttcaatttcaggcattggtttcattaaaattaaaccaatccttcccagaaattcagccacactccctcatcaacagataataagatcatttagagtgaggaggtgctaaaagaacaggatgagccgtggctccgtttccatgtctgactgacaacttcatcacctttcatctgtattatgcagctaccctgagctgcatgttaattgaagttgcccagggagcatttttacacacaggactcaggcaccccttttcagagaaggtgggagtgtcctctggctagcctaggagccaccaagggtaaataaatgtgcagctagcaaaagtctggggaggagtggggaagggtcaaacccagtacaccatccatcctgcctgtgcctgcagatgtcatgaccaggtcccttaaagacctggatttgtggggagcagagggctccctgagagtggtgactgtcaacaaaaagtgtgccatgatggacaggtgaacttggccagtgtattttttctgacctcagaaagttctagaaagagtttgttttgccatttccctcgccctaattgtcctctttctcattttatgcccctgctag
    number: 15
    contig: 1
  - type: exon
    nucl_start: 2058
    nucl_end: 2220
    dna_start: -36348836
    dna_end: -36348674
    prot_start: 686
    prot_end: 740
    seqshifts: []
    mismatchlist: []
    translation: TTALDKERQVFRRRRNQDVRSRYKAQPAPPELNSESEDYSPSSSETVRSPNSPF
    seq: accaccgctcttgataaggagaggcaggttttccgacgaagacgcaaccaggatgtgaggagccggtacaaggcgcagccagctcctcccgaactcaactcggaatcggaagactactccccaagctcctccgagactgttcgctcccctaactcgcccttt
    undeterminedlist: []
    overlap: 
    inframe_stopcodons: []
    number: 16
    contig: 1
  stopcodon: taa
  downstream: taataagacccttttactcaaagtcctagcttaaccctttgagactctgagatttttttcccccaaatttgtgtaaaacagtttcatctgatctatctagcgctcaatgcttgaatggcagaactgaaagtgttttcaggtatctttgtagcggtttccctttactgaataagatgacacgtggtgattgtgaagatggtaatttgctgctaatagagtcctcaaagggttaaggccaatttgcaatttttttttaaacttagaagcaatgaatgttttcatcagtcaagctaggatctgcagtatgtaatatagcacttgttaaccctctgagtgcatagaattttattgagaattcttgtttgggaatttttcaggcctttggatgtatacacacatgtttcttgattttactgcagatcaaggggtgttgttagatgctgaaatgtccagaaaagaaggacatttagaatgatatcttgtttgtccttttctgtgggtttagaacgtggcaggtttataacttcgacacacgcacggttctttcttcttcacaatcctattcagaaacagattttttttttcattagagatatgactgtcagttgcagtgagttctgcatcccaagtggagggaattgggtttgtggcaaagagcttgacccaggaaatagatggtgccccccaaattgtctccacatgaagatgtactgatgacgccccagaaatgctgcttccatatcagctgctgctagcgccagcgcagactctcagggagtcaccacagcttgtcttgtgcttggtgagtgagggtctctctactcagtgtcagacatctacaggaaagaaacaactggtggaaaagagcaataaattgcccggtgctctgcagggctggaatttcaaacagaaagagggaataagatcctgtgatttttctcacctgcttttccacgcactgtggtcatcactgtgcaatctacatctagtatgaaatccacacataggagagctggggcacaaggggactggaggcagttgctttgcaagatggctgaggagaaagcacactgggaacacaatccagaatgttctaacaataagttttcagtgaataaaccactggcaagacaattccatgtgcacctttaggttacctatatagtctcctaggaagatcaggatgaaagacctagatgatacccctgaggataaaacctccatcccctaaaatgattttttttaaataccactgtctttagctgtccaggaggtcagagtgttttttctgtctttgggccaagtcctgtctgagacctgtattttcactcttgttaccaaatctatctccctagtgcagtgtctccaggcctgagtttcttctggaacagattccattttagaatggggattcacaggttctgtgcatcaccacagtgctcagagaggattctcctggggtgtcttagaggcaggtgcccaactcaaatgtattcccaaggtttgctgggctctgggatccacgagacaaccagagagggatatctcatgaaatttgcatctggtggctgaacagtacctatgttctctgttttgaatatactttaatacctgagagtcttaaaatttgtgaacaacgtttctatagtcctttattttcaaatgcacattgatcttcacttgctgcatttttactcttcaaccctgaaactatggtctacattaatatggatttttaaatcacatgtcattacttttgcaacaccatcaccaaaattttttgctcttttacatttaggttcatctctgtggtctgtgttgtcctgacatgtaaaaagcatatcgtttattgaggtttttttcccccccttttagagcatccggaagtgataacacgcaaaatcacaaagtagcataaatcagtaaattagttgagttgtttttgggggggaggtgggggtagggggcacagaacaccagaaagagtgttggtgtgtagg
  downstream_gap: 
  number: 1
