# Supplementary material for: Mechanistic and evolutionary insights into isoform-specific ‘supercharging’ in DCLK family kinases
Source: eLife. 2023 Oct 26;12:RP87958. doi: 10.7554/eLife.87958 (PMC10602587; doi:10.7554/eLife.87958)
Supplement: Figure 4—source data 3. [file elife-87958-fig4-data3.zip › Figure4-SourceData3_O15075-3.yaml]

---
- ID: 21
  status: auto
  reason: 
  prot_len: 422
  prot_start: 0
  prot_end: 422
  prot_seq: MLELIEVNGTPGSQLSTPRSGKSPSPSPTSPGSLRKQRSSQHGGSSTSLASTKVCSSMDENDGPGEEVSEEGFQIPATITERYKVGRTIGDGNFAVVKECVERSTAREYALKIIKKSKCRGKEHMIQNEVSILRRVKHPNIVLLIEEMDVPTELYLVMELVKGGDLFDAITSTNKYTERDASGMLYNLASAIKYLHSLNIVHRDIKPENLLVYEHQDGSKSLKLGDFGLATIVDGPLYTVCGTPTYVAPEIIAETGYGLKVDIWAAGVITYILLCGFPPFRGSGDDQEVLFDQILMGQVDFPSPYWDNVSDSAKELITMMLLVDVDQRFSAVQVLEHPWVNDDGLPENEHQLSVAGKIKKHFNTGPKPNSTAAGVSVIALDHGFTIKRSGSLDYYQQPGMYWIRPPLLIRRGRFSDEDATRM
  target: gi|224589804|ref|NC_000013.10| Homo sapiens chromosome 13, GRCh37.p2 primary
    reference assembly
  target_len: 115169878
  strand:
  - 
  dna_start: -36429665
  dna_end: -36348781
  matches: 422
  mismatches: 0
  undetermined: 0
  unmatched: 0
  additional: 0
  score: 1.0
  upstream: agtataccctgagagagagagttcagggtgggctgcttgcaagggtgaggcagtgttgattattgctagagaaaccccctttgtgggagtcttacatgataattcataaggagttgggaagaggtgttgctagtaagcatgttctgggtggtcctctgggtgcacatgcactgtagctgtatgtttgtgttcatatatcacatgtctcattagcatcttaaatctccacccaggggtgtgttttttactataaatgagcaaagggtcagtttgatgacaattaaaatcaaaatgcacatgccctagagaagggacagtccctcctgaagatagctttgcttaaatgagctcatttatgatgtgaatgccaaggcttattgtgttggctgtgaggtcaccaccaatgctgcatcccgagaacatggtcacttccttgactaactatcctgcctcacttcccctctcaaaatactttattgtaattctagcttagttctctggtttacctgtaggttaaagggctggcacagtaaggcaaggtagtagtaagactgcaggttttgaactgcctaggttagattttaggctctgctccatatttgcttgtgaaatgactcatcatctgtaagcctcaatttcctcacctgtaaaatgggtggaaatgatgctgccaatcttatagagttattctgtgagttaaatgatgtaatatatatacatactgatgcacacagatgcatatatgttcatatataaaaggtctaagtgcattgactggtgcataaaaatgccttcaataaaaataaatgtctttcaaaaaatgccttaaaaatacacatacaatggatacttactaaatacttacaggcttttattgttttgttttgctttttaaagcaaggtattcctgagactgttttcttgtgagccctttgtctctttttcttcattttccattagctggataagatcagagtctcaaagtgaaaagtgttaacactgtgtttgcttccctatttgctcattttttccctccaatctatgtagcctttacgtatgacataaagatgtgcagtagaatgcgggtgggtaaagaaaatattatattcacaaaatgtgttctccagccaaccagtaaggcatccctttcttactagttataggctctgcttctgcccttgtctttaatccttttctatttctgagccccttccttagaggctactggctgaggaagtctaatgtgatgaggtccgagcgtgaagttcactcagcaaagacaggatggtggcatgcaagcaaattaaagcattctcagctttccagttcactctctctgcaaacaaacaaacaaaaattcatagctttttaggtttctatttttaggagttgccaaatacatttcaaaagcaaaactacaaattaatgcagcatggggtatgtgacattttttaaggtctttggaggagatgacaaaacaaggagcttcccactttccagggttgtaagtttttgggaaaacatcaagtgcgaaaaatcaataaacatcctaccttgccactgaattgtgtgagggtttcctgattacctggtagtcaccaggctttagaagagttattgtcatttcgattttcagatgagtcactggatctcttgcccccagggccacttcattatgattcagtgcaaagtactgacagcactggggcttccggaagggagtggtgtcgggatgggggttgctgttggcaagaggcttaattgacacctttgatgtagcctaagacagaacctgcacctcccactgctgcttgggagacgtcagctttacgcagaaaaggcatctgctgatgaatcctgcatctcattcagcctgctctgggagcagccttagccatccttaaactcatccaaccgattcccatttccgcgggtgcttggcttagtgctgagacgggattccgccgttggtattcaggtccaacactaagactgtgtcc
  upstream_gap: 
  matchings:
  - type: exon
    nucl_start: 0
    nucl_end: 19
    dna_start: -36429665
    dna_end: -36429646
    prot_start: 0
    prot_end: 6
    seqshifts: []
    mismatchlist: []
    translation: MLELIE
    seq: atgttagaactcatagaag
    undeterminedlist: []
    overlap: 
    inframe_stopcodons: []
    number: 1
    contig: 1
  - type: intron
    nucl_start: 19
    dna_start: -36429646
    dna_end: -36428730
    seq: gtaagtgaaatgcattgctgctctcccttgtggaaagcatttattttgcaccctcaagaatctatgtgtctcctggttaattctacttcactgactgtggggctgtaatgccatttttacaggtaaaatagaggtgacctgatacatctttataaaaccatgtctttaagtgtttcatctgttgttagagatgatgttacttagagaaaagaatggcttacttgagttctgtggctttagttcagtttagtgaaaatgtgcataaaactcttgagaactgggtagaattccagtgatttgaacttgttagcagtttttcttttcaaaggcagcaaagagaaactgtgaggagtttctcagcgtctgtggccaatgactgtcctgttcaaggcaggtccatcacaatcagcctagggggatggacaagacacaggtggatgcaggacatttttctagaagtgagttattaattatacaaatacagtgatctatttatcaggtcactggaatgtcactggtgatctgtgcttatatttattcctgctgggtagtactaggtagctaaactgaagagttaaggattaatctcattgaaaatgtctcaggaccatacattcctaaagtccctgctggcacagttaaagacatcattaatacattcatcaggaaagttgtgaaaggtacatcttaaaaaataattctgtaacctgctgctctatgaaacacaggatttacaaaactgtgactctctgaaggttacttccccaaagctgttcctcagtgtacatatggaagggtgtctagagttctagtagatggctctctatataattgtttatttcttgcagaagatgatttgtcatgaaaattatttaacgtgccatttttctctgtgtgtgattctttgtatttctag
    number: 1
    contig: 1
  - type: exon
    nucl_start: 19
    nucl_end: 114
    dna_start: -36428730
    dna_end: -36428635
    prot_start: 6
    prot_end: 38
    seqshifts: []
    mismatchlist: []
    translation: VNGTPGSQLSTPRSGKSPSPSPTSPGSLRKQR
    seq: ttaatggaacccctggtagtcagctctctactccgcgctcaggcaagtcgccaagcccatcacccaccagcccaggaagcctgcggaagcagagg
    undeterminedlist: []
    overlap: 
    inframe_stopcodons: []
    number: 2
    contig: 1
  - type: intron
    nucl_start: 114
    dna_start: -36428635
    dna_end: -36413313
    seq: gtaaggaaataagcaagctgcttgtttcagacctgtctcagccttggtgcagacaggtacaggtgccagcaaatcgtgctgctcgtctctaggcgatatctaagctagaacaggaggtgaccaatgaggggttgcttattgctttggtttagctagaactcagggcttttagcttctctgtaaccttgtccaaatcttaactctgagaagaatgcacctttgctacttcacttttacatactctcctctttctgttctgaatgcacaggctttattagcactagtttgtaagccttcttagttgtgatgagtttgattagatatcaccattaagggaaagaagaagtgctgtgaatggaggggagggccctggtggaaaattgcttatggtatggatggggccccagagcagcagagggtccatgaggtaggggatgggaacctatgacacgtgcttttgtggatgaaacccacattgagcaccttttcatcactacttgcatttatggagaatttggctgagcttggagaccacagtgaaaaagttactggaaactgttagcttctccaccctaaggaagagggtgagggttagtgcttctttcaggatggagagactactgttcttatcctgtcacaacctgtactgtttgtcttttccagtaataccaaggcaaaaataaaagtagtgggaagggggcaaagggggaggtacaatgccaaaaacggaaggccctttatggtcctgatttcagacgcaaggtggggggaatgtacgctcctaggaggtttcatgatggtgctcactgaacactttaataagcgagaactccttgcagtctactgcactcaaacacaagattcttgagtttagtttcttttattatgtgttttaaaacaaaacttctgagttccacaaaattacgtgtcatccaggatggaaggccctctcttcaagatttctgcacaggttgtgtctttaggctgccagacgtctaagagtgcggggcggggagattcagttggttcccatctcctttggagcctgttgcaccaaatatcaagtttggttatctttcttcactgattcacctggcatcaggtggaacttgttttgagcgtttgatgaagcctgggatttgacgccagcttgtccactaaatggccgtggtatcttagataagcctattatcttttctgggtctccattggaaacacaaaacaaaacaaggagcctctttccagatagaaagcccaataattccattctacctccatttgagtgttttcactatggtttcttcttggccacagtctaatttggaattttaaggtgttggaatcatttgtgaacaactccaagaattggccaaatttatttactctcctaaaggcctgtccttgagtgaaggaagagctggtcggtcattcttttcttgtgaacatcacccagtgaggcgtcaatctatagggaccgccattggatacagagcaggaagggccctctttctgagaacattctgtctcttagagtgtatgctttggagagtacacctagcatagaaatctgtctttattctttgagctaattaaactcagattaaagatttattggtgtcgtttatgcttagttgttgacattaagagtgattgggaattcccgctgcaaatgggagctcctctccttgcttatttattgaggagacctccagcttagggatgtaaagctgtgctcagatgtccctttcttggcagaatggggctagaattcgcttcttctgctttctgtatttccacttcagtatgattttgtccaactgaggcagaaaatttccattcagctctgtggctattggcttatataattaacatttccagcacttggggaatgattataagatatggctttcttatagattcttcattttaccatttaaacgatcagtgcaaacaccatacttgagagaaaaaaacaatcccatttgttttaggaggacaaagggtttataccatctgaaaacatttattgagcacatgttgtgaggcagggcactgggtatattctaagatggttccatttccaagcttttgaatttaggccataaatgaacctccccatccatgtgctgtgtcagtgcatgaaggcattcccagatgctttagccagaggagctttcatcttggcatataggcaactgcatcaaataatccctcccagttaaaatgggcctagaagatccctaaaaactgatcctgtttcaaatttggttaatggtcttctcaaatgattggctatactcctatgcaggaaatactgaaataagtgaaagatggcatgtgctaaaagaagacacttcaaagaataaattaactctttttactgcagattggaaaacagtagctacttctattttttccttctgtgttgcctagcaacatggccaagaaaatgagttgactgcccccaccccaacacacacacacacacacacacacacacacatacacacacatgcacacacgcgcgccttgcccccattttaaaatacaggaacatgagctgttttctcaaaaggaaggttgagacatttgactggtttctttacaaataggaaaatctagtttttacttatattaattacaaaatttgatcagctttctttcttctgttaaaatcacatttttatgttacctcttttgacattttggaatactcttatacaatgaaaacctgcatgccagacatttctcttcataagcatattcgtggcaatgtaccaagtaacctatttttccgaagcagagttatttaagttgctgtctacaggcatttgactggtcacagaagcagagcctggagactcttttcccactcatgaactttttttggtcccatttcttaatccatcaggaagaaatgtgttgtgttatgtaggctgaatgaagctccccattatactcccacatcactgacttttgtagattatctgatcagtcagatgatgtgaggagtgggtggtacaaaaccggagaaaagccaactctagacgctctctgcagatctgagctggttgcctggctaccaaccgagatctagtagcaggaaggggaggtaggaaaggagagaggaggtgatgagtgagtggtcggttggagaacagggaaagaacattgggaagggatttggggtgaggtgggttaattttacacgctttctgtcatccaaacataatattttgagaaagcaatgctttcttgggttttatgccacatgcaactacaacatttgagttgctgctctgggaccagaatttgctgaacgccatttgggcctcctgataaattattttattgtgaggtaagcacgttccttttctaccaagaatgggaaggaaatggtcaaggaagaattgcctagtcacatagtagtggagttgacctttacagacctcaggggccatgcaactcaacgggcatcaaggaaggcaaaagattatgagtagaccaagaggcattttcttgccaataaggcgaaaccagcaccattttgtttatttagatggtttctctattattatctttcctcctaatccaagttggtgacttgaaaaggtctaataatagtagaaactggggatgcccattcagtgctgctctcacgagagccacagggcacccaagaaagccgagtaaacaaatctatactgcccttcatcttgcaggacctgtaccgccccctctcttcggatgacttggattcagtaggagactcagtgtaaaagaaacaatggagcaatgtatatggtttgtgattgggtgaaggtttcacatttctgaagcaaaagtcttacagcaaaatacacaaaagagttttgcataccttgaaatgataaaagaccaaatcatccaaaagtaaatatgtatgcattttgttttcgtgatgttcaaccttgaaattgagagatttttaaaaatatctcccacatggatttgattggggagagtttgaacacaaaatgctgagatttttgtacagggcctggctctagatgaatttcatacacggacccaatattgagtacaagaacacactaaccatgtggcaatatagagccagaatttctgcagatggagttttcttcttaattataagtagacatagagatataatttttctgtactttctgtaaagcatattaaaacggcactagcaggcatattttttctaaaggttatattgtttttaaaatttgaattgcttggtttttagaggtacttttattacaaaataataaaaatacttgggtagattttttttctccctagacagtagaaaaagctacttactgttttgtgggttagtacatccgagagaaaaagaaaaattatgacaacgacacatctcataaagactctgaagttaggctttaggaacttgccttgtttttgttgtcaagtaaattttattttttaaagttattttattagaaacagtataaatttagcttaagctatatgccaatatgaagaacttggccaatggcattgctatagattgtataattttttcttacaatcatatacataattttttaaatgtgtaaaaactaaagctgggaattttttttttttccatacagacctaaaaaaaattgtgtctggactttttccaagaaatccatttgaaaagcaaaattcacttaaatggtgctgtataaatcaggcccagagtatccaaatctccactctgaaaaattctcaatcttgctggtgttttggaaattttcatatgcaaaactccttttgtgttaaaccaattaagtctatgattataacccattgttaaacattaacctactaattctgctcttctagtcctctattttaaaaattatagtcgtctttgcttaaacataaaataatgattttaaagtctgaatgttaaaaattaatttaatgtgtatggtctattgtatttaagccatatcctagtggtcatttacttttactagttcaaacactaacagtttaagacttgtgaagcatggttttgatattctccaggcttgacatatctcagtaggtgataaattaaaaatgtttgatgccatttggaggcttttacatgattttttttttcaaattttacttgaaaacaatttttaaatgttttattcaagatggagagaaattcagttgtcacacgctgttttaaatgttattgatttatctccctgataaattgttcaactagcaaattttaccatctggtttatagttacgtatgttaccatctcactttacaagtgaataaaatattccaaccaaaagaagaggaagaagaaaaaacgtccaggcaatctaacagcatttgaaaacttagccctataataattagtgcctcattatgctgtctgttggagagaaagacacttctctggcaggttattcaagagctgcaaactgaaacattccatcttgaaagaacagttcataataatacctgttccagacttcaggttttaaaactgtttccaatagaaatgaccagagactcctgctgagatcaaaaggctgctttattttagctgaaacagtaaacatctgtgaggttgcctatgctggtgtctgttttagttatgtctttgtaaaatgcattacttaatacagttgggtccataaaagattagtatgtatttgactaaactgccaaaaatacaaagaaagcagtggaacagttactttaaaactggtggggtcagatggtccagaacaaaaataaattccaataattttaacttccctgcactgtcaatcttatggacaactactgctagaaaggtccaataaatgctatttgttctaagtggtagatattgccaattgatatagagcccatggctttgtttagacagggcaaaaagaaactggacttgtactaattgccgatagatatcatggccaactttccattcaagcagttccaagggaagtgctttccacagcatttaatctcttgaacatatgacttctattaaaggactgttcaggggctatatatatcatttactttttgaaagtaaagtccctcagagattgaaacagcacaccatttatagtctttgagatctctttttatgcaaaacataattctattaaactaaagcagaaataaaaatttcttagcaacaaacacagaagttttcagttcattggtggaacagaattggtgatttataggcacttatgattgagttacttatagaattctttataaaaaaaattcggcaatgaatttttaaattgttctactgagcggggaatgcttcagcaaaagccacgcagttttgtcctaatgataatccttaaatgcgctctgaagacatcgtgctgtagttcaaagttcgatactttttcacttgcactcacttttttcttagatgtagacattgtagaaaaagatattaggaatatttccctgctttcagcattttagaagtgcaaaagttaaaaatatataaagtatgaagttcagtgtgaactcaaaagactatagtgctgaaagccacatggtgtgtttttgtcttgtttaatcaactaggcagggggaaaaatctagacagtttctgtactgccatagaattttaagaagtgtcaggttctctcatctgtatacatccctgtgcgcatatattggctcatctaaatattaagaacccaaaaaacattttctaaaaccatttgaaccagcgctgatgtactatatatatatataccctacataaccagccggggaatttccaacacatgccctgaagatctatacatgattgggctctttttctttctttctttctttctttctttctttcttttttttgcttaaaaacaatgaagtgtgcaagtcagatttcttaatgaaagtgaatgaatatatagaataatattcctgaaaattccacatattttaattcttggactgctaaatttttcatatgtggccatatatctatacaggtgtttgggtgtttatgtaaatttgccaggcttggtgtgtatgtgggtatgcttctgtaagtatctgtgtatgtgtataaaccatcaacagtaaagtatagtatttgtgatacagccttataagttactggctcttgtggaattatacataaaatcttcatgtaataaagtgttactctgtgacatattagttggggcatgtttaaattaaaaagcagtttgctcaactggtatggcaaatggttcaaaatattcagatatactgatttataaaaaaattgaaattcagctaaatccaatattgtgttaactattaaatataagtaacattaatgtttatattgatatatctttgttttcaattattaacaagatcgaatactatgatttttttctattgtgtgtgtatggatggcttgtagtggttgccaatcactatactctaaaaaaatgaaacattgatacagttgcagattgtcaagtataatgttggaacataaatagaagaaaatccagagtatatttgatatgaagtaagtttaataacaaagccagataacctgtaaggcgattctgtatgttctttcaaaactctaaactgttgacaaattttgaatatacttgctgtatgtgtgtatatatctacataaatatatacacacttgaaaatgttaatcgaatgaatttactatatatgcatacatttgctcatttatgcatatttgcattaaccttgctagcatctctatttgtgcatgttagtgacaactgtctttgattgaaatattgcacagaggcatagtgtgaaaaatagagatacactgaattcaatataccaattgcctgatatagcgtgttgtactgtcagttgaaaaatatttgtaattttgtgcctgttatgcatgtggaaaaaagaggaaatcagaggccctcactataatttttaagggtgcatgacatatgatgtctttaaaatgtggttcattttagtagattatggataaattccaagatagtataaatgatgcatgtaatacctgagtgtttgtattatatatggccacaaaatgtttttgaagccagggtagtagatatctaaaagttataggcaaagaagtatgaaagttaactttctgtgatgtgtttttgaggagttgatactcatcagtaagcaaggaattgagtttattttttctaagaactctttactttgaaatatattatgaatgttgtaaatttggataacgtttttataaagaggttacatactttctgctcacagtttcagttgattggatgtgtattctctttaaaaaaaaacattttgtgttaaaacatttgacacagcaatatattttttaaatccatcaactaagtccatcagcagagctttatagagctaagggttgacaaaatgtttcattgaactacccaattttgaaagttcagttactttgtgctgtggtttcattgtaaaatgttgtaccttgtgtttcacactggaccatgttattcctcttgaagttaactttgtgacacttaccaccttagaataactatataataaacaggaaaaactgcctatgttgttcagtgagtttctttcagaaaatttgataagtagacactgaaattgaaatgaccacatgtgggataagggtgaccttcacaatcacgtgtatggcattcttctgttgtaattagcatcaatgagtgatatttgagagactgcagaatggtaccacataacgtctaaagtataaaatgctgacagtaataacaaaataagattatttgatgaaaaattctgtttcaggtagttgcgttaaaatcaggactctaccttcctttcagggttgccttaaaggaggaatttgtcagacatatcgataactcattgaggagaagaaattaacatgcagttttaaaaccactaatggtgtcctaggcttgaaggcatttttcccaaggtgatctaatttgcaggggaaaaaatgtgcatgtgtatgtgagcatgtctgtgtgtgtatttatacaagctatttcttttaaaatcactggataaatatatagttttaaaaataaagttaattaaaataatgataataaaatacttgactctaactcagaacaaaaatcataatatatttcatttccaaaaggatagaaaaggatgttaaagaggataggaaattctgctgaccaagctagaaaaaatatatacatatttttctgagacagagtcttgctctgttgccgaggctggagtgcagtggtgcgatcttggctcactgcaacctccgccttctgggttcaagcggttcttgtgccccagcctcctgagtagctagaattacaggtgtgtaccacctcatgcagctaatttttgtatttttagtagagacagggtttcgccatgttggccaggctgttctcgaactcctgacctcaagtgatccacccacctcagcctcccaaagtgctgggattataggtgtgagccactgtacccagacgaaaaaatattttatattgcaattaccatttaagttccaaattctggttttaaatctaacatttttactagttttactttaatcttcgaattacattaactttaattggttctctttattatttccatgataaatgtccacagcaatgatcacagcaaaatataatccaagtccatagcaataatcattggaaggaatgtttccaaatttataaaaatttcaaattgtagttgcagtttcttaatataaccagagtttaacataaaatgtagcaggtgcctagaagactagtgagctcccttcattacaggttgggaatcccatttgaggagtaaatcatggagggaattattctatccagaggaaatacagtggatgacttcctgggctgcttccaaactacgatttcatgaagggtgtaactcatgagaggaggcttgtgactacccaatgacacaagtctccttgggacaaatggttcagattatcaatttatagatcttggcttgcatgagtatagtgattggacaattgaggccagaaaaactacccaatacaacaaacagtacagatctagttgtaactaagtgcatttgtctttgaaatcttggctctcgtggtttcactaacatagccataacaccactgtttccattcgcgttttctcctcctttcagtaaaccaacttcatgagtaacagttttctagtcttttgaaaaaattatccaaatctttatgataacattttacatttttcagtattcattcttacttatgctcatgcttatctgtgccataaactttatttaggctgaatgtactactatgaagattgcagacaaaggaatttggaaaaagcagttcctttgtgccttgtttcaaatagtggagccttattagtaattgcagagtgatgccttcaacttattgttctatacccagttgggaaataaataaatgtctggcttttctgtatcatatagaattctgtgggtttcaagctctctacaccaagattattatttaattttgttagagattatctttagagcttctgtggatctaaagtcaagatcaccaagacaactgtttgagtttgttaaaaatgtattgcttgtgtttcctttataagattgattcagaaatcatatgacagtgataacttgatttctaaattatttttaaccatttttcaaatcaatatcaactcagtaaggtaataattgtatgccaagataaaatgtgaagtggaaatggtgcaattatccagccaaagctaaagttgtgtggtgagatttttctaccttgattagatcaattctcttaattggatattttcaaaacctttatgcagcatggaccccagctgagtgacaacattaatacaaatggcaagagtaactcacaccatttaaagtgaactcttttccactacacagtcatcagatacatcttgataaaatgtggttagggttgttatgtcagctttctcacttacttcaaaaagtgtgatatgttctccatctgttatatgatcccaagctcaatagctacacttaggatgtgttcttacttagggcagtgcttttatgaaggtgtgccataaaagcatccaggtgccagcaacctgcccaaatggttcccattaaatctgcttgggggtgataacatttcaaatgtcacaatatctctcagagcagctaattgccctaaattctaaaataactgtacgttttgtactgtacacccagatgccttggaattagcgaattgaagcaaacataaaatcttgttggcatgtggactataaaatggtttatctgctcagaaaaaccaaaaaggtaaattgattccatttacaagcaatgaaaaaatataggtgggcttttcagcatccgttggttgtaaacaaaggctggttaatctcattaagttaattctaaagagcaagcacttacacattttgcctttactatgttcgaaatcctttcgttggacttaaggataataatagaaatgttccagcagggtctaagttagtctatttaggtggtttagtgaagaattggtggattacccaaagagccatcctgattactgaaatggcttcaactggtagacagagcaaaaacattaggagaccagatcagaatctaaaagataacagactggaaggatattaatgtaataaagatgacatttaacgtgaggaagtgtgaagtcctggacttggcccaggacaacctttcaaacacacaccagggagacatgacatagctgtgggctcattgtaaaggtgaaatgctatggcctcatccacataagccagtaagatcttgaagtgaattaatattctattcatgagaaagaaaaccctatccttctctgctttgtgctagtcagagcacacccagaatattgcattcactttcaagcaccaggttttttttttgtttttggagagacagggtttcactatgttgcccagggtggtcttgaatttgtgggctcaagcaagcctcctgcctcagcctcccaaagtgcttggaagacacagacggagaccagtagctattttcaaacacctaaaagcactgtcatgtgaaaagtggattagacctgtactgggcaactctagaaatcagagataggaccaataaatggcaaacatggagggacataatttcaacataacttacagaagaacttctttttttttttttttttttttttttttgagatggagtctcactcagtcgcccaggctggagtgcagtggcgcgatctcggctcactgcaagctccgcctcctggattcacgccattctcctgcctcagcctcccgattagctgggactacagacacccgccaccatgcctggctaattttttttttgtatttttagcaggagaacttcctttattttgcctcccattaatgatgaagggctgcctcaggaagtagtatgttcagtactagaagtatttggacagaggccatctgaccacccactgggatttctgtagggggcatttggtctctgaatggaagtggggcagaataggtaatatttaaggtccatcccagtcccccaaactctttgaatcagcggatggtcaccatcttggaaaagtatttagtattaactatcttacttctttgggaaaaaagagataatactattagaagtttaatacatttattttactgtctttgagcataataaataaaatgaaagctttccattttcagagaactctgtatgaccgtaagtacgtttttctcttgactgcccatcatctgttactctcaagcagcagaaaatttgaaatgacttgggatacattttcagaaacacaaaaatacagttgtaacattgaaaataagcagttataaacataagcaaacttgtcttaaccctacttttttttcctttttttttttccaccagagcctaaaatccttgagagatttttgttcagaaagcagagaaaacccagctggcattgtgacaagcattcagggatcagccatttggtggcactgttaaatccaattcattagttgataaggcggttgagtgaaagcccacaagtttatagaatgttacagtttaaaagatgttttcatgtactatgggtcagagctctgtatcgagtacctgatgttcttactaaaagaacaagcttttgggactgagtgtctaaattgtgaacatctttgctaggaaacatgctactgctctattaatttggtgaaagaatgtgtctttgtattctaaatttaaaacgccacgtgacaaggcagcacctgctagcctaaaccacaccatgtgtctccattatgaaataccatttgtgctgctgctggaagaaattcaaggtccagaaagcccagaagagaaggtctacattgtagacatttacttagtgcttttctgtttggaacaccattatgtctgcagcaaaaacaatgacccagaggatgaaggatctcactgttctggaaaacacacaccttcccctcaaatgtggttatgtttattttcttcggttattgacataataaatctgccttgtgtcagcctcatactgcaatattataaacacaaggttttcacaaaaagatgtccatccataaaagtcagcagagggtggcttagaagctcctacatttatagtcccttccacagtgtgggttatgggtacatagtgtcacactaagaaaaactctgtgtcaaggtgacaatctcaatccgtttttgtagcctgacatatgacaaatgtgtgctgctggttacaaaagatagaaaaacagctcaagtcaccaggcttactgaggggggatttttatagtattggaaaataatgggcacattacacaaactgtgtagtattcaggggtatacaagggtcatctctcaacttttagcctgttctgtagaaaagcaggtgtactattgctattactttaactttcatcccaatggtgtcaactgtgagctttgatgaacctgaccaatgggacatgctcatcttagtcacacccaggaaaacgttctgtgatgtttgacttagatggctctgcagtgacttaggcagcatttccccaactctattaatctttttaatgaaaactaaaatctttgaatctcctatgcaggatactgtagaccataatgaaattacatcaaacctctttcctcctactttgtacatactttaaggctgaatgggttggggaggaggttgaagggaaacaggtaagcagaggaaaaataggtcagctttgcttctcgccacctcttcattattaattcaactacagatgctctttcccttctctctgctccacagacagccggcaccatgagccaatgccgcccgccccctcaccgcctcctgctcccatcaggccaaccaagtggataaacccagggaaacagaaggaagatcttttaggacaagctgtgttcactatttagaaatagcattgaaatgtgcaaattgttttctcaggaaatagatgcagagatggaaacattcattgttaaagtactgccccatagccaatcataatattaaatatttggtactgttttttcctctgagctctctcatacagttgttaccctgtttgctttcatggatcttgggtcaaaaatcaaacaaaattacaaggcctaggcttttattgttgtctttacttcagacttattatgtaacgtttaacaaaccaataacctactcagtgcttatgttttgatctcaagatggaaatgacaaccccactctttaacctttctcctaaagttgtggtaaggtggagcatttaatttttttaaggatattttataaaaacaaactgaagagaaatgttttctgtcagaaaaatagaaaaaatagtggatgggatcagtatagtgccacatttgagggccatttgccgatagtctgtggaagagtgaggtgagatgcctgaactctgccaaacccaaacagcgagctaaaggaccccgattttgagcaaaaggaataagaagtcacggaacattcaagttcacaataaccagcttgatcctgttatcacagtctattcttggttaatagggagagagggagatgtggccccagttgaatatgctgaaggcgtctttttccaagtgttaagatcaaatcctccctagcatgggcaaagttttctcctgagattccgggctgggcatggtccctggaaactcaggcattctgacccagtttttgaattaccggtttctgttcccctacag
    number: 2
    contig: 1
  - type: exon
    nucl_start: 114
    nucl_end: 199
    dna_start: -36413313
    dna_end: -36413228
    prot_start: 38
    prot_end: 66
    seqshifts: []
    mismatchlist: []
    translation: SSQHGGSSTSLASTKVCSSMDENDGPGE
    seq: agctctcagcatggcggctcctctacgtcacttgcgtccaccaaagtctgcagctcgatggatgagaacgatggccctggagaag
    undeterminedlist: []
    overlap: 
    inframe_stopcodons: []
    number: 3
    contig: 1
  - type: intron
    nucl_start: 199
    dna_start: -36413228
    dna_end: -36410278
    seq: gtgatgagcttgggacttggtatctgaggaggcagaggatgggttggctaaatttactccaagaaactgtggcttctcaagcggaatgacatggacaaggctgagcagctcctgagggtcaatcacaaggggatagggttgaatatggtgcccaccagggattggtatctgctctgtgagaatgggaaggggaagttggcccatttcggagacatttcccatcctctgagggcatatgtatcctaagaaggccagctattgcctgctttggaaataagaggggatcgctgggatcgtggctgcttttgttttcccaaactctgttcacttttagtgttactttaagtgaacaaaggccaaatttaaagacaatttattcttttgactgttgtagtctcacagatgtactctaaattaagtgaactcaatacatgaaatatggttttacaaaaagaattggtggaaattgcaaaaatattcttgaggtaattcactgcagaatgtctctgtgatgtggtcaaatgatcaggattccagaaatgactttttcactaactcactggattgttttggacaagcattttcaactctctgcgtcttacttcctctcctatgaaatggagattgtgaatcacacctatttccttcctgaaggctgttaccaggttcaaatcaactgtggggaagtatttggaaaagataaaagtgataccatcaagccactgttaaggaatctgcttctcttacttgttttaaatgatatgatttaattttttttccgaaaaaagtaccctttgggaagtgcttttattatattcagtgaaatatgtgatttacagtataattattttctgactacaatgcaacttcagaattttttgtatttccagaaatatgaaattcagccacatagaagtctcatttgttccaaagtgttttgtatcctttgaatgaaatgaaatggttcttgatttaagcctttggctaagccttttttttcttttcttttcttttctttttttttttgagatggagtctcgctctgtctctcaggctagagtgcaatgacactatctcagctcactgcaacctccacctcccaggttcaagcaattctcctgcctcagcctcctgagtagctgggattacaggcgtctgccaccatgcccagctaatttttgtatttttagtagaaatgggatttttccatcttgggcaggctggtctcaaactcctggtctcaagtgatccaactgcctcggcctcccaaagtgctaggattacaggcatgagccaccacacccagcctggcttagccttcttaaccaaaagtgaggaaaggtaccttttatgaatagtcaaggaaaaaaaatcccaagccacgtgctttgaatgggtgtctcagtgaatgctcccaccagaaggcagaatggaagtaccttcttccatttcccacctgcagggtcacacttgtacccaacagccaaggagggttcctttcttagccacatagtaaagagccttaagattgtgtcatctgggagctgttttgtaaatttgggtgctttgcagtagacaaaactcccctggctgagtccttcaaacagaggcaaaattgtggcttctttagaggggtgagatggggttagggggattggctgcagccctcactttattctagagaccacctagatggcttctagcagggtaagagggaaatgtcacctataaaggggtgaagaggctgtaccaatgccaaggacaaaagtagcagcagcaaatgtcctacatttgttcaacgctttccagaaatttcatcccctctagaattcagattgatgccaactgagcatcatcataaatcgagaagaaaggccctcatgcagatatctgatgattatgagtctccaacaatacagagcaagcatgaatacaaaaactactaagaaagcccattcaccacctaaagttttattttgaggagagatgtttagtctcagtttatgacgaaaggtcggaagaggagtgcatttagaaaacacaccggggttccatcacattttgcattcaggttgcctgagggagagctgggatttatcactttaaaacatgtacattttagagcccagctataaaagactttttacacccttaagatgttaaaggttattcagtatatttacgtgacctaactgtggcttatttagttttatggccttagatatttaaagcattattaggcatttgtaaaatatttcaaaatgcattttcagggggaaaatgtgttgtgttagtggcactaacataattgaaactacaaaactgttccattcacagacataatagatagtgtagttttaactcaacatctgctatgcagattgctggtgagaacatttgtctaaagtctgctcgttgataccgaggacgggtggccatcagtgcttagttcatgaggaattttacggagatttccatttcaggatgtagtaaaactaagtgtccaaacagcaggcaattttcatgcttgtacagtgtcaagcagcccagagtcccttgcgaactgcggttgcctcctgcgccatacatgggaatgctatttttctgtacacagtgggtattcagtaaacactattgatcaaattggcgtgaagtaaaaggagcaaagcttcctcctgagaatccctacggcatcagaaaactcaagtttctcttatataggtgggagtggaccccttacgtttctttttattttatcatttgtcttagtaaaaactgttgagtatatacaatgtcagcaagggtggggaggcagttgcctcactgtacagagaatgacatattgattctgaatccattccagtcaattagatgatacttttaaatgtttccttgtgcaacatctgtgttcccttttcaaccaataaaaaagtattaatgattctttcag
    number: 3
    contig: 1
  - type: exon
    nucl_start: 199
    nucl_end: 308
    dna_start: -36410278
    dna_end: -36410169
    prot_start: 66
    prot_end: 103
    seqshifts: []
    mismatchlist: []
    translation: EVSEEGFQIPATITERYKVGRTIGDGNFAVVKECVER
    seq: aagtgtcggaggaaggcttccagattccagctacaataacagaacgatataaagtcggaagaacaataggagatggaaattttgctgttgtcaaggaatgtgtagaaag
    undeterminedlist: []
    overlap: 
    inframe_stopcodons: []
    number: 4
    contig: 1
  - type: intron
    nucl_start: 308
    dna_start: -36410169
    dna_end: -36402444
    seq: gtgagaaggatatcatttgcatcaaaccttaaaggttacatttggcgttatgttttccaagattgtgtctctatttccagtctgtggcacatatggaataagttaatgtctcaaccccaaatgcaaaagaattttttgcaaaagaaagacccatctaacaacagatttgaaaaatgtagtgatacctggggacaatctataaattaaagactttgatttttttaaatgtactcagagagacgttgccagctctttcaggtaagcctttttattgttgttaaaaaccatattgaatagtttttctcacacactttttatgacattttgtagaggtcagaaagttcttgtgagagtatatgtctgtaatgcatactagcataggatgaaatacatacacgatcatcttgaaaagctttaaaatgcatatgtattgaccccaacagaagtggtatttaacacattaagacgtattaaaatgaatgaacccggtactctgtggcccaaagggaagggtttatcctgaggttctagatacctaatggaggacgttagctggtggctactagacggaaaagtgacaactgataaagttacaacccagctacgggggcctcaagccctccactcggtatcagatttgggtttcttttcctgagcagctgcttgctttaggggagctggtcagccagcagcttctcctcagggctggtgggcagaatactgcaaagttgggggaacttgcctcattccttgagggactgtgtcctctggctttctgggggctggactggggggtacacacttccctgtcacctttctctgcccgcagtggggctggacaccctgcccattcttaatcctccgagaatcacactcctaagctccactcagagaggacgactgaggagagaagacagatgagaaggctttggcctggaagatctagaccttgcctcctctacaggctttgatttagaagcacaggttcctgccatatcagagctggtagtctctacagggccccacatctcatgagggttcttcatttggccaatagtcacttatgtgctcctggcaccccttgcggctctttggaagctgcttccccagctcaggtagcagagtcctccttatggacctttgtgcagaggatctcaaaccttgttctactccaacacttcagcaaggctaggatattcccaacagggacagagacccagctgagcagccactgtgcatccaggaggggcacgagtcatagggagcttgaaaaatctgtgagttgatgctgccaggccaccgttctcctctctccctctcattcccccacctctccacgaagcttggccatttggcacatttgtgccaaacatggaaaatgtccattgcattcctgggcctcacacctcccaaagcaggagcaacctcattttgctgagcataaactatctacaaagtccttaatttatgacatttcatttaattaacacaatactttcataatatcagtattgttgtctccacgttatagatagaaaacatggacatgttaagcgcccaaggtcagtcaggtaagaagtacttagcaagacataggtccgagcccagctccaaaaaccacacttttaaccactttactccactaataaggagcctcccataagactctggcttagctgagccaaaatcacacacgttccctttggccctgtacaaataagactaattaatttgggaaagccattcctatggtaatggatagaagcgtgcatgcaaataaatgtgtgcttatataattttatatttcattgatgcttttactgatagtaaatctggctttttttggctttatttctactgtagcagaaaaccccatttctagcagattgccatgcccctgagctgtggggtgtctggtgatttgccagcatctatcatctgttaagtctgacatggtggcatgtgctgtttctcctagctagttcttggattgggctggtgtcttggtccaacaggactggccttctcacaatagaaatttcccatttctccatccagaatcaatttgtttctttctaacttggattgtgtttgttttgcgtgagttcacatcttgggtctcactgtatgaaacttcagaacctaaacaccagattgctccatgaagttagtattcggctcctgctgaacgaggacatatggcatgtgccctctgtccccagaggtatcagaaaacattcttctaatattttccagaggtccaagaaaataaaaagcgagctaagaatgttgtgaatggcacacattgcttgcgggtacattctgctgtgtttggaaggatgaatatgtattaccaagggtgaatatgcctctcctctgctaatcatatcctgtcacaggcaagatttgtctacaacaatggacacaataacgatgtctttctgtggtcctgttccggcatagtctttggcagctaggtccatttagatttctgcccatgctccaggagtaacttcttgagtggcctctggggtacctgggacatactaaaggaagttagtggactgtgactccagctggaagagacatgctctactttgaagctgtttcgtggagcattttgaggccccatagcaaactcaaagagcagaaaagctctaatgagcggtcagagcataagtagagggcgtgatgtgagatgcctttcatccctaactttcctggctccgtgtggactaataactacacgagccaagggttggggtgatatagtcatgagcagggatggtgcccccggtggctcttggtcgtcttccccacctgcactgctggcattgcttagtgatataggcaccagagatgaattaaaatccttgctgcggatgcttctgtctctcccaccggcacctataagcctgaggatgtgtgccccaagctgctggctctagcaatgaacacaagcaggctcaaatccagcagaacaagcagagatcttagggtcaccaaaatgcattgcttccacctagaaaatcttcaaaattctcaataacctcaacaaagcgaccatgtgtctatagtttgaaagcatttccatcagaactggaatttggaggatgccttgtgctgaaagcttagatcactgctcttggctagtggattactgttcttccttctttccttcctgaggagcctctggctcctgagagccatggggcccttgtcaaattcaaaatcaaattccacttgggagctgtctgacaagacactgtggaatgcctcagttctctgctctctgctcttggcagttatctctttatggaggaggctgagattgggctttgttaggattacttggtaaacaaacggtgtgttactaactcctttttgctagtgttgagggtggtattcctgtcattgtgctaactgccaccatcctctggagtttccacaatatatgcagagcacctcctagttcaggcttatgctgggcacttctggggttacagagagagacaagacacagccccatacagagaactttacccacaaacaaggattgccatgaaattcaatgaatgctatgggagaggaatgcttgggagctgcttttccttctccatatactctttttctaaatccttcaaaacatagcaaacaacagcaacaagagaaaccatgttagcttagagcatcccaatctttgctagccatttccacaccaccacctttttttgacacagggtcttgctgtgtcacccaggctggagtgcagtggcaagatcatagctcattgcagtctcaaagttctgggctcaagtgatccattctcctgccttggcctcctgaatagctaggagtataggtgcacaccaccatgccttgctaatttttttgtttttattttttgtagatgggtctcactatgtggcccaggctggtctcaaactcttgatctcaagtgatcctcctgcctcggcctctcaaaatgctgggacgacaggtgtgaaccaccatgcctggcccatttctttttttgacaagcattctgctacactccctgggtgaggggtgcagtgggcagaagactggcctgagttgggaatcactcagttgaacaagacagctgtctccaaaccatttttagcacaaacaccaaaagttggatttaattaaagtttgtaaaatttgaaaatttccctctagtagtttgggttctaaccttgggtcacacttaataagaaggcagccttacaaattgatttcccttagtcaaggaggaagacaaagttttctgttgctgctggttttgttgtggtaaagagggttctgtaaaaggtcaagaacataatttcaaaaacaagcaagcaaacggcctgtattcacctcaccagtaatcagtcaggtcatctagtattcttctgagtacactcaaacatagacaccttaaagacaaggatcaggtctcgttcccctctgaatccaccaaagagccctgcgtcccactgctgaataattacacaggcacagcagtcctcagagttcgaggtatgcaggaaggcgaattcattatataagattcgatttcttgccaagtgttttcacttaaagcagacacttatattcttattcttatgacacacatttagtctcctaacacctgttttcaggcacactttctagactagctactttcctataaacctgtgattctaggaattaatttttattatgtggcttttattatggattttattatgtggctttgtagttcggccctcagggaatcaaaaaagaaaagatgcaacattaatttggtggtcctctgtggagctcattgtccactatgaaatatgagtagatgtaatggaaggtttaatcctattacgaaaggttgtatagtggaaatccacaaggtctttgttcctagtaagccctaggtttgctgccctcttcccctcagctgtaggctcaggacagaacctgcttccttggcctgctgggagccaacacaccctctggctcactggggatcctgcttcttgtctggctggctgtaaagggggttcagccctcctgtgctctacaccagccctgaggattgagtgctttaaaattactccttcaagggaaaagagcatcaaatggcaaacatggggaaatcaccaagctaagaaaccactttctcttctgaccagcacggtcctgtccatccatcccctttgtggaggtggtgaagggaacggcagcttttatttttcagtctcacaaacatcccttcttgctctctggccttgcctgggattgctgatggttacccaggcaggcagtgcaatggtctagattccctgccatccaatgggacatgttaagccagataggaaattgctcatgtattccaacctgagatttgctttatcataattttttagtaatttatgaaaagcagaatccagaaacacttgagcttttagttttcctcgattaagtattttcaagtttgtagacaaactctacaggagcctcttaagaagaagctacttagagggaccctgtggtcttataggatatagagcttctacaatgaagaatctcttcacacgtgaatcatttcactttctcattttctcatttatgtttgctcttacattttaaatttctctgtcgcccaggctggagtgcagtggcatgatctcggctcactgcagcctttacctcctgggctcaagcaatcttcctgcctcagcctcccaagtagctgggattacaggcacgcaacaccatgcctggctaatttttgtattttttttttagtagagtcagggtttcaccatgtttaccaggctggtctcgaactcctgacctcaagtgatccgcccaccttggcctcccaaagtgctgggattataggcatgagccactgccccaacccacgttttaaatttctaatgttaaatatttggtttacactccagtgccttctcctcctctaccccacagtcttgctggtggtctagtgtttatgtgggaacatctagcacaccaagccctgcatttagccacagcctggctcacatcccatcatggcctctctgcccagccatggcagagtctttgttgaaagatcaacagagacagtggcaggggcatccttgggcttctagtgcattcccttcctgagtgacagctatgggaattcctctggacagccgcatatctgcaggaggggagccccgaagcaaagggtttaccttctaccacctgaaccccaaagccctctagtgaggaaaagaggcttcgaagtcatcatcttgtgattttattcagcagatagaatcataattcagtgttcactgttttttgaggccggcaccatgaaaaagcctggaagtgtcatggaagaagcatttttaggagtaaatgacatgaaaaatttctagaatgccctcaaaacacattaacgcctggtctcttgattcgcttagaggcaaatcattttcttgctgtaaccatataaccaggaaatcccacttaattcaccatactgaagattttaaagtcctattttaaaagcatgttcttaattaacctcattactatttgtgtccattggatccacaaaattggcttttatctataggtaaaaagctaggctctcccgatttcacaccagaaataaaacagcaatgcttgtgaaatcgtggtttactatgattatgaagtatgcattgtgccctttaataatagacgtgttcttgtgtttgtcactacagtttcttagcaatgttagcacaaatcaggaagctgtttaaaggtagcgatacgactaaatccttcctcctacacctatcacagaggaggggcggcgttcactgtgctatgcagggagcaggggcctggagaactcagagtccaattttaaagctgccatgtggctttgggaagtgagtggatttccactgtcaccttcattttctttcaaagaaatgagacagcccataaaagggcccaggggtccccagggagctctgaaatagattttatccctttctttacaccttgaccatatcatctatgagttctccagcggaactcacacaggctctcacactgaactgaggtctaaagagcgtggagtgctttctctagagtcttcagtgtaattgcatgaacattcagaaaactgtcataggtgccctgggtggatagagaacctcaggagagacttgaggaaaggggaagggcggaaactcatctctgctttaggctgctgctacatcacttcggagggaaggggagggaagagtaacctggcagcaggagaagctaagacacactagcaatgctagtgttttgttttgagagcaggagtggaagtttattagaaagttttccaacagtaagaaaaggaaggaaagtacacttggaagagggacaagtgggcaattcgaggaacaaagtgccagtgctagtgtttttattacaagtacggcaacataaatagcccaagatttctctatgccagcagacttactgtccttacacttggtcagtccatcaacgtttacatatttatttgtttttttttaaaaaaggaaaggaaatcctttcacaaaatatttacaacatgatgcaagatctatggggtaggaaattgatccctgacaaaataattcaatagatttgaagttaagtttcattttaaaaacatgaactttctcttcgcag
    number: 4
    contig: 1
  - type: exon
    nucl_start: 308
    nucl_end: 366
    dna_start: -36402444
    dna_end: -36402386
    prot_start: 103
    prot_end: 122
    seqshifts: []
    mismatchlist: []
    translation: STAREYALKIIKKSKCRGK
    seq: atcgactgctagagagtatgctctgaaaattatcaagaaaagcaaatgtcgaggcaaa
    undeterminedlist: []
    overlap: 
    inframe_stopcodons: []
    number: 5
    contig: 1
  - type: intron
    nucl_start: 366
    dna_start: -36402386
    dna_end: -36401891
    seq: gtatgtataaaatttgttcttatgagataagagtgttcaagaggtcaaaagaaacacaaagatcactcccaaacaaatacaagttcaccctaagggttgaattttggtggaatagaatgttatacacttactagaatataactttatgtatatccctgggataaaagttatttggaatgattagatatgacttcacttccttatctttttgtttgcttactctcttcccttcttaatgtgatctaagtttcatcccattctttgctatgaaactgtagttatcatgattggttctgaatttgcaagcattatgtaaggatctccatatctattggcaattctaggctatatctgaatatcagaatataagacaggcttattacattttaccaaaatgcatctctcttgacccttacatagtatagttgtactcatttgagttagccctccacatgttttatggaagctgatgaagataacttttcctttggacag
    number: 5
    contig: 1
  - type: exon
    nucl_start: 366
    nucl_end: 486
    dna_start: -36401891
    dna_end: -36401771
    prot_start: 122
    prot_end: 162
    seqshifts: []
    mismatchlist: []
    translation: EHMIQNEVSILRRVKHPNIVLLIEEMDVPTELYLVMELVK
    seq: gagcacatgatccagaatgaagtgtctattttaagaagagtgaagcatcccaatatcgttcttctgattgaggagatggatgtgccaactgaactgtatcttgtcatggaattagtaaag
    undeterminedlist: []
    overlap: 
    inframe_stopcodons: []
    number: 6
    contig: 1
  - type: intron
    nucl_start: 486
    dna_start: -36401771
    dna_end: -36397012
    seq: gtgtgtattttggaaagaaagtaagtctttattgatggcaccgcacttgcctatattctagagctctttcccttattttctcccatcagtattcaggttctcatttctgtacattggcccagtgattaggaatgttcacaggagaatggtacacaagggctcaagtcccagccttggcacaaagaggcccatgactttgggtctacctctttatgtctcactttcaacatatgtaaagtgagaatattaataatatctgcttaatggtgttattgtggggatgaagagatggcttccaccagtttgtgtgacacacaaagcattaggtaccaatacaattgtcgttgttgtaatggaaaatcattcacttttccatgaactatatccaaaggtaccagccatcttgtaaaaacaagctttaaacttttagtcaccaacataatgggaaaatagcactgtcctaataatgatgtgaatagtgtactgactttcagtgaatgtcgtaatctcatcctgtcacataatattaccttcttattctatgaaaacaaactatcgggatagccaattgttgatgacggttgaatggagatgaaaggtctcttacctgttctctctccttccatacatttgacattttcgggaagtagaagttttaaaaaatggcatgcttcattttcatgaagctgttgtgttctcaagtcttttctagtatattcatcaaactgaacgtgtaagtaatgtctaccttagttggagaatgttgtaattggttgcaccgccttctgcatcagctgtgagcaccgccagggggcgcctcaggctcccagggcatgtttggaatccctacactgctgacttgaatgtgaggttttctcttttaaaaattcaagacgaggaaagcatttagtaagctaatctgcgatgatatgaaaaatgttcattctagggtctttaagtttttgttatttagaattgcttcaccttagacatattggcattttttttaacttagtggttatttgtatttataggtgaaatttatttttagtctacttcaaattaggacttgtttctttctttctttctttctttttttttttttttttttgagatggagttttgctcttgctgcccaggctggaatgcaatggcacgatctcggctcacggcaacctctgcctcctgggttcaagcaattctcctgcctcagcctccctagtagctgggattacaggcatgtgccaccacgcccggctaattttgtatttttagtagagatgggatttctccatgttggtcaggctggtctcgaactcccaacctcaggtgatccgcccacctcggcctcccaaagtgctgggattacaggcatgagccaccgtgcccggccagacttgtttctttcaaagaatgggagcctttttttagtaacaagggtattgtcatgtttgaggctgagggaggtaaaaatgttaaactgaaaatccaataaagaaaagtcggctgggcagtgtctcatgggccaggcgcagtgactcacacctgtaatcccaccattttgggaggccgaggaaagcagatcacaaggtcaagagattgagaccatcctggccaacatggtgaaaccccgtctctactaaaaatacaaaaaattagccgggcatggtggcaggcgcctgtaatcccagctacttgggaggctgaggcaggagaatcgcttgaacccgggaggtggtggttgcagtgagccaagatcgcgccattgcactctagcctgggcaaaaagagcgaaactctgtctcaaaaaaaaataaaaaagaaaagtcgatttcatttgaataaagaaaaaatatgaagattttcccgttggtgctttattattaaattatctttttaccaacattgtaaattatactttccccagtaccaaggagtctttttacaacaatgttaatttttaaactaacaacttcaagccattctgttgcccttctatgtgctgttagaatttgattaccccccgttattattgacttacccccactgttggctgatttttggagtgctgagactaaatgaaatttcaagatggcaaaggcttaggcactctgaacgcatttggtgagaaatcttagtctgtcaatcgtgtgcttggttaggagactatggtaaggtcctcgttgcacttaactgcctttgtgaattctctctacatcaccaagataccctagaaaggccatagaaggtctctgtagcccagcgctgggaccctcaattgtgctgcaagaccatacccttcgatttaatctcacccagaacgccctgaggacagctcgagaagcttcccagggaagtgaaggccagccccaggcttgacttgaaagactcccaggacttttccactgagacatgtgggtggggtatgcttctcaaaccctcagggcccagggatgtcccaaagaatgcctgaagctctcagacaaacaaggctcatgttccggacggcagtggatcggcagttaatgagaatgaaattccatgctcatcaggcacaggactttagccttctgcctccagaggcggtgcacacgcaggctgcctatgtgttcagaggaaggcaggcctcgtggaggagctgggcctgcagctgggccctgagagagcaacgggagttagaaaactgaaggggaggggatgggacacttcaggaagggcgctgtcatgaggacaggcttgaggacagagatcttggcctgtttggatggctagggaagaaatatcctggagtgtgagggtcactatgttaagtagtggcaagacaggaaattaaacagggtggaatgaaggttggggcagaatatagaaagcctcctcctttcggctgtgggaaaagaatggtgatttcttgaagagagaaagaaaatagcgacataatgtgtgggaaggtagcagtcggtgtgcaggatgctttggataaggagctcacggagggaagcagaacggattgtgagaccacatgacaacaacccagggatgaggcaacaggagcgtttggcggagtaggaaggcccagatggctgcgaaggaaaaacgtgtccaagaaaggaccgataagacctgttgactgcattgttgaggacaaagaagaaaggagccagacgcagtggctcacgcatgtaatcccagcattttgggaggccaaggcaggaagatcacttgaggccaggagttggagaccagcctgggcaacaaagcgaagcctcatctctacaaaaaaaataataataattagccaagcatgatggcctgctcctgtggttcccgctactctggaggctgagacaggaggatcacttgagcccaggagtctgaggctgcagtgagccatgattgtgctactgcactccagcctgggtgacaaagcaagaccttatctcttattaaaaaggacattacaagatgccaggagcccagataactgggactggtggaatctttgcagggtctccatatacagccacacatgccctgtggtggaactccaggggtgctgttcacatagaccacggtgactgtcccacctcctcaagtggcacagagacaacctgaaaacctgtgtgtagcagccttacctttgagagaagcagaaagttgaaaaaactatttgctttgaaaaaaaaaatttgtgtggttagcttgagaaccgttgcagcttgggggacagtgagagaagtctccagagtggagactgtacaggggcacagagggcccaggcccgagaggcagatttgaaaatcatcagcctacaggggctatcttttgctttagctattttaaaaagaaaactgagttccttagcgcattaggtaacagatgatcacagttggttactgtgcatagcggtttggtacactgtaggcaagcatgatgcacatattgatagtaaatcagaccccaattctctgaaaggatttttgaataaatggaacttaggttggaacttaaaaatcattccattttaccaaaaagcaatatatttaaaaaggagcaaaggaaacaaaagttcagatgaatgacagtcctagaaaactttctttgagatttcccccccttcctccctccttctctcactcaactttgaaatgaagtttctggtctttttctctgttccttacaaaggagcacaatattgaaaaagaaaacactatgcccactctcagagagctaaatctagtgtatgaaggggattgtgtgtgtgtgtgtgtgtgtgtgtgtgcatcctaataatttcactaggcagtagaacattttcagtgtgcagtttgcagtattacctgttcctcactggaggaggtgaaggattacaaatttgaactctggctggcagtcaatgtgaggcaggtagcacatgccactgggatcttcacgtgtcacagtcctctgccctggagatctagctgcatctcctcgtcccctagctgggatctgtggaaatggccatgtgtctggtggtggagaatcctcacgctgcccctttctttgagctctgggggagatgccactggtttttgtagtgggtggagaaatcaccattcagccttcgagcctttgaaaggaaagtagcaggaaaagcctttaggaacccaaagattccacatccattcttcctgtcctttggggtttgtcaatggcctctgcaggtggccccactggcccgtctgttaatgtgctgcttcagcttctgttctcttctcag
    number: 6
    contig: 1
  - type: exon
    nucl_start: 486
    nucl_end: 633
    dna_start: -36397012
    dna_end: -36396865
    prot_start: 162
    prot_end: 211
    seqshifts: []
    mismatchlist: []
    translation: GGDLFDAITSTNKYTERDASGMLYNLASAIKYLHSLNIVHRDIKPENLL
    seq: gggggagacctttttgatgccattacttccactaacaaatacaccgagagagacgccagtgggatgctgtacaacctagccagcgccatcaaatacctgcatagcctgaacatcgtccaccgtgatatcaagccagagaacctgctg
    undeterminedlist: []
    overlap: 
    inframe_stopcodons: []
    number: 7
    contig: 1
  - type: intron
    nucl_start: 633
    dna_start: -36396865
    dna_end: -36385105
    seq: gtaagaggaattccacctacagggcatcctgagttccaagcactcatgaaggaatatgaatatttcttttttcttttctttctttttttaaaaatttacctgaaaggttaatttccagttagccttcaggagctagttggaaactagccttttaggttgatctagatgagttaatgcgcccttaagaacacctgatttattagcaaacaaaaaccaggcacaagaatgggaattgaactcgcgaagggtagggctgtattgaacaccttgggctaggacaagatagcgacaagttacacagacacaaatgtcatttatcttaggcacttttatgttagaaagtttttacttgccagttggggcaacatagtgagacccccatctctacacaaaaaaaattttttttaattagccggacatcgtagtgtgtgcctgtagtcccagctactcaggaggctgaggttgctggaggatctcttgagcccaggaggtcaaggctgcagtgagctgtgatcacactactgcactccagtctgggtgacagagtgagaccctgtcttgaaagaaagagagagagaaaagaaagaaaagaaaagtaaaaagaagtttttacttggggaaaaaaaaaggaagcccttttagacttttttggagtctcccaactttacagctcaataatatgatccaaaacctaaaagaaaaaaaaattataattggtttttaagactctagccccttagcataaaaacaattttgaaaaagactaatttttaaaaacggagacatccttcccccaactttacactatttggtttgcttttcatttactccacatctctggggaaaccttgagagatctccacaaaagcaaatgggggtccttcctcacccagttattaaggggaatacataggaaaaaaagaggaggtagagactaagtatggggtgcttcactgggaaatatgggagtaatataaatgttgctggctcttcaggctggaatttaatgaaatatatttcatttctatatactgtgcatatatatatatatatatacatatatttatatatatatcttttcccaaagatgctagttcttcctttcattatccacccctgagcattatgtataaatatatgagttctgttactttgcccgtctcttcagaaatctgggaaaagaggattctctttctaaagtagtgtttctgcagggtggtctaaagactccctgaatcaaaattattcccagatgcctgttaaaaatgcaaatttctgggcctagatgcagccctaccaaatcagaatccagtgactgatgacagcttgcagaaatccacaaggcagccacctcccccaggtaacccgcatacacactcaagtctaaaagcagatgagccacccaactcccatgacacaaataaaagctagtaagatccgccatgatggagaaccatctatgtacttggccctgtgctaacgtctttacagtcattatctcgtttcatcctcacagcaaccacattgggtaagttctattactgtttcatttcataggtaaggaacatgggtacctagaagttaaatgacctgcccacggttgtcacagctcttaagtagaagagccaaggtctcaacctaattctgacttccagagccttagctcatactactacactacagtaagctctgcattaaggagaggttaactgagtacttgctatgtgtcaggtactgtgccagggaacaagagagacacatgtcttcatgaagttgacgctgaagcagaaaagataagcattcaagaaacaaatatgcacacaattagttaattgcaattatgctggtaatcttgtagctactggctaataaaaggcagctgaggtcaagtgactgagccctgacttaattgcaccttaaattcctcatcttcacagtagcctaaacatattcttctgcatagttacctccatcaactgcagcaattttctctcatctgcactcatttttcctgtgtcttgaattatgtaggattgtctcatgggaacagacttacaactgggcctttgtttaaaaacttctctaagctcccaaacttcagcgactgaaaattaaagtttcattttctttcctttttgcttttgctgctcagttttgtgtacccattgttcacttactcctcgctgaagtgttatctctttctgtaaatgccataagtgattacattggagtgcacttttactaaaattacagtttacgtgatacttctaatgtattatgctcattcaaatatattttactttaaattaccacaaaagaaaaaaaatgttctctcctttctttttcccttctcttctaatttaagaagctgaactatatggagaaacaattgcagtcatttataatgtggttttaaaatatctatatgaaaaactaacgagattttattctcctttacagtgatttctgatggtagggattaggggttggtgaattttgcagggataagtctattataggataaaatagttcaaataagtttagcaaaacttaacacaacttattctgtcctggtttaacaaaactaggatgatgtcactaattgcacatgagaccactgttgatttcacattctattgagagttgtggaaataagagaaccatcacagaaggtagaccctcacacacccaggatttatagtcagatggacaaaagttcaaaaccaagcggttcactcttccactgcctggtcttatgaccttgaggaaggtacctccttcaagcctttatctttaaggggatttgatgaagataacataactattaattttcttttgaaaatttcccctttctttgtaattaaaaatgaaattaaagtattccttaaaataaaactgcctaacgataatatatgtagtgaaaatcactttttaacccttttttttttatattgctttagaaattttactattcacctgtgcatggatttgccacctcatggcaaaatgtaaagctatagactattttttgaaaatgttataataaagttaatataaagatttggaatccatttacttattatagggaaacttatcaaatacataaaaagacctcacagcatactttgttttactacgttattaaaaggcttataaaacccttctaaattgtaagactgacaacaagatttttgttagctaagtgttagattaatatttgttataactagcaaagtatttttaatacatatctaattcagctatagatttcattgtacacagtataattgtgtatgtagaacttttagcgttttttatttttaattcttatagaacagcataaaaatgtagcctggtcttaaggatctatattgattgtatgaatgatttatttaactctagtgtttggttgggttaaagtattttgatgagaaaatatgatttgacttacagggatgttttcagccacattttaggtgaaaactgggcattgacccaataaaaaataccccttataaatttattgttgtatttaactaaagtttttccccccaaattgatcatgcccatgattttacatggttcttgttgctttactggttgtcatgcctggtacttaataattgtatggacaggtggacgtcagagtggatgagtggagtgagtgagtgaatgagtgatacttctatgaacagaggacagagccgcctggcaagcccaaaacattcccaactggcctgttagacggagttctcacactggcctcagtgtaaacttcactgagcagtgggagaaagtatgatgcttctccagatgggcttaggcatgggaccactgtgtatgtatgcgtgtatgtgtgtatgtgtatatgtatgtgtgtatgcatgccatgatggttcatgactaaaggaactttttgcttaattaaaaaaaaaaaaattaataccttcagtttacacaagtcaccactagatggcaagcttgtacccttagcaataaaaaccatcagtagcagcttgtgtttctttcaaggacctgggcaggtctttcaaaaatgtgtacacagatgcctcctccttatgaaaagtaaatctttactaaccaaactataactcacatcactagtttttattagattccagaaacaaacatagtcgttttcttcaaatataaacattcaaaaatcttttccctcccaaagtccccaagaccctgcaggagaaaaactgcctctccttggctagaaactctgtgttcaagtgtttgtgcctgctcccagctgcccatcaaaatgacacgtgcaactcatggtccttgttttcacgcagtggattatatctagcaataagctagtcctgttccacccaaatgacgatgacaggttgtgctccagctcttcctagttttcaattccatgctcacaagataacatatttccttcaccttaatcccatgactcttaattctccaaataaatccatttggtgataggatagctaactgcactggtggacaagatgagtgccacagagagaatgggtctagaggtcatggacaaaaacacagaacttgagccctcagagtgtattgactaatggattggaggttacccaaaggaagggagccagtgatcttctgtgagtctggccccaatcctgccctattcatcattaccagtgacttcaaatgaagatgaattataccaatgacagaagtgaaatccaaaaatatttttggctctataaaggtccaaaactggtaagaagaaattaaacaagagataaacataaatccctagagactaagttagttttggtgtagttgtgttattgtcaatttcagaaacagtaatggaatacttggcctgactgcaggtcaaaaggctattagttgacctggagaaggctgttcgttcagtgtgagtctcagtatgacaagcctgctaaaaatattcatatgcccttagacttctttccctgaaagagtcaggagagtccttggtgtggcttaccatggtaccccttatggtaatactctgaacacattctgtctgggcctggggttgacccagagaagggatgtaccacttggggcatggtgattctcatcaaatataggaaaggctgccacatggaggacgggataactttcttgtactgtatatgacagcatggaactaaaattaaagagaagatattagtgggcaagagatttagggttaactttagaaaaactttttaataatctaatttctttgaaatttaaatgtcctttattactggtagcttgtagtcattgtgagtgtccgggcagaaactgaacgatcctttttttgggggtgtttagaaaaaaaattctactctctgaatttgcatggaagttgagggaaaatagaagacgcaacattttcccaaagcattatttagtaccgtaattggccagttactgtactaagtgtttactgggcctcttgttcaaagacctgtgatttcatcagggagatgaggacaggaaggaaaaggtatccctttaagaagacattgattttcaccttgtgtcaccttggtgggtctgtgtttgtctaattcactgctcctttctgctgtcattaagagatgacactcatttctttctaaaatggcacagccttatcagactagcaaaaattaaaaataacatacaatgatggcaaagttaagaggataacagttatctcatatgtgttggtgggagagtcacttggtggaacctgtcagagaggcaatttggtaatatataaccaaaaccttcaataacatgtgtgccttgtgaccaagtaattctacttctagaaatgtaacctaagaggaagaaactggatatgtagctatccagagggatgttcacatcagggttttgcagtatgaggaaaaaaaacccaaacggtatatatggagataagttatctcagggcactgatgaattaaatagtggcacaatggtggttagaccaccagtagtggcaggacatcctggttagactcttggactcagacatatctgagtttaagttctggccctgccacttatttgctgtgtaacactgggtaaattactttacatcttcgaatctcaattttctcatctgcaaaatatgagtaagagtgctaaattaatagggctggtatgaagatcaaatgggccaaaatgcacatgaagtcttcatcacaatgcctggtatgtcctgtgtgtacaataaatgacagtggtaatagtaactgttgggattactaatatggtgccatatggaatatcctgcagccactgagagtaattgtatagatatatgcgattcacttcggaaaaacattcaggatatgttgttcaatggaaaaagaaggataggaaggagagaaagaaagctctggaagtccatgtcccaaaatatgaacagtgtttatttctgagtgtcaagattatgggtgagtttagttccttttcgtctatagtgatcattttcctactatgacatattggataataattgtgtgacagaaatgtaataacgttttttaaaattgcagtggcattgagttcccacagttttggcaaaatcctgggatgtataattcctaacagaatccggaatgtgcatgttttgtgtatctcgctgcagctgcatagaactccttttaagatagtttcatgactattttaaattgagggtgagaatcaggtttcctggagtttccgttcacttctccatcttcccagatatctccagtgtaatattgaagagcaattttactttttcgtttaattacctctcttctgacttactcctttctaacatctgcacaacattcattatttttattatttcatttaatttttgatttcataaatattttacatgtaggtataaatttttttattatgtttttccaggagatttaattcaaaagtacatgggccataaaatgcattctataaaataactccctgcttaaatgttgttatatttcatttcttaaagattaaagatttaaatttaagccattttcctcagaaagcatcataaaggccatataccgtagcaagaggaaaatcaatgtctttttaaagggataccgtatatgttaaaaagtaaattgacgttttttcatggctttgtcaatttcatgccacttttgttcaattctatttggtgaaataatttttagttcctactgagctcctctgtgaaatagttttcagtggttactaataattcattagccaacgtttcatcagggttacccttggattcgtagaaacactgagaattacgtttgttccaacacatctgttacattagtcagcttttagtgccatattatgggaatctcagaaaccttttgactgggttcaggttatctgtgaattttcatattattttatggccaccagctgcattttatgactatatattaaatgttttattttttcaaataatttttccaaatggtctcagtttcccatccaagggaaatcaagcatatgcctaaagatctactgttcagtaagttgtagctaatgcaaaaccccaaataaacaaaaaagaaacaaaaataaaaccctcctttcaaaaacaatcctgtgcaaaataccagtgtgccccaaaatctacatacctgacctttcgttatatctgttcttggttggatatgccttcaggttttaattggaacctttttcataattgttgccatttaacacatttagtctgtcaaatcataggatgtctttatagccatataataaaccctagagaacaacttctccgactgtagccatctgcaatgatcccaagagtagcttacaaaatactgacagtctttatggtaatatgatacatatggcagcccacaattatgtgtagctgcattcaattagtgttgtacaattacacagttttattgcttagttaaaacagtgaaagcactacatactgggtaatttgcactaatccctgtccctttaatagcccctcagtgtttaaaatgtgggggaacatctatagtacttaaaggaccagggatgaacattaaatcatacctcatgttgtgaatactccttgactgacaattaatgtactcccacttcacgtgtgggtcacattttatagaggctttaaaatacagttatggcaaaaagttcttacaccacagctccactagctggaccagcctgtccaagcctgcgcttgcagcctgctcatgccctttctgaaagatggtcagaataaggaggaacgccaagtaacaagtcaatccagagagcagtctaagccaaggatttggcattttcaatgtgaacttgttagaagcctttctgatttctaacttttaattaaaaatttagttcaaagtggatttatggctgccatttggaataatactttctggagatggttttgtgaggctgtgtgtgtgtgcgtgtgtgcgcgcgtgcaggctttaaatgggtgtatttagcaatctgtgaatttttaacaaacgtttaattatattttcacatggcctcagtcatgcccctgtgtaactggctcagtaagagataagggtgcacgtagctcaggccgtagcaggtgctaatgaagagtccccgttgagagagggcttcttaaaccactgagggaagggctctcccactggagaagaaacactgaagtatattcttctccatcctcctcccaaagtgttgacagagaaaaaaaacagagtgaccttgtttcctgccctgcctgacagtgagttaaacagaattccaaactagaggactggacatttattcacctgcaaaaacattttttttttgcagcatttcaaatgtacttgtgtctagatatggtttcaattacatggaattggcctttgtctttaagctcttattttctctcctgagtgtcccttgaacctctttatgttcacaaaaatcctactgtgtggtttttaaagcaaaaaaaaaaaaaaaaaaagcggggcggggcactgtgcaagtgattaaaagaccattgtacagggaataaaaagaacatcacaattatggttctatgtatttcaatggttttcattttcgtagacttattattacttttaataatcattttgtattagtactcattttctttattttaaggaagatttttagtgattttttcttagttattgaaactttgaactatatttttcattcatattaaatataattggtctatggctatatgttagatggaatttctattaaaatgtagatgttcgaaaagaaaacttttcctacatataggagaattacaaggtcatatttagaactaaaatgggacttatgactgaatccaccaacatctgcttttgtcaaacttttgagtacagttaggtggtgtagatactgtgtttaagaaaaaagctacaaaattcctgcatcaagtgggttgaataaattacaatctgcatcacctcacaaagcacacagaatgaatgtttggacctagcagaacatcaaagcaggagattattttgcattttagaaaggttattgttaacaaaatggaattaaggaagtaaacaattctgctctgcctcggaaatcaacgagaccatctactagatgtttccatctcagatttcttttcatgaaaaacatttgcttgtcatttggatgaccagaatggctgacgtggtaagactacaacttagggttttcttttgcctaagaacagttaggctggggccgatgttgtgttttgcagctgtgatgcctcaaagtttttaacttaactctaagtgaccaaggctggacagctgcttcattaagttaggaagaaaatgtccgtcccagatgacagctgggcaaagccacatctgtgagggacatatggctgtttttgccctaacaacccaatcacaggtgacctcacaaatcttcggatacctgccagagggcagcccaaacttgatcctgatcaacagctcctgggaataagactccatgctatgagtgtggagaaaacgtaaaagaatattttctgctcagaaaagatgcagtctttcagataggtggatctgactgcctgcttctgccaaaactgttggatccaggtgatcattgctgatattgcagcttagctggccaaacatctgcattttgtgttgcagtgaaacgcaaagttaatctactttttccaaaggaaggcagacgtgacgtgtgaacagtagcggtgcccctgatgtgtggagatgtgccttgctgtgcaaaagattcaaactactgcagcaagtaacagatgatcacagagtgagaacaggagaatatgcaagcctcggcttgctggatcaagtattttgatgtacatggaaaacttagctgcttccttgaggcattcgtgaagattgcccttgctggaattactagccttttactgtggttttcttttcttaatcttattcattccaacagaggggactcaattaggattctgaacgccctttcatcttttctttgaaataaaataagttatttgggatactttttagagcagctccatttgttttgatcgtggctggaattaaaggagtataaatacttgcctacagtcacatgcatccttttcttgatttgttgggtgaaagagagaagatttttactgccttaataagggaaacctggacaggatgctgactctgcacctgataaatctttccaaattgccacaggtgaaatgaaatgttaatatctctttcaattattaagaaatgtaaatagatcatgttgaaaatacgaggcactgaaaataaagtattttactataagtatagtttttttgtatttagttactaaagaattgcatttttaaagtttctttctttttttttttcagacagattttcgctcttgttgcccaggctggagtgcaatggcttgatctcagctcactgcaacctccacctcccgggttcaagtgattctcttgcctcagcctcctgagtagctgagattacaggtgcccgccaccacgcccagctactttttgtatttttagtagagacagggtttcaccatattggccaggctggtcttgaacccctgacctcaggtgatccacctgccttggcctcccaaagtgctgggattacaggcgtgagccacagctcccggcaagttttcttaatatattgaaacaaagagattattttcataaatcggagacactgcactagggactttctatacttcattttattatgcaaatcagttttaattatagacaacatcaaagacagataaacaaaaggattaagaaaacctgtaatcctaccaccaagagacagatacatcggcactgtgttctttcagactttttcttttttttttgtatgtactttttttctttaatggacattttataaaaaccaatctgaaaattgctctgctcatttcccaaacataattcaataactataaacctgtatcgccattttaaggtcatgtaacctctcgttgtatgaatgtactataatttatttaatcaatttccatttgttaggtgttcaccatgattccagttttgcagtaatctaaaggaagtaagctattttgtatgtatatccattcttgcataattgcctaatttattttttacctcctatacattaaatttaaacacagtgttcctcatttcttcaagaaagggcttttgagctcttggttttcagacaattgtgatttttacctttgttttag
    number: 7
    contig: 1
  - type: exon
    nucl_start: 633
    nucl_end: 767
    dna_start: -36385105
    dna_end: -36384971
    prot_start: 211
    prot_end: 256
    seqshifts: []
    mismatchlist: []
    translation: VYEHQDGSKSLKLGDFGLATIVDGPLYTVCGTPTYVAPEIIAETG
    seq: gtgtatgagcaccaagatggcagcaaatcactgaagctgggtgactttggactggccaccattgtagacggccccctgtacacagtctgtggcaccccaacatacgtggctccagaaatcattgcagagactgg
    undeterminedlist: []
    overlap: 
    inframe_stopcodons: []
    number: 8
    contig: 1
  - type: intron
    nucl_start: 767
    dna_start: -36384971
    dna_end: -36383232
    seq: gtaaatgcttctcttatgtttaagtgctatgcttgcaaaagaactagcccgcttcgagaataggaaaaatagtactgctgtgccctatccagacataattagctatcaggtttcttccactctttttaaaattgtattttattctttaacatttacagtgggagccattttctctgttttcccaatctgttttgtcaattactgcaatcttaaggcttccatttggtctttgttaaaggtagaacagaagttattaaccccagagtaaaaaatgttcagactaacagaaacacacagcgatggtaattaactctcatttggagataaaagaaacagacactgccgtgtgcggtgattacagtctcctgcagttatttctctctgctgcccttatcctccagtccaggtcccatttgggacctcttggggatccattgattttccgtggagtacaaacacccttaggcatcagggaccattgggaatttcctggtttctgtgtgcagaatcagatgaatgtggggagaagggtggggtagcctattccttactaagaccccacaatatgctaggcctgaaactcctttacttcttactcttccagtcgatggtttgattcccattttgcacttcaataaattgaaactctaatgggttagataccatgcaagctcatgattagttttagtggttgagtcaggatttgaactcaggtcagcctgagtcaaagactcctttggtaagaagccctatttcttaccaagggccataggcaggctctgaggtgccatccttaagcagaaggaataacagggtggggcactgaggggaggcagccctactttttcttctcattagcagtttcagtccacagctgggaatctaggtggcactctcccctgtgaccagttggagatagtttttcgaggttttgttttgttttgttttttgcttgtaccatagaccacaagggcagaaaaaccaaatagatgagaagggaatcccaatagggaaattcctgaggcgagatgtgagggaatgaggactttgctacttggcaaatttgaatgaggtgggagcccacatccatagccttgtctgacctccctcaggtggggctgcctggggcacagacacactttctactgggacatgctctgcttgctgctgggaggaagtggtgggtcttgaagaccatattggggaccagctctgacactaactgtgtgatcttaagcaaaattactcacccatctgaacctgttttctctcttctgtacaataagcaatacttgtcttgtccaacctacagagttgctaggaaaacaaagtacgatcatgtatgtcagtgctctataaattggaaaacgttctagaaataattattattcctaaagtgagggagtttatctcaagggtccatccttatctcagaattgttattactataataaacctttttgctgaaaaccttcatttactgatatttacaaataagtccagcaatgcattcctttgatttttattcctgcaccttggtcttttttaaaattattattttttaaactttttctttgaactctgtttaggtggtgggttttagtttagcgtttgttgttgggattgttattttgtttggttttatttttggcttggaggaggaaagtcattgattttaccaagctgcataatttgtccgagcctgaccctcctaactctaacatcccttatttttccag
    number: 8
    contig: 1
  - type: exon
    nucl_start: 767
    nucl_end: 845
    dna_start: -36383232
    dna_end: -36383154
    prot_start: 256
    prot_end: 282
    seqshifts: []
    mismatchlist: []
    translation: YGLKVDIWAAGVITYILLCGFPPFRG
    seq: atacggcctcaaggtggacatctgggcagcaggtgtaatcacttatatcctgctgtgtggtttccctccattccgtgg
    undeterminedlist: []
    overlap: 
    inframe_stopcodons: []
    number: 9
    contig: 1
  - type: intron
    nucl_start: 845
    dna_start: -36383154
    dna_end: -36382457
    seq: gtatgggcaacaatcttttattcagcgccgacaaagcatttctctactctctgagtgatccattagcccttcttgcacaaaggagcctgcagcaggaaaagagcacaagaactttacttgcaatccctgttattttttccctgttatgtcatgcatgctaatttatatgccttccatatttcttccccatatcattaaaaactcattctttctttttttttttttctttctggttttgagacagagtctctcttttgctcagtctggagtgcagtggcacagtctcagctcactgcaacctctgcctcccaagttcaagcagttctcctgcctcagcttcctgaatagctgggatcacaggcgtgcgccgccacaccagttactttttgtatttttagtagagatgggggtttcaccatgttggccaagctggtattgaactcctgacttcaagtgatctacctgcctcagtctcctgaaatgctgggaatacaggtgtgagccgccgcacccggcccaaaaactctttcttaatttaccaaaacagatccacattgacatttttcaatcgattaaaaatacacatttttacacatttatggggggaaaggaagggctccagtgcctaagactgaaaagatgtacactgagttgatatcttagtgctgtttttccttgttgtcgttcacctaaacag
    number: 9
    contig: 1
  - type: exon
    nucl_start: 845
    nucl_end: 942
    dna_start: -36382457
    dna_end: -36382360
    prot_start: 282
    prot_end: 314
    seqshifts: []
    mismatchlist: []
    translation: SGDDQEVLFDQILMGQVDFPSPYWDNVSDSAK
    seq: aagtggtgatgaccaggaggtgctttttgatcagattttgatggggcaggtggactttccttctccatactgggataatgtttccgattctgcaaag
    undeterminedlist: []
    overlap: 
    inframe_stopcodons: []
    number: 10
    contig: 1
  - type: intron
    nucl_start: 942
    dna_start: -36382360
    dna_end: -36379916
    seq: gtaggtgtccagtgccttcctcttccctatattctgtgtgtcttaacggaattatttttccaaatcattgtgtgcaaagaaactaatgacatcataagtatgatttctgtacacattttagttgtaattgctaggttttccaagatttcacagtcatcaagtcatctgttcccagacatcccaacaagtacttatcaagtgtctccatctgctgccttcatctctctcaggtgccattccagtgacattgctatagcctcttgctgtgccccaccctcgccaggcttgagcccagctcagatttctatatggcctgtggtttcacctctctcagctcttgacttaatgacttaatttcccagtgaagccttcccagaccatcctggttccaattgcatctcttaaaccttacctggcttgctgtatcctacttgtctgttttatttttctccagaacacttaacacctgtgtgtccatctggtgtgctatctaactacctatctctctacccaaaaaaagatagatataaataagtaggcatgtcttctttatatagttcatttccagactctctccactagaatgcaaattctgcgaaggcagggatttttatctattttgtccattgctgtactatccctgcctaaagtatgaccagcatactggtgctcaatgtatactgaataaatgaacaagtatatgaatgaatccatcaattaatcagaaggaagaaaactcaacctcaacgtaggttgaaatcatcaagaaagactttatggggaagctatgatttaagttgaaccttgaataatagccaggatttagaggcagagggggaggaaaacacaaggttcattgtttttatcccatgaaactaaaagatcagtccttaacatggatgaaggtgatggttgcacaacaatgtgaatgcactgaatgtcagtgaactgtgcacttgaaaatggttgaagtggtaaattttatgtatattttaccacattaaataatatttatgataaatcaacttctaagaaggctataaaaatcttacattgagatgtttgtagaccttgaggagaaaaaggaaaaccttttcattgctctttttaaaatttatgtctccgagtgctgacttaaatgtttaaaaatttgagaaaaatgttctcaataattatcttgagaaataattatcttttgattgctcaatgtttatgcctttgcttttgtcatgtcctgaatgtgagttccctttaaaagccaacccctcagacatgaccactttgtgtagaaaatgatgcatattgagtgcaagtctctcattttcttcaactgtccaggaagctgccagaaagggagtgtcagagaaaggcgcaggctaaaggagatgggacgatacagctgcagggccgggggctcttcaggaacctgtccagctccccatgccatcactgcaggatctgagggctcacagttactgacaaataggaccatctcctacacctccatagcacctgcaaagggcatcacacacagcagatactttcacgagttctgatccaagttagaaactgaatgaagaaggctgagtgaactctctccctcaatgaaattaaatcacccccttcccgagtggtactataaagcctgtgtatgtaaggaactggataatgcatatctaaccattttgtgacatgggaacttctaatccagagtggacaattgtatagcatactcatcgttaagacccaggtagagcattcctggtccaagtccatttgagctcatgaggaagttccattaatttcaggatgatgaaattgtttacctctcaatagttctatttttctttgtattgatttgtctggaaatttttcaagcaattgtaacatgtttctttagaattctttagctactaaaggatcaattctatcttgccacccagaattggggaaagacccaattctatgtctttcctcatacctttctttcaaacctaagtatgccgtcttgaaattagggggaaattttcatttttcctttcagctgctaaagtgaaattttaagtaaagtgtttttttaaatgtgacttctatattaaactaattaataaatctgtctttaacatgcaaaatgctagacaaagaaaggaatattaattccttaacttgtataatttcttttctattacaaacatttttatgaaaatgattctgatattaatttaatttttattcaaccacaagctatgtatttacaattccaagtgcttaccatttttaacttttgaaggtgataaatagccacaggtaagtggagttgatgtatttaagatttagagcttttacaaatgcttttcgaaactaaaagagaactcttgcatttgcacacatacagcttttcaccttaaattcagataaatggactctaacgttccccttcacag
    number: 10
    contig: 1
  - type: exon
    nucl_start: 942
    nucl_end: 1023
    dna_start: -36379916
    dna_end: -36379835
    prot_start: 314
    prot_end: 341
    seqshifts: []
    mismatchlist: []
    translation: ELITMMLLVDVDQRFSAVQVLEHPWVN
    seq: gagctcattaccatgatgctgttggtcgatgtagatcagcgattttctgctgttcaagtacttgagcatccctgggttaat
    undeterminedlist: []
    overlap: 
    inframe_stopcodons: []
    number: 11
    contig: 1
  - type: intron
    nucl_start: 1023
    dna_start: -36379835
    dna_end: -36367616
    seq: gtaagtgactcgcaccatttcctttgttctctcctaacattccttttaaaaatcagttgcagattttctaatgttattgcctccttttgaaagtgttgtgggccaggcgcagtgtctcacgcctgtaatctcagccctttgggaggccgaggtgggtggattgcctgagctcaggagttcgaggacagcttgggcaacatggcaaaaccccatctctaccaaaaaatacaaaaaattagctgggcatagtggcacaagcctgtggtcccagctactcaggaggctgaggtggtaggattgcttgaccctggaaaccagaggtggtagtaagccaagatcgtgccactgcactccaacctgaatgacagagtgagacatcatctaaaaaaaaaagaaaaaagtgttgtgttccattttgttcctccccctcatatgtgccaggacagttacaggatcttatacttgttccacgagggcatctgatgtatccattacattttattctgatgagactgccttctaactggtgaggtgccagtggtctcaatcttctaccccgcaacctgctttctgcggtccagattagagctgaataatcatcaagaaggcataacagactttctgagtcagtcctgctttttgcatgattcctacccaaagtgcaagtgacctaagggtttcgacataaaccttgggctactccatttcagcacttctcaaacttgaatgtgctcacaaatcacctggagagcctgttaaaacgcagattctaacacagtagattggaggctctgcatttctaaaatctccccgatgctgcctctgtggctgttctttgagtacacgggtctaatgatatttcattaactatgaaggaattctccagagcagagtcattattttttaattctgtgtttctctacaaccgatgggtgaaatttgttttgattaataatactcatagttggctgggcgcagtgcctcacgcctgtaatcccagcactttgggaggctgaggccggcagatcgcttgaagccaggagtttgagaccagcctggtcaacatggtgaaacgccatctctactaaaaatacaaaaattagctgggtgtggtggtgcgcacctgtaatcccagctactcaggaggctgaggcacgagaataacttgaacccgggaggcagaggctgcagtgagctgagattgtgccactgtactccaatctggacaaaagattgagactccatctcaaaaaataataatagtaggctgggcacagtgactcatgcctgtaatcccagtactttgggagcccaaggtgggcagattacttgaggttaggagtttgagaccagcctggccaacatggctaaaccccgtctctattaaaaaaaaaaaaaaaaatagctaggcatggtggtatgcgcctgtaatcccagctactcgggaggctgaggcagtagaatcacttgaacccaggaggcggaggctgcaatgagtggagattgcaccactgcactccagcctgggtgacagagcaagactctgtctcaaataatagtaataataataatgcttgtagttaatactgatagaatgcttaacttctagagtctgccagaagtattttaagcatcttatataccttaactgtgttgtgtttgtacttattgtgttcttcccaacaacattgtaactttgtaatctagtttctatggtaatccccactgacagatggggaagctccatcactaagtctaatagttcctactgccagaatagaagacagatataggcttgaatatatatatggacgtggtcatagaggtggagaatcataaaattgtcagctcattgatataaattttaccagcctccctactgcactgaatcatctggctgtacattgaaggccacaaaatgttccatttctctgaattgccaccttggtgagtagtcgagtgatttgttttgttttgttttccaaaacaacaaaagcttgaggtcaaggcatgattgaaagcacagtcaatgtgtcaggtgactacatatggggggacaagaacttgggatctcattcatgttgtgccactagatggccataggtctagattccagcattctacatgtctgaatgtgattcttcacactccactgggaggttatatacaaataacaggagaatagacttgaaaatgagcatgtagagctatgcactgaggtttgttttaaggcttctcatatagcagagttttctaactggtgtacagacatgcaaaaatagtaatccccatggccctagggacagggggctgtacagccagtatccaggagtggtcacttccagcctcaacaacatctgcattcaccccagggtgctaagcaaaagttatccttttctatgaagctgaaaagattaggaagcatcttacttgagcctcataacaagcctacaagataagcaggatgggtattattgtacccattttacagatgaggagactaaggctatgcagggtgattttctcaaagtagccaagcttgcagttgagccagaatttgcagccagatatcctcactttcaccccaggtgttttaaagtcccatgcatcacattacatctaccccaccctttgttacacatgaaaacatggtaatgttgtaaacaggcaggtacaatatggacattgtcatcactgtaatgattgctaatacaagtcagcaacctttccaaactcacttacccaggtcatggtacctttttcttagctgtgcggggaggaagaggcacaagccagctgcaggctctctgggtggcagtggttggttctgactgatccacatgttaatgctgtatgacaaaatgctctgattcctagtgccaaaggttcaattcagtgtatataactgaacacactcatccatttgtgctacttttttttaatgatgcttaaagagctcatcctttgcaagtcatccttgttgttatttaggcattttatctttgctcaaattgttgaagaatggtggcttttttcatggtttttgtatttgtgtctaatgcatgttttaacatgatagacgtaatgcgttgtgtagctagttttctggaaaagttgatcttttaggaattgtttttcagatcttcaataaattttttctttaaatttcaaagaaaaaaaataaaagcttaccatccataaattgtcaaattgcatattagctctggagaaactgagacagggtgaccacacagaagaaactagacaatctgaatttgacatgtggccttaaaaggctcctgaagagccatagaggaaagatattcataggtgacaaataatcattttactttttttttttttttttgagacagggtctcactctgtcacccaggctggaatgcagtggctcaatcatggctcactgcagcctcgacctcctgggctcaggcaatcctcccgcctcagcctcccaagtagctgggaccccaggtgtgcaccaccacaactgagcaatttttttgaaaaattatatgtagagatttctaaatacatttttatcagagagacactgtgtgccagccctgccttctaggaacaaagtctgatacaaccagacagttccagggtagtgagaacagcttccccagtctgctctgtggggagacttcccagagcccagagaaggaggtgccagagctcaatcctggagaagactgggaagaagatatctgacagtcagttccagcagaatgtgcatgtttgctagaagataactttgtaaatgtgagcaaatttgtttatatacatgaggggtctggaatgctgttgggaacgacatgaatcttcccctgattccagaccaaatggccctatattaataatatcccaactcaactgtggtaaagaaacaaaattaagaaggcttctggctgttaccagtgaaaaaacaggttgctcattatggcaatatatacgtgtctcagcagtaactttctgcctcttctacctggttttgtgcacagttttacacatggtcccactttgctgataattatgttccattgctccctctggaccttagacttctgctgtccatttcagtttttcctctctgatttcctacaggcattttctaaaagcagggagagaatttaagtaatcatctaggagatcgaaaactaaaaaaaaaataccctttctgtaattcaaacagacttaccatcctagaaaaaaaaaatggttttaataaaagctttttaaagactcgattaagtgagtgcttaacttttgaaattatctttatgaagtaactaaatcagaaaacggattttttcttcatctgaaaataatcaattgttaaaagtaagctttcacaatcagcatttagcatttgttgatgtctccaagtacaacaaatgaatggccaagcaaatgaaataaataaattagggatttcaaagaatatccatttagtaagacattttgcatttggcaatcaaattatatctgattaccacaaaggagagaagggggaagaaaagtactaataattatgtgaaccgtaaggacgttgtcaaaaagcactttctctgctctcattagttctaattttctctattgcttataccatgacttttttacttggcatacttggaattgaaaaggcagtcttggccgggtgcagtggttcatgcctgtaaccccagcactctgggaggccgtggcaggtggatcatttgaggccaggagttcaagaccagcctggccaacgtagtgaagccacacctctacttaaaaaaaaaaaaaaaaaaattagcccagcatggtggtgggtgcctgtaatcccagctactggggaggctgaggaatgaggatggctcgaacctgggggcagaggttgctgtgagccaagtttgagccactgcactccagcctgggtgatggagggagactctgtctcaaaaaacaaacaaacaaaaagaaagaaagaaaaaggaaaggtagacttatataaaatagacagtaaagcatagggcagcagaaaggaaaacctactccgcaaaagtcacttgttttaacctcatccaggagcttcctctaagttcacctttatttttcacacgtcctgggtccaaatcccaccatgctctgccgtattcttgccctttgctctgttgttgaaagagtcatgagcgaggcctctctatggatggttccaatgagccacatgaacaaagccatcgtcagtaagcagccacgtctggaagaggaatgtagacccatgggaggagcatcagcttactcacctgtgtgaccttgggcaagtcttttctctcctttaaacctgttttcctatctgtgaaatggagaaaataggattctcctctccacttgctataaggatgggaaaaggatcatatagttgaagagtctgagagggcaatcttaagtcctagcaccttgtaggtacttagcaaatatttggtgaatttgagtctgagccagatgacaactgtttcatccattgctatgtgctcatgaaatgcaaattgtgattaatgttggtgaatgagaagcttgattaaggaagaaagactgtcatcccccaacatgatcctgtttgtgtgtcacagatccagatagataatatgtgtatcaccagctctgttactttctccagcatcacagctactttgtttaatgtagttacaaaataccaacaaaattatcccaactatgtttccttaccctattacccatctagtggagaacaatatgatttaggcacatttattataatataagaataaaataggcaataatatatcttgacctttccaggaattagaaagggggttgagtcactttccccacaaatgacggtttattgatagaaaatgtaggttcatgataagttcataaacagaattgacatttccagaaaaaaattcttatatataattaggatcaaattatcatcattgtgatattttaaatatattgctgtcattccatttttattttcaaaatgctcatctaccttatcccgagttattcttctgatactctaggatgctataattttatgaatctatgttttacatcaaattattttgccaatttaatagattaaaaaaaaactgagggccaggtgcagtggttcatgcctgtaatcccagcactttgggaggccgaggcgggcagataacctgaggtcgggagttcaagaccagcctggccaacatggagaaaccttgtctccactagaaatataaaattagccacgcatggtggcacatgcctgtaatcccagctacttgggaggctgaggcaggagaatcgcttgaacccgggaggcagaggttgcggtgagccaagatcgtgccattgcactctaacctgggcaacaagagcaaaactctgtctcaagaaaacaaaaaaaaaacaactgaggctcaagcctgaagcccactggagcctctaatacaggtctgatgcctgggttttgcccccagacattctgatttaattggtttgcactggcttcctggcatcaggacttttaaaagctcacagatgattataacatgaaatgaagttcaagaactttggtactagcagaacagactggtttaaataaatcaaatacagttatttagccaattcaagactttctatcaccttcctggcctttacactttagtttacctcctatatcccacctacatactcttttgaaaagattctgctaagtccagatatccaaaaagaaaaaaagaacaagggaaagaagaaaaaatagaagcctggataatctcccaagatattccatgttgactaataaaactcagccctacccacacacacaaaaatgtaaacattcatcttattgtgctggtagaatttgttagcaattaagtgaagcccaatgacactgcaataatatataaaaccacttattgatattcacaaattttaaacgatgacatggaattgcagtttccatatgggcattttatcctgtccttgctctaagataaatctcaacttgccttacattttctcccaaagtgcagtgtgaattgtagacagagaatcatagggccatgctgaagagagtcaaggggactgggggtgccgtgcaggtggggatggttaacaggagtcaagcacactgggaggtgcagcggaactgctattgaagagtcctttaataaccttggaatggttttaaactacgtgggaatattttagcagtaaactgctcaagactgccatgcttctcctgagtttacagatattaataatggagtctggcaatgaatagactgcaaaccagatccatgattcaaaaccaaaaatccgcaaggggatgagaattttttaaagcatgacgcctgaaatggtttcccagaggaaagcgaggaattctacactacagagtgacttcacatccgttcccccacaagcctccccacagctcttccccagtaacccctagagaaatggagaccaggaggccaggtctcctatggacagtggtgagagttcattttccattttgcaaactaattttgttcgtgtcagttgcaatgctctgccaagtggtggatgggaatttctaaatcaaaaactactaacctcaaaccacaaccagcctgtgtcgaacttcagaaactaccaccaaaccagaacgtatggtaataataccgtaactatttgtaaaatactgccagatttgtcacgtttagaaaattcgtagcacatttttggcacataatctattctgaataatggtgataaagatgtatatatataaatttatgtttttaacgtccctatttattttattgatgcatgacagtaagttagctaaatctctatcatccatctgtatggcgcaggtacagattagagccctgcaaagccaattgtttaagtctttttatccaattatgctgaaaaccttcaaaatttatataaaaacactgcagactttttcattgtcatggggtgtgtgtgtgtgtgtgtttacatgtatgtgttttacctactccagctgagacaccttatttcattggaaaaaaatcctagaacgttttaagatttatgaagtcaaaagcctctctgacaacttgtttcgctacttgcattgcttcaatgtgaactaataacccaagggaagctcaaaccttcactggaatttaaagctggaggccttcacctccaggccccagtatctgaaagagttgctaggaaccttgacaggagattaggaccaggacagggctgggaaatgataaggaaatccattgtgaggtggctggagagcaaactcctagctcaagaactggcagtggagggaaagccaggtgaaggcaagtttctgaaaagatgccaatggtggggagtgaaaagaaggtggggttattcagcaagagctgaatctttctcagtaagttaattaggggctgctcttacgaaaacccagctatctttccccatatttacacctaggctggtaaacacagcctgtgccgatcatacggcaaccctgttggctccgtgcaactctatgctgcccagtgtcagccaggccttgctgcactgcttgctgcacataggatcctagagtcccggccctaataggtcacgttgacacatcccagattagtggacacccagtctccacttgacagagaatttctaactgtgttccactgggtccctgaaatgctcagcgtctcttttattgaccaccagatgattcccaggctccattaagtcgtgtccaaatattctctggtttgttcagcccctaattcaattctccttccgcctcaccactgtgccactttcatcatggaaaagatgattcactgagtatttccatttatcagttaagcagcccttttgtagctgatgccatgctagtgagcatcctcaattgatgcaacctggtgtgggaaaaagaacagagtttcaggcctggttcaatgctgactcaaccactttctagctatgtgacgtggagcaaatgaattcaccttgctgagcctcattttgcccatgttcaaaatgggactaataaatggactgaagtttgaggaggaaagagatcatacatgtaaacagcagttaacacttgtgtcaccttcctcgccctgccgtgctcttctaacttccctcccccgcacctctgctcgttccctctttgtttcatctttgcctcagagaaagaggtaaacctatacctccccaaggcaaaccacttcacttctaccctccgtccctaccctgccctttctcgtatctttcaactctcccttttcactagcttcttatcctaagaccacaattatgctcaagtttctttcatcctaaaaagaaaaacctttcctcaaccttctccacaatcatgtttttcaaagtatctcatcattgaaagctcatttgatcattttgcccgaggtagcctggaactctacaaagagatggtaagaagtacttgtgtaatcttgttggtgaggccagtagagcacccaaggtggcccctttcattctggcagaacccgacactctgccaagacatgatactaatattcagaagactttcagtatcattttatcccttgtcaaatgtggaaaaactgtcaaaaattctaacttagttcccaaacgctattgtccaacttaaattccaggggccttttgtttcattcaccagttgttgttggttttttgttgttggtttttttttttttttttttgagatggagttttgcttttgttgcccaggctggagtgcaatggcgcagtctcagctcactgcaaattccgcctccgggctcaagctattctcccgtctcagcctcctgagtagctggagctgggactacaggcatgcgccaccatgcccagctaattttgtatttttagtagagtcagggtttctccatgttggtcaggctggtctcgtactcccgacctcaggtgatccacctgcctcggcctcccaaagtgctgagattacagatgtgagccaccgcatttggcctcattcaccatattaataaaaacattttttatatacaccattcaattcacccttgtgtttagaactctggacgcataatcctaattctttgtaattatcatctgatttctctttcacttgtagagtgaaccaagagctggataatgtactataaaaataccacagtaaagggaaggtagtccttcacatttcttaaacttacagtcctcttattaaaaagctctattcctaatggagatgaaggcttcaattctgggatcttttgggtattcatttatggccagtcttctgttttttcagctttctctgccattaccatggcacataaactcttaactagagacaaactgtttgacttcttgtttggcagagatgactttgtggcttcccacttgcacacaccgcacaccaaatatcaccacacctcctctctgcctgtcaacacactctccatcattaagggccaggtcaagtcccatatccctcatgacgtcagctgtaactgttcacaccagaaaatatgccctttctcctctgaacttctttggtgaatctagctgagccatccagccatgcagccttgtaacagctccttttaatcttgttggcctgtttcatgattttacatagtgtgtgcatgttttgtctcccaattagcctgcaaggttctggtggacagagatcacatcttcctcccacactctgctattcctaacatagcccttgacaaggtcggcacttcatgtggccctgcttctgttccctccccaagtagcatccccactctactggaatttcactttgtttctaacaccaaaaaaatagaaatagtgcaaattgatataatgaaaaagcactgggggtttccagtaaagccattagaatggactgtgcttaacttggggataaatgccttggaacaggcccgttagacccaagttacgaagaaaagaaatggagcagagggtctaggagagcagggcccatgcctgtctttgctcgccatcgtttctcccccacgtactgtagtacctggtccatgtaggcatgcagttaatgtccattgaataagtgaatgcccaaatgctgaaagaaaaagcaaatgccatgtggagggaccagctcgtgcaaaaggagccagcacattatgcttgagaaacagcagacttattttcctgggtggaaccaagaaattacctgcaaaatgatggagaggaagaagaaaagaaaaataatgaatggcatcgaagtgattgccaggagtttctttttagcagtgagttacaaacactctattatctgttcattcatttattccacaattgagcatctaatatgtgccaaggcactatgctaagacctggagattctatagtgagcaaaacacagtctctgccttgaaggatcctgcagccttttcatcatgaactctagtaagtggtggcacatacttatgaccctggttattgtgattctaacagtatttagtacaagagaaccatgtgtccagcctcagtcatagatggctccagcagagaatagagaccttggttaaaataagctccaatataaactatgtcataataacagatgatttgaaggcagcaagaaagacttaaaatttaaggaagatctttctgcctggaaggctgcctggaattttagaatggccaaatgagtaactgtggaacagcctgagtttatttatgggccatgcagaagcccaagcttgccatccaagacccttggctttgggtctaaatgatgggttaagaggaaaaaaaaattaaaaagaagatgttcacattgaattttttttctggtcatctagattaacttgctttttgacatgttcctagagccgtggttggaatagattttattagaaaccaaaaacagaaatttttttttttaatttagagacaaatctctgagggtcagatgacacaaagcaaattaattttagagcagatgtggaaatgaatgagaccttggagcagtacttccaacaatagtgtttaatgagtagacattggttggtttatttctgacatcttatgaattctaagatcactgcctgtgactagaagatttagccttcatttttcatttatctcattttctttctttttctcttctctttatttctttttctccag
    number: 11
    contig: 1
  - type: exon
    nucl_start: 1023
    nucl_end: 1137
    dna_start: -36367616
    dna_end: -36367502
    prot_start: 341
    prot_end: 379
    seqshifts: []
    mismatchlist: []
    translation: DDGLPENEHQLSVAGKIKKHFNTGPKPNSTAAGVSVIA
    seq: gatgatggcctcccagaaaatgaacatcagctgtcagtagctggaaagataaagaagcatttcaacacaggccccaagccgaatagcacagcagctggagtttctgtcatagca
    undeterminedlist: []
    overlap: 
    inframe_stopcodons: []
    number: 12
    contig: 1
  - type: intron
    nucl_start: 1137
    dna_start: -36367502
    dna_end: -36362422
    seq: gtaagcatctgaaatatccacctataactttttttaaagcaacccacctaagagacaggcattactcaggagattctccagtcagagacagcagaatgggtcatttctttagacagctcagccacttaatgcactagaggaggtatgggacttatatatattatgtgtttctgcagatcatttccctgggcatcacatcattatccaacacctccagggtgtcttgcagtatatattaattttatgatttatttatttaaaaccgaaaacctcccccatgctggactctgtgccaatgcaaacttcttggctctaagaaaaagagttcatagtgtccttttgctaggacctagaaaggaaaggcaagctgagagagacgacattgcagggagagcttggaacactatagatcttgatactagacctaaattaaagtcaaagcatagcagaaagctacgcagtgagattttcagtgaaattgaattactgtgaacacccaacgaagtcacgatgtcttgctccttagaaatttctgttcttaaagttgaaagtcttttaacatttactattttattgatgcgtctgcacaaggcctttcttttctgttctatacatgcagacatacactacatgcaatttgatcgcagctctaggcaaagattaaattgggccgaggaataatgaaacctcatacttcctggtgtcatattctggagtaaatatattcaagttccaattacttgagtttttaataaattcctctttttttcagagtgtgtaaattttaatagcatattcaatctgaaaatcacttgagctgtttttcttctccaaacaaagaatttaagacactatgatgtggactttttcaaaagtatttatgctattaaacagcacctctcactcatgagcagtactgaatatttaaccacttctctgggtgtttttagtttctttcctttttttcttttttggttgcgcgagagctctaaaaaaaaactgaagataaacaagtgatctgtttgatgccaccaatcccagatctgggttactgagtatttgatatgaggttccagaatttgcaaatggtacgaatgcatgcatacacaccctcgtactgtttgcatttcgtgtttctcgattgaaccctttcaatagtgatttacatgcgtgtgagcaactggcacatgtgtaaagtgaaagggaatgcctactcttccagatgttcctcagtgccgctgaagttttaaaatttcaagttgttcttgccctctatctttaattctttctgagaaaattcaatgtagaagtaaattaacctttacatcttccatagatggtcagtgttctttgttctgagctgatattcagtcagtaagttttgaaagcaacaatatcatagtgattctctactaaaccagacattctatactctgtttccattgttcgttcaagatatatgtctattccaaacatttgattccacagttttcttttggaatggactgccagcatgcttgtccatgaaagggactgtttttctcctgctaagggcttacagctgctagagagagtgcctttccacctctgtcattttgcttttgttttctttttttttcctggtcttttattttaatcagtctttggttaagtttgccttggttgctcaatatttgtttgttcacagtattctaggagtcttacaatgactaagggcaggaacgtcagggcaattttccaattgacaaacaccacatatttgaggggaaatcctattttaatcaaagttggataaattctgaagcgttatccatatgaattcattaaaacctcatctagctggatcttaaaacactcattagtatttgaagatcaaagatccacttttttttttcctaaatgtcatgattggaccactttgaatgcaattttgaatgcaagtttctcaattcatcactaacacggtttccatggaaactgcacaaactggtaatatacttacaaattgtaaagtgggctgtgtaatgctgagttatgcattggttgcatgcttgtttaatctttactgctgcagaggtttttttttttttaataattatcaacttaattcagattcaaaataattggctggtttcagaaaactgtatcttaaaaaatgcctgtcagatctatagcacaattcatatgttaactatcagcattaatatttcaagcataaaagagaatatcaatgtagatttcagagattgttttaagagaaactggtctaccatactatgtacatgaggcaccttctccagaatgcttttccctcataaatatctctaccttctagaagaacctggctgaggtcagtaaccaaagggtggggctgggaattagaaactggctattttggccaccttcattgtgatactttcagaatagcactggatacatccaattatattgcataaccattttttcattcttaaaatgcaaaggctgactatcaggggactatcacaagaaaaagaaaccctggcattaaataatattccaaagtatgactgccaagaaagattattctgctatgaagcaaaataagtgggaggtagaagaaaaattttttataaatggtatattctataaagactatttgataatttaataatttaatataatgattaatttgctcacatcattaaaagttcaggaattgatataatacagtgatgacttctctttgatagatttacaaaaactggtttcagcataaatttcattcaaacagaattttcctaggtatatacgctctccccagaggctataaaataatgtattttaaaccgcctttaccatgggactaattttttagaattacatacaccctttagaatgttttaaaaattattatttaggacatagtgttagtttgtggtttggtggcagttggggaatcaacaattaaataattaatttttaactagtacttctcattccttagttagaaacctaactacctgctggagatcaccaatgctcatcagagaatctgtgacactctttctttcttagaatgacaaaagaaaaaagcatactgtcataaccggcagcctctctcacaggtgtaatttatgatatgagagtagtttaacatgtactcatgttctgaattgtagtgttttttgttcatgttgtcatttttttcttctgcttcacagtctgtacattattaggaccaaagaaaggacaaatgacaactttatattaaggtcgcaagagggcctcgagttggctaggacagtaattaccagctggaggttcacagggatcacacaccctcctgaaggaggaaaggtgctctgacattaggtcaagccatgggattaggtggaaggcattgcattccttagaattgcagcattctgtgcctctcagagagacgccattgtccctctgctgcctttctcagtagttgggggatttgaaaaaaaaaagagagagagaaagggaaacaaaaggttattaaaatgcaatttatagacatgaaatgaattagagatgacattttaacggtgaactttttgagagctgagggaagagagagaggcattattagatttgctcagcttgatgaagaaccgatgactaagatgtcagttccaatttatttttcctcatttaacactgtttattattttaaccaataattttcctaatgctttaaagttcttcttttgcattttgctcatgcaaatagagcgtttcagtctaattgaacaaatccatactaatcagcatgcatataattgtgacactgggaagcttagttctaaaatgagacctgttatatgacactttgcctgtagatggcaatagaaagctaattactaagtagctgtctttgtggccaagcatacaccttcatcttcctgagagccagtatactttgatttttttctcaataaaatgaaacacacatttttaaaaagattaaaacttcacattgcattttatgcacacttggatagcctagtttataatcagagcacaaaatcctccaagcagtttttagtttaaatgcctggtgccctggcatgtttttgaaatgcctttgtgaatttagaagcagaaactgtcatcagcatcataccagtaacgcacttgaaagaacacatgagcccctctgaagaaaggtgtccaagtcgcatcctctcgtgggcagaatggggaagcgggtacacagcatgattagtgtccttcaggtttgggggattgaatcttttatccccaggtacccaaaagctaacatcttattccaggatgaacaactttgagaacttctcctgtcttctatttattgtactttgtgttaatcaaaagcacttaactgttcatatgcatttttattatacaaagaaaactattttttgttttatttcactttccatattttcatagagaaaatttattgactgttttatactctatcttcttagtttagaaatgtaattaagattcacctttaattagatcatataccttttataaaaaggaaaagaaaagaaaagattcacctttaagagtagctctgcttttgaagattaactcagaaatttaaatgctgtaattgatgaggtttcaaaacctgattcttttcctctttcatttcatagttatgaagccctcaaatttaagccttatgcggtaatactctatggggtccaatctgctttctcttaagtggctaatgctcatttcagtactttattgaattgtgaagcattttctattctatggcatatgaagaggtgtttatatcttttgaaattgagaggacatgattaaaatggtcattcaaaaacttgtttgaagaactagatctatttgagcaaattggcctccaaaatagtcatgaggtgtcacttcctgcctttttgttgtcagtatgcagacttaggatattagctagttaccctgcagaagaggcatcgtaactatatatacatatagaatcaatgaagaacagcttggtctggagtcttaattctttagcacaatgctgatccactgagttgccccatttctctctgctcag
    number: 12
    contig: 1
  - type: exon
    nucl_start: 1137
    nucl_end: 1211
    dna_start: -36362422
    dna_end: -36362348
    prot_start: 379
    prot_end: 404
    seqshifts: []
    mismatchlist: []
    translation: LDHGFTIKRSGSLDYYQQPGMYWIR
    seq: ctggaccacgggtttaccatcaagagatcagggtctttggactactaccagcaaccaggaatgtattggataag
    undeterminedlist: []
    overlap: 
    inframe_stopcodons: []
    number: 13
    contig: 1
  - type: intron
    nucl_start: 1211
    dna_start: -36362348
    dna_end: -36348836
    seq: gtatgagatggtgcagctcaacagtcagtgtttccatggcaacgtgctggcagtctccattaaccagttccttcggtggataaacatgcttttgatttgttatccagtccatatgctgctttatcagtttcattttaatcttgattgagatgccacaccccctcattcctttttttcacccattattcacactgacatttgccagctttctttccattgcacatgctcagtatcaattttccttatggttaaaaggacagtatatttagtgctaatgccaaagcattttcctgacgttgctaattaaaacaatgatttccagtgctcttctgtcccttaacaaatggaagaacaatagcacgctagtgtgtgttctatagaagtatatactgtcattttaaagtcatcaagcccaaccttgacctgattagatggataacaatgcatttacaccttagtagtagaagcgcctcaaagtacaatgggctatagaatgcattgtgtgtgttggtaagcttgtgttttcaaattctccacctttttgttttgtttttgttttattgttccctcttccccctggaaatccctctatgtattagctattgcatgaatttatttttcaatatcttgtaactgtcagattatttagctggcttatctgctcaagcaaaagggattatgggaggtatcgatttttttaaaactgggttaagaattctatccaatcgttttctattccagtcaactgccctggcatttccttcaaggggcattgtttgtgtctctttaagttatccacaagcaggatggtttttgatggtttgagaaatgaactctgagaaattctagggaggctgttttcgccatcttaatgtttctgaagtgatctccaggtaacactccacatcttagtatttgaaaaaaaaaaaattccactggttttggcatttgttttttccaaactgtggagcctatctgtagtaagacagtagctgcctgatgttgtttcatggttagactgcaaagttttaccaaaaaattaaaatatatatgtatgtgtgtatatatgcacatataaagtatatatgttatacataatgtgtatgtgtgtgtatatatatatataatatatatatatgattttagccccaattgttactcctggttatttttctataatcagacactcaaaacatagtacataggaaagcagaaaggggcataccttgacaaatgattcagatatactaaaatcatgatcatttccaaatctgtttaaagcaagaaaacacccaaagctcaataaaattttctaaggtcattttgacatagaaggctatttgtgtcttctccatttataatgcatgtaggagttgcacattcatttatttaatttacctacataattggccttatggatgtagaaagaacttaatttttgaccttattttggagggagaagggtgagttaatcataatctgcctttgtgcagacccttcttttttgactttgtaacacagaagaggattcatccatcttttacttttacctgaaagaatatatacttccagaagagtgcacctatcaggaatgcacatctctataaattttcacaaactgaacatgcccctgtaggcagcacccagatcaggcacagaacattcctagcaccccaggggctcccttccaggaggggtcacttcacctcgagggtaaacactgaccctagagtccagccacattaattagctttggctggttttgtactctatagaaatcgaatcacaccatgctccatcctttttaaattatatgtctcctaatgtcaggaatattaaccagatatatatgtgtaaagttaatatacaattaaaaataggcatcaagtatatctaattatagttgtgcatatttgtgttataaaaattacacatataaagtcatctaatttcaaaaacctctggaaaattaaattactaaatttgtaggattaaggatgggaactaaaccccaagtaaacacaataattaataaacgtagccaactataaaaaggccatttaactaaaatcctagtgatggttcccatcagcagacaaaatgacacatccctgaataatgggcaggagcagatgggagataatctcttttttcttgcgcacataaagtgctctgttttccagctggggcagtaacaacaatgtttatagttagtgctgtactgaacagtgcacccagtatgtaaagctaaattggagaaatgatgctaaaaactcatcggcatatatgcttaattaggaagttttataatgccatttagccccagaacgtacacgctctccttactgattgcgagtgcttgccttttatctccgcagaagtgggagcatttgtctaaccatggtggcagccaactttctaacacaaacaatcattacaggcgagcatccctgctcccaattgttgtgtttaaagcgctcatggctgtttttactgctgtaagccgaacacttgggagtcgcgcttgctttttgtaaagcagatcacatgagggcacaggctgggaaaaccatctcctcagggtgcccagaattggtctgtctctcttaactggctttttggtgattgtagacaaatagtggggatttgttttcccctttctctccattctccagcctcataccagagagctgcttccaagggagcagcatccttcacttgacccacgcatccaggagactttgctcctgtcacccagagtccagggaggacgctgccccaggtgtgagctcactgggctattgcacactctcctgacctaagaagccaccatttccccctgctgcaagccactggagaacatttgcatcccgttatattttccccttcctggaaatgcatccttattcaaaggggacgctgtcacacacatttctaccttcccaagtgaagctgtcaccatggcaagtgctatgccctgtaacacatggagaagaatcctgcaccttcagcacacagaacagggcaacagctagaactgggtaacccgattaaataaaacaaatatcaaaacaagacataagctaaacatgagaaataagataaaatggggaggtgagctaggacaaaagggtggttgagttctcaggcaagatgtgactaaaatgtgcatattggattcaagcaccgtcctgaaacagtgagtaatgaggcagagcggtgatggccgcgctgtcatgctcggttgttaaaaggaatggggtcagttaaacgcatcttgctccgtgcaggtttgagaaaactgttcccctggaagccagggaggaacctccgtgtggtgtgagaagggatgtagggcccgcctcggccagaagcagccaaatgtacacagcaagttgcaatgcattgcaggttgctcggtggctagttgtcctggctttgctctgcagagtgagaacgctgtccccggggacagccagagcatggttggcagccagggcagatgctccacccactccagaggctccctctgtaacacagaatttgggggattcagtttaacacatcgaaaagtcatagatttaaacttcaaaaccactcaaactgtgattagagagaagtctcaggaaagtagttaggattggtcttgcagttgtaccttgtacccaagcatgagctattaggccataggctcaaaagatgagtgatactatgcctgttgtggcgtgaaggtcaccaagggtcattggaaagaacatgggaatggtgaaacatctgcattacatttcccaactcaaacaggttgctcactgaggttttattttcttttattttgttttcagaggccccttaagagaggattccaatgacatataagtctttttaaaatttagcttacttattactaaaaatgagaaaatgtcatggcattccaagtcttaatcattgagtgtaaactgaagagagattttaacattttcctaagattcctgatgattctagattgactgaaaattgtgtagtatcatatttattctgcccttgcctcagaatctctttccctcattttgacttaaaagtaaacatctatgctcttttctacatattcattcctgccatactttgtgaatgctccttagtgaggttcattgagaggatagaggctttatgaggtataaatgcacaggaaatcatacataaagaacgtaattataagtatcaacacaccttttgctaagaaagggtgtaagtattcataggctgaaataaacaattctcaaatatatgtcagacacatgacacttttagaaattaaacagtcttggaggctgggcgcggtggctcacacctgtaatcccaacactttgggaggccgagttgggtggatcacctaaggtcaggagttcaagactagcctggccaacatggtgaaaccccgtctctactaaaaatacaaaaaattagctgggcatggtggtgggcacctgtaatcccagcaactcaggaggctgaggcaggagaatcatttgggcccgggaggcggaaatgcaatgagccgagatcacaccactgcactccagcctgggcagcaagagcgaatctccgtctcaaaaaaaagtcatggagattgagattcaattaacttaattaaagattggcagcccagtgtacagagagagtgtggctttggagtcaagaagccctgggtttggatctagtccgccccatttcctgcagtaaccttgggcgagttacattctctgtctgattttccacacctacgaaaaggtgaagagtgttatccaccttccaaatttgtggtgagaattaaattagctgcttgtgcaaaagtgctttcacacaccccagcccaaagaagaaactaaaaaaaaaaaaatttgctttctgtttccctcacttccaagagcaaatcacccactccacagattttcctgagaaaactgatgtctctccagagagaggcatttgttactaaagtagaatcataaactgttttaatgctctgattagagtaaaccgctcagtaatgtatatgtttatatttcttgtgagcatttgcggcattatgttttacctgaagtagctatagccaaaaattctgatgaagtataagtttaaaatgtgatcctctaggacagggcttggcaaactatggccaatgggccaaatctagcccacttcctttttttgtaaataaagttttattggaacacagtcacacacattcatttacaaactgtctatggctgcctttgccctacagcagcagagttgagtagttgagtcagagaaacatgtggcttgcacaacttaaagtattaactatctggccctctccagaagagttttccaacaccctttctagggggaaaatatgtctaaattaaaaggcaccatctgtacaaatgcaaattccacaagaacaggattagggcttgttaaaaactatgtctccactgcctagtagaagaggccttcaataaatatttgttaagttaacaaataaatgattgaactctccgaagaagggaccattttttcactgattttttcaggatagacatgtttttgaagaatttgggatacatcaaagtttgggcaatcaaatcacatatgagatgctctaaaataacatcccacttttagcaatccaggactaagctttttggcaaggttaaaatggtttctgcaattaaaggaactatccctgacttacttgctttgtaggcactaaattttcatagattttcttaaggcagactgtgcttttggttcatgtttagtttactgatatgatggagaacaaacatggcaattccgctgaggttgggctcctataagaaaatcaggggctgtcgggcagaggaagcacacaaattttgtcctgagctcaaccgccaccaattggctgtaattttaactgtctgatgggaggccatcagaaacccactgcagagctaggccaatttaagactctattaagaaccaggtcagcaggagaagcctatgtttaagattagtagtgcagaagcataaggtcagctctcccaggaaaatggggaataatatttaagatagtcttgccaagaaagtaagcagcttggaaggctactcagttgcatcccaagaaggcctccttttgccattttgatggtcatctttaagaaaagccatgccctgtcttcagatactgtgtcatttctggcaagacctcaaaaggatatgaaagcaaaacaaaacagaactgcaataagcctgagagtaagcccaataaaatgaggagggtggatatttcaatcgatttgtcagtttaattttactagcaagcaaaacatttccaaactgacaagcaaatcgtaatgtagtccccacagagtaagggtaagcaaaagaaagggttcctgagattaatgtcccagcagctgcatccccagttcagtctcctaggtagcatgaataatggatgggctaaaaggcaaaatgcacaataatgttcttttattaatgaaatgaagactatatgtgatggctagcaataaattaagaaaagcaaaaaaggaaaagcagtcaatgtttgcctctgaaaaatgcagttacttaaatccaataattactgccatgacagaaaccattgcctcacaatgaaagtgagtacatctcttgtgaatcctgcaagcattgcggaacagaaacatgtttggtccatagactgtaaggcctattgtttgctaagagaaaaacataacccattaagtagattgatggtgatattaagaatattcatagaatttcataggtgaaagtttccctagggattatgcacaataaccccctttcagtctatggacctggaaattggggctcgatgtggttagaaaacatgtccaaggtcacataattagctgaactaggacaaaaagctaattctcctgacttccacctactgctgcttccaaggggattaaacttaagctaccagacaagacaagcatagagacgtggggtgactcagaccggcaaaacctaagctaatgcttcaattcatgttcttgattattcctgaccttcctcctctatgctatgtttttcctttaacgttagacataccagatgggtagttcatatgtctttatactgattttcccaatttaatgtcagaacgaaggatttaaactatctgagcacatgtggaggatactgtcatttcattgtaacagaagaggccacaggccaaattcagtagatgtatcctttatgggaataaatctgataataggcaagcactgtcttttatttatgtatgcctggtgttacggcaggcaccaacacgatggggatggatttccctaagattttcagctaccacatgtgcagccacctgagttgctgagatagctggcattattttaccgttcctctgctttcacacttgatctagcatctgctaagggctttgtgataagccagggcttacagattgtggtaggaatatgcggtgtttcttctggatagggcaggtttatattagtccatttctctataccattttatttaatcaaccatgtgttctctctttaccagcttcccccaagccatcattactcagctctcacccagtacccagcatggcagtcactattgtgcacatatctgaagtaactaggttagagctgcatccttggttaccactggtcaactccagaatctcaagagatttcttgcttacctctaacctgtgataattagcaccaaaatgtgataatgcactcttcagagtctcttaggatctcttagtgaagtggtaacttactaaggaaacacttgggaattctactgcaagcctattcatgtaggttccaacaaagctacaaactgtgaacaaaataactaataaaataataaatctgttaggaactcttaagtgttcatggagcctcaagcctatacctgaggacatacttaatttacaaaaataggcgttctgaagagaccctatttgcttgatgtctggggatttttttgtgattgataaagagtaaagctagccatacacacacacacaaaatcaagttgactcttgaggactcccctgcctaaaaaaatagtaaagctgccttttagaaatggttgaaagggctcacactctgaagttgtgatgcaggatttcagaggaacaaattatgtttcaaatgcttttttttttttcaggggcggggaagaaattttcaattggattacatgttttatgagtataccttgtaaaaattatatattagcctacagtgctatttccttggtaacttcatctgtcccaaactgcatatatgggctacagaattcaattggaaaagatgaactgcatatattttagagtcaagttaattttgtagccacaaacttctaaacatcatacatgacagtgtttagtatgataagaaattagaccacaataaatgcttgtaggatgagtgaattcataagagaattttaactttatctgacataagaatttggtcatatttgaagcataagttatagtcttaaatattgactcttaatactttttacttcttttttgtgttggagttgctttgaattctattttttgctattgttattattcagaaagtatatagtcccctaaaataatgccgtattcactaagaaatgtttaatacacacttaatatgtgtgccacagtctactaatcatctggaaaatgcaaagaagtttcaaattctaccatagagtagttggcaaggtatttggggaatatgcaaagaaaaataatagaaggtcagtgtgcaattaattcccaaaagtttggtcaaaacaattcttgcctaaggagtttaggaagaaaatatatggtacaggtggtaaaatttgatcaagtcttcaagaataaataaattggccgggcgcagtggctcacacctgtaatcccagcactttgggaggccgaggcaggtggatcacctgaggtcaggagttcgagaccagccaggccaacatggtgaacccctgtctatactgaaaatacaaaaattagccaggtgtggtggtgggtgcctgtgaacccgggaggtggcggttgcagtgagccaagattgtgccactgcactccagcctgggcaacaagagtgagactccgagaaaataaaaataaataaataaataaatttgagtgggcagagagagaaagagaggtaatttcatgttggcgagtaccttgaaccaagaggtagatgtgagaatgattaaagtacattcagagatacatcagtttggactgtttttatggcaagtgaagaaaaccaaaaccaaactggcttaagtgaaaaaggaaatgtattcttttacatagcctgaaagattcacaggttgagtctgagttcagtgatggatggatccagcactcagttaatgcttggtttcttgacatcctccaaccctgcctccctgtgttggctttagtgttggacttcacatggttcccaggatgggagaagcagctccaggcctgccagtctctcaaaattgggattcattataaatgtgaagttccagcaaaagtcttaccatgtcctattgatggggtcgggtgcccatcttgggccattcatgggtattggggaatgcagtaaactcaggcttactcctgagtcacaagcccaccccaaccctactcccagagataggagtagggtcaacttcatcaggatcatggaatgtgggagtgaggaggtatgcaaagggaaattaaggtatagttaaccataggcagagtaaacagatgctgtgcttgaaaatcaagtgtccagtaaaggaagacaatgagtctactgatgccataggatcattttgagtaataataggtatacaccctggaagtttttattggaagcacattgcaaaggctgggacaaggaattgggctttatgaggagctgtaaataaattggaccttgtagaaattgacctgacagctgtgtgcagaatggaccggaaggtgggtgctccagagagaagcagatcacctctattgtactttctcatatctcaaaagccacaaagtttttgaagagagagaaacagatcacttccattatactttcccatctttcaaatgccacaaagttcgtagaatatctactgtgtgctgtgaactgtggaaaacacagagacgatgtccaacgcttgaccttggtcctccaaagagtctacaaagtggtagggaaaacagttaattaggatcaattatggtgcaggcaggatgaacaacgataatggtactagactgtcatggaaacagagaaggaagaagttcctaaaatactttctctaagcagagtgggcgggggcccagaaggagagacctgtagtcagagacaccctctggaacatctctgagagcaggtcagttgggaatcctcaatgctggtttgagaatattatgaggacctgaggggtggaaaactgcacctctgtcatcagactcaggtctccttaggaatttatgagcatcaaaattcagaatgtgtacacgggattgtgtacatggtggatcctatctgctctacaaagagaagtttctctgatcatcaatgtggagaagccactgtcttttggtctttgatactacctgtggccaatgtctttccctagctcatgctggctgggaacagagaagggttgagctgctgggagtgcagtgactttaatttatcatttcaataaacttcagagtaaatgggaagaaactgcttgggctttgcacaggagaagactgagttctgttcctagttagcaatgcacatgggcaagtctctccacatgcctaggtctcagtttccctgcctgtaaagacagaacattggacaaaaatgctttataaaccctcattcaactttaagagtctgcaaatccaatagagacaaccttgaaccactcatgacacatgcccatgaccgtgatatatttccaagaatacgtgtcatgaggatcctggggatccatgcacctgaaagctcaggagcatttgtgcatgaggtcttatctacaaaggtgaacatttagaaagctgctgagtagggaaatctgtaggagtggccagaactgactacttcaacagggacaggggaagggctttctaggcaggacaagtaaggaagagaatataattgttcttacaaggatttgcagaaatgaaggtgaaagtgagcgtgaggggaccatccaagcatgggctcaatattaagtgccaccagcttctgcataaactgaattacagtatttgtggagaatggtgtatttcagtggctgcagccaagagtgtgaagtattgagtggataatggggaaatgaagtaaatatcaagaaggtgccagtgaaactgaaggaaagagggaaagtactgagttaaattctaatgtgagctttgtgcacattgcttttctatgacctgcagttacttgattttaaaacagtgtcttacatcaaattgtaaacaaaagaacaccttacatttctgggagtcttggctgtttagaaagcatttgcacatccatttctacctacagcaactctgtgagagtggaaaggtgcttcttatttaaaagatgagaaacctgggtggatggtcagcaatggacagagtgggacgcaaaatccctgaccacaaacctgatgtgcttttcttccccacatctgactgcctctgttcacaagtcagaattcattccaatgccaatgacttttttctttctcaaggaggtagaaatagaaagattttttatggccaagaggtgtttatattacttttggattaactacaaaatgctttttatgtaagacagactaaatagacgtctgttttttttacaaacattcaactctacacaaacagaacatttcagtttgctttgaaagcaaaataccatgtgtcgtaactttacaatgttttaaataaagttaggaatttgggtttatgatactgaaaatatcataaaatcaataggtttaagactaagaactatatgaggatccttaaaaattcaacaagaatcaaaggtagacgtttcaacagaccagttactgaatcattgtattaacaatctagtgagacaagaagtgaattattgaagtttatcttcctcattggtttgtaaccctgttcattcagtgtgtggatagtttctgaagtagagcagttcagcctaacgaagccatttactgtactggttctacacactgcctctctttatctctttattacttcattttggaactttgattggcctattttagatctaagattgccctaatgctatactgcaattgtatgaggggcttagttttcactttgttctcagaaccaggctggctgtaaatttatctctgttctttgaaggagctaacagtaaattttcaagaggaaaaatggtggcatatatccctgtagaagaaaagtaatctcttaaaagcagaataacctccaggctacatcctttttaagggggattttcaaataagaacgccttcaacttttatatgtgttctatatttttcttcagacctcatacctactcttctgctttctgtgtaaggtttctctgtaatgaccccatttttcccccacacccattaaatctgtgatgaagtcatgctgtcccccattctgatgtcatgataacatccagagctacaggcagataacacatccggggaatcatcggaggtctcctcaggaaattgaggcatagagactgggagttggaatacctacaaaattgaatctcagtttcataaattaccaaatactatgatgaaaatgaactttgtaaagtgaaatccgtgggaaggtttccacttggtttaattgcattcaaagcagtgttcaatttcaggcattggtttcattaaaattaaaccaatccttcccagaaattcagccacactccctcatcaacagataataagatcatttagagtgaggaggtgctaaaagaacaggatgagccgtggctccgtttccatgtctgactgacaacttcatcacctttcatctgtattatgcagctaccctgagctgcatgttaattgaagttgcccagggagcatttttacacacaggactcaggcaccccttttcagagaaggtgggagtgtcctctggctagcctaggagccaccaagggtaaataaatgtgcagctagcaaaagtctggggaggagtggggaagggtcaaacccagtacaccatccatcctgcctgtgcctgcagatgtcatgaccaggtcccttaaagacctggatttgtggggagcagagggctccctgagagtggtgactgtcaacaaaaagtgtgccatgatggacaggtgaacttggccagtgtattttttctgacctcagaaagttctagaaagagtttgttttgccatttccctcgccctaattgtcctctttctcattttatgcccctgctag
    number: 13
    contig: 1
  - type: exon
    nucl_start: 1211
    nucl_end: 1266
    dna_start: -36348836
    dna_end: -36348781
    prot_start: 404
    prot_end: 422
    seqshifts: []
    mismatchlist: []
    translation: PPLLIRRGRFSDEDATRM
    seq: accaccgctcttgataaggagaggcaggttttccgacgaagacgcaaccaggatg
    undeterminedlist: []
    overlap: 
    inframe_stopcodons: []
    number: 14
    contig: 1
  stopcodon: tga
  downstream: tgaggagccggtacaaggcgcagccagctcctcccgaactcaactcggaatcggaagactactccccaagctcctccgagactgttcgctcccctaactcgcccttttaataagacccttttactcaaagtcctagcttaaccctttgagactctgagatttttttcccccaaatttgtgtaaaacagtttcatctgatctatctagcgctcaatgcttgaatggcagaactgaaagtgttttcaggtatctttgtagcggtttccctttactgaataagatgacacgtggtgattgtgaagatggtaatttgctgctaatagagtcctcaaagggttaaggccaatttgcaatttttttttaaacttagaagcaatgaatgttttcatcagtcaagctaggatctgcagtatgtaatatagcacttgttaaccctctgagtgcatagaattttattgagaattcttgtttgggaatttttcaggcctttggatgtatacacacatgtttcttgattttactgcagatcaaggggtgttgttagatgctgaaatgtccagaaaagaaggacatttagaatgatatcttgtttgtccttttctgtgggtttagaacgtggcaggtttataacttcgacacacgcacggttctttcttcttcacaatcctattcagaaacagattttttttttcattagagatatgactgtcagttgcagtgagttctgcatcccaagtggagggaattgggtttgtggcaaagagcttgacccaggaaatagatggtgccccccaaattgtctccacatgaagatgtactgatgacgccccagaaatgctgcttccatatcagctgctgctagcgccagcgcagactctcagggagtcaccacagcttgtcttgtgcttggtgagtgagggtctctctactcagtgtcagacatctacaggaaagaaacaactggtggaaaagagcaataaattgcccggtgctctgcagggctggaatttcaaacagaaagagggaataagatcctgtgatttttctcacctgcttttccacgcactgtggtcatcactgtgcaatctacatctagtatgaaatccacacataggagagctggggcacaaggggactggaggcagttgctttgcaagatggctgaggagaaagcacactgggaacacaatccagaatgttctaacaataagttttcagtgaataaaccactggcaagacaattccatgtgcacctttaggttacctatatagtctcctaggaagatcaggatgaaagacctagatgatacccctgaggataaaacctccatcccctaaaatgattttttttaaataccactgtctttagctgtccaggaggtcagagtgttttttctgtctttgggccaagtcctgtctgagacctgtattttcactcttgttaccaaatctatctccctagtgcagtgtctccaggcctgagtttcttctggaacagattccattttagaatggggattcacaggttctgtgcatcaccacagtgctcagagaggattctcctggggtgtcttagaggcaggtgcccaactcaaatgtattcccaaggtttgctgggctctgggatccacgagacaaccagagagggatatctcatgaaatttgcatctggtggctgaacagtacctatgttctctgttttgaatatactttaatacctgagagtcttaaaatttgtgaacaacgtttctatagtcctttattttcaaatgcacattgatcttcacttgctgcatttttactcttcaaccctgaaactatggtctacattaatatggatttttaaatcacatgtcattacttttgcaacaccatcaccaaaattttttgctcttttacatttaggttcatctctgtggtctgtgttgtcctgacatgtaaaaagcatatcgtttattgaggtttttttcccccccttttagagcatccggaagtgataa
  downstream_gap: 
  number: 1
