# Supplementary material for: Mechanistic and evolutionary insights into isoform-specific ‘supercharging’ in DCLK family kinases
Source: eLife. 2023 Oct 26;12:RP87958. doi: 10.7554/eLife.87958 (PMC10602587; doi:10.7554/eLife.87958)
Supplement: Figure 4—source data 4. [file elife-87958-fig4-data4.zip]

Archive with 1 entries (1 files):
- Figure4-SourceData4_O15075-4.yaml
