# Supplementary material for: Mechanistic and evolutionary insights into isoform-specific ‘supercharging’ in DCLK family kinases
Source: eLife. 2023 Oct 26;12:RP87958. doi: 10.7554/eLife.87958 (PMC10602587; doi:10.7554/eLife.87958)
Supplement: Figure 5—source data 1. [file elife-87958-fig5-data1.xlsx]

## Sheet: DCLKcat
rep1	rep2	rep3	average
3.04347	3.67163	2.74708	3.15406
1.9443	2.52477	1.859	2.10936
1.49714	1.82063	1.35914	1.55897
1.54632	1.93845	1.42852	1.63776
1.60708	2.01605	1.66463	1.76259
1.6288	1.98544	1.61644	1.74356
1.31716	1.46515	1.19028	1.3242
1.28545	1.43795	1.31854	1.34732
1.40432	1.61398	1.62132	1.54654
1.30609	1.46487	1.46752	1.41283
1.10474	1.229	1.18447	1.17273
1.09624	1.26416	1.14098	1.16713
0.945827	1.15262	0.929427	1.00929
1.09761	1.41028	1.15634	1.22141
1.16298	1.59837	1.2977	1.35302
1.06243	1.44463	1.24314	1.25007
1.24123	1.46153	1.42556	1.37611
1.87922	1.66408	1.95282	1.83204
2.34919	2.04861	2.218	2.20527
2.36951	2.3701	2.27345	2.33769
2.60852	2.63924	2.49599	2.58125
1.75714	1.98131	1.96589	1.90145
1.1019	1.40479	1.47675	1.32781
1.01686	1.28513	1.27453	1.19218
0.839617	1.11582	1.06252	1.00599
0.837472	1.0857	0.952873	0.958683
0.862545	1.1001	1.02796	0.996868
0.863557	1.03267	0.932	0.942742
1.08524	1.24723	1.22083	1.18443
1.28349	1.34578	1.42517	1.35148
1.83861	1.76313	1.78128	1.79434
2.56364	2.3259	2.5066	2.46538
2.97395	2.12124	2.40029	2.49849
2.36164	2.34507	2.02413	2.24362
1.61781	1.77087	1.77558	1.72142
1.15439	1.36844	1.44686	1.32323
0.718338	0.939278	1.01676	0.891458
0.710307	0.889855	0.869223	0.823128
0.622487	0.758235	0.642871	0.674531
0.677298	0.889747	0.811145	0.79273
0.763049	1.00097	0.945782	0.903266
0.884085	1.16703	1.23303	1.09472
1.16022	1.57924	1.57542	1.43829
1.37457	1.666	1.80571	1.61543
1.98098	2.07438	2.18856	2.08131
1.76842	1.95346	2.17565	1.96584
1.57637	1.57271	2.09998	1.74969
1.90856	1.88873	2.6326	2.1433
1.95201	1.82973	2.7845	2.18875
1.54352	1.47097	2.33344	1.78264
1.27252	1.21687	1.93306	1.47415
1.24217	1.13565	1.88855	1.42212
1.09728	1.01136	1.77652	1.29505
0.902285	0.901491	1.34392	1.04923
0.869813	0.8934	1.13501	0.966075
0.815565	0.823044	1.10989	0.916168
0.709172	0.736509	1.0516	0.832429
0.655454	0.722449	0.764026	0.713977
0.706951	0.771449	0.767616	0.748672
0.637311	0.720056	0.716398	0.691255
0.70339	0.758559	0.826746	0.762898
0.799136	0.820679	0.826843	0.815553
0.83872	0.909595	0.883885	0.8774
0.707333	0.823969	0.794095	0.775132
0.753861	0.84211	0.731825	0.775932
0.623949	0.726027	0.617467	0.655814
0.647788	0.775441	0.661671	0.694967
0.550719	0.665151	0.580274	0.598715
0.558147	0.65099	0.579493	0.59621
0.636843	0.749221	0.723829	0.703298
0.6112	0.778202	0.756196	0.715199
0.566796	0.69026	0.647206	0.634754
0.671524	0.828196	0.785935	0.761885
0.762919	0.900531	0.841878	0.835109
0.779663	0.943935	0.849112	0.85757
0.909213	1.31148	0.978852	1.06652
1.32709	2.39536	1.33163	1.68469
1.33085	2.0327	1.57109	1.64488
1.64453	2.59887	1.95633	2.06658
1.48874	2.59862	1.87386	1.98707
1.04092	1.65896	1.39025	1.36338
0.811787	1.1181	1.07025	1.00005
0.646043	0.803181	0.743565	0.73093
0.567274	0.690992	0.575116	0.611127
0.536782	0.633697	0.539329	0.569936
0.584378	0.756701	0.745208	0.695429
0.738016	0.911191	1.12557	0.924925
0.801196	1.08762	1.37061	1.08648
0.984708	1.48295	1.67072	1.37946
0.941874	1.22955	1.51346	1.22829
0.867288	1.06919	1.0306	0.989023
0.877494	1.0692	1.08436	1.01035
0.85077	1.0456	1.17062	1.02233
0.829728	0.871875	0.983884	0.895162
0.919423	1.00163	0.976132	0.965729
1.04079	1.1006	1.13368	1.09169
0.912803	1.02723	0.983845	0.974627
0.895704	0.983081	1.01784	0.965543
1.06887	1.15446	1.18491	1.13608
1.17718	1.32584	1.31859	1.27387
1.34985	1.38507	1.46786	1.40093
1.67495	1.6279	1.79836	1.70041
1.11387	1.42567	1.35859	1.29938
0.773718	0.934747	0.931417	0.879961
0.711264	0.831025	0.848309	0.796866
0.626814	0.701372	0.729184	0.68579
0.681421	0.75038	0.771378	0.734393
0.684495	0.771077	0.787504	0.747692
0.593936	0.661493	0.673166	0.642865
0.551712	0.587723	0.587186	0.575541
0.626664	0.65466	0.653246	0.644857
0.617552	0.671492	0.655051	0.648031
0.491169	0.539648	0.517962	0.516259
0.467321	0.510015	0.475723	0.484353
0.511935	0.576581	0.531204	0.539907
0.494489	0.549346	0.520955	0.521597
0.469276	0.500673	0.474125	0.481358
0.506114	0.542707	0.504766	0.517863
0.507778	0.581912	0.522281	0.537324
0.456735	0.529665	0.475946	0.487449
0.492122	0.552641	0.499917	0.514893
0.534734	0.622399	0.554128	0.57042
0.506986	0.600606	0.551376	0.55299
0.493097	0.569889	0.534901	0.532629
0.620192	0.690623	0.659203	0.656673
0.687613	0.761317	0.742381	0.730437
0.645098	0.702567	0.707642	0.685102
0.57449	0.649789	0.646045	0.623441
0.516433	0.601881	0.581805	0.566706
0.498132	0.596487	0.576455	0.557025
0.581905	0.645785	0.681513	0.636401
0.673468	0.759407	0.757084	0.729986
0.592995	0.708116	0.687129	0.662747
0.694704	0.790398	0.744247	0.743116
0.730456	0.837042	0.779634	0.782377
0.801454	0.934344	0.818119	0.851306
0.686252	1.04253	0.751872	0.826883
0.577902	0.749896	0.660073	0.662624
0.607341	0.798341	0.703846	0.703176
0.651889	0.842396	0.75725	0.750512
1.00559	1.17622	1.23236	1.13806
1.35655	1.52571	1.6472	1.50982
1.86249	2.09564	2.01737	1.99183
2.97836	3.08203	2.9659	3.00876
3.14549	2.85289	2.89691	2.9651
2.65716	2.25763	2.54599	2.48693
1.76697	1.73248	1.97	1.82315
1.3456	1.34869	1.50309	1.39913
0.827326	0.993902	0.887321	0.90285
0.654876	0.734796	0.714762	0.701478
0.626163	0.729207	0.704098	0.686489
0.535219	0.658961	0.594537	0.596239
0.644556	0.742483	0.697586	0.694875
0.66975	0.769816	0.735379	0.724982
0.597437	0.693502	0.62834	0.63976
0.735105	0.770203	0.835022	0.78011
0.681997	0.738683	0.82985	0.750177
0.615715	0.698219	0.718414	0.677449
0.676074	0.76679	0.772901	0.738588
0.754145	0.824618	0.842882	0.807215
0.756652	0.819817	0.832393	0.802954
1.14267	1.229	1.17451	1.18206
1.21332	1.2945	1.24705	1.25162
1.04337	1.10292	1.06549	1.0706
0.917494	1.04756	0.892012	0.952356
1.07628	1.07328	1.01764	1.05573
1.19449	1.42612	1.23769	1.2861
1.43587	1.29433	1.56838	1.43286
1.64377	1.73614	1.44269	1.60754
1.32067	1.84729	1.12579	1.43125
1.09498	1.08879	0.954966	1.04624
1.02527	0.997619	0.946586	0.989824
0.936229	0.869525	0.863303	0.889686
0.788943	0.67897	0.669117	0.712343
0.696823	0.707124	0.699514	0.701154
0.572482	0.616398	0.599422	0.596101
0.581743	0.629656	0.614103	0.608501
0.630745	0.684615	0.643631	0.652997
0.783417	0.774021	0.808358	0.788599
0.911226	0.844915	0.926376	0.894173
0.929007	0.891042	0.910172	0.910074
1.17641	1.02829	0.985727	1.06348
1.31539	1.17877	0.911169	1.13511
0.995562	0.97452	0.895708	0.955264
0.703235	0.779171	0.663388	0.715265
0.707893	0.813418	0.69297	0.738094
0.491324	0.548638	0.54342	0.527794
0.476821	0.537662	0.520923	0.511802
0.435374	0.51255	0.485001	0.477642
0.394937	0.479631	0.436578	0.437049
0.376978	0.431004	0.393938	0.40064
0.39581	0.451971	0.418366	0.422049
0.456307	0.519796	0.48785	0.487984
0.476585	0.518573	0.488902	0.494686
0.442622	0.469842	0.448393	0.453619
0.444214	0.461577	0.452977	0.452923
0.511065	0.532118	0.514421	0.519202
0.500696	0.520054	0.508229	0.50966
0.476602	0.465256	0.479493	0.473784
0.588501	0.584764	0.554337	0.575867
0.635801	0.660022	0.610729	0.635517
0.627204	0.653814	0.655484	0.645501
0.799489	0.883731	0.895778	0.859666
0.719105	0.830123	0.733494	0.760907
0.795169	0.812583	0.784437	0.797396
0.745653	0.714313	0.717325	0.725764
0.634165	0.646637	0.629853	0.636885
0.774092	0.788288	0.804192	0.788857
1.22903	1.14634	1.18453	1.18663
1.29442	1.2696	1.25802	1.27402
1.53346	1.54512	1.50828	1.52895
1.93705	1.9989	2.08351	2.00649
2.05854	2.17825	2.54228	2.25969
1.71766	1.83238	1.90575	1.8186
1.28448	1.38493	1.3875	1.3523
1.25503	1.35113	1.2363	1.28082
1.10766	1.19259	1.08453	1.12826
0.890355	0.921131	0.879014	0.896834
0.86983	0.904508	0.848839	0.874392
0.939425	1.03293	0.901006	0.957788
0.827985	0.910288	0.808264	0.848846
0.672554	0.702275	0.667219	0.680683
0.76701	0.939672	0.734454	0.813712
0.929505	1.23741	0.920172	1.02903
0.917641	1.05192	1.15336	1.04097
1.59807	1.73179	1.67968	1.66985
0.885619	1.766	0.898596	1.18341
0.834959	1.38237	0.766613	0.994647
0.712818	0.880239	0.690437	0.761165
0.917228	0.949989	0.849279	0.905499
1.01454	1.0468	0.953491	1.00494
1.09403	1.16387	1.10156	1.11982
0.925162	0.995718	0.960289	0.96039
0.74282	0.836996	0.745133	0.774983
0.913963	1.00628	0.9444	0.95488
1.04417	1.07589	1.0551	1.05838
0.716603	0.769384	0.726647	0.737545
0.706934	0.74779	0.711001	0.721908
0.707479	0.770339	0.716984	0.7316
0.645129	0.670209	0.634219	0.649852
0.574042	0.584865	0.561017	0.573308
0.574399	0.602226	0.559065	0.578563
0.56929	0.593822	0.550716	0.571276
0.479129	0.486461	0.468838	0.478143
0.469685	0.486832	0.461312	0.47261
0.505082	0.528649	0.489976	0.507902
0.477282	0.501308	0.460778	0.479789
0.416816	0.446621	0.413014	0.425484
0.443757	0.490698	0.447689	0.460715
0.506623	0.563637	0.493599	0.521286
0.544107	0.627681	0.541363	0.57105
0.63146	0.705475	0.620531	0.652489
0.597878	0.649055	0.612992	0.619975
0.732874	0.778629	0.749586	0.753696
0.663663	0.713409	0.663564	0.680212
0.476338	0.520931	0.474793	0.490687
0.454946	0.48883	0.455263	0.466346
0.512029	0.559795	0.520907	0.53091
0.544554	0.592387	0.551921	0.562954
0.577869	0.62004	0.586576	0.594828
0.534892	0.567177	0.538814	0.546961
0.512237	0.539005	0.515157	0.522133
0.676405	0.710091	0.676892	0.687796
0.782075	0.814805	0.78173	0.79287
0.643417	0.664187	0.652225	0.653276
0.72351	0.747787	0.761319	0.744206
0.608572	0.625875	0.640413	0.624953
0.620894	0.636435	0.669188	0.642173
0.892247	0.906429	0.942959	0.913878
1.02146	0.993679	1.06165	1.0256
1.16693	1.12499	1.16935	1.15376
1.20935	1.11155	1.17469	1.1652
0.982682	0.919169	0.965185	0.955679
0.730587	0.758416	0.80525	0.764751
0.824326	0.86831	0.904765	0.8658
0.954244	1.01474	1.06429	1.01109
1.27551	1.34241	1.3858	1.33457
1.11655	1.21938	1.20401	1.17998
0.972206	1.11337	1.13505	1.07354
0.869684	1.02668	0.988038	0.961467
1.11544	1.26658	1.04122	1.14108
0.857855	1.10941	0.805685	0.924317
1.08885	1.34387	1.03068	1.15447
1.18673	1.60914	1.03391	1.27659
1.00253	1.28518	0.913666	1.06713
0.902808	1.14274	0.871655	0.972401
1.22298	1.83909	0.991932	1.35133
1.33852	1.84787	1.14198	1.44279
1.26186	1.70112	1.17654	1.37984
1.18061	1.75719	1.05346	1.33042
1.3597	2.29803	1.23351	1.63041
1.19043	3.39694	1.22256	1.93664
1.21192	4.18184	1.36749	2.25375
1.2079	5.07738	1.38734	2.55754
1.1603	5.71	1.18938	2.68656
1.05975	5.62164	1.40003	2.69381
1.20624	4.93233	2.14345	2.76067
1.2802	3.50422	2.19938	2.32793
1.16604	4.28775	2.62472	2.69284
1.066	5.09114	1.84769	2.66828
0.915576	5.29943	1.0324	2.4158
1.00777	6.86151	1.74842	3.2059
0.996468	7.6665	1.65389	3.43895
1.17777	8.43038	1.92409	3.84408
0.999018	9.53526	1.50702	4.01376
0.968225	10.9871	1.22406	4.39313
1.17962	12.2963	1.51037	4.99542
						:

## Sheet: dclk1.1short_RMSF
rep1	rep2	rep3	average
6.22674	7.52279	8.21411	7.32121
5.8897	6.95241	7.31299	6.71837
5.70405	6.69023	6.70565	6.36664
6.37501	7.44166	7.45783	7.0915
5.98736	7.57849	7.25036	6.93873
5.26258	6.70941	7.29235	6.42145
4.24717	5.08814	6.21508	5.18346
2.97358	4.5512	5.44304	4.32261
2.41368	4.02579	5.07944	3.83963
2.46665	4.03748	5.05519	3.8531
2.67043	4.28095	5.2305	4.06063
2.65766	4.04114	4.93804	3.87895
2.3183	3.72587	4.54489	3.52968
2.38231	4.06253	4.81107	3.75197
2.54836	4.17215	4.94419	3.88824
2.45479	3.88478	4.51148	3.61702
2.22615	3.76453	4.32218	3.43762
2.26148	4.10326	4.65453	3.67309
2.04432	3.9164	4.51393	3.49155
2.15657	4.06402	4.7746	3.66506
2.23498	4.0206	4.88491	3.7135
2.09494	3.65666	4.42057	3.39072
2.19316	3.33442	4.07778	3.20179
2.16648	3.08974	3.78515	3.01379
2.07825	2.99914	3.84986	2.97575
2.20312	2.80751	3.63529	2.88197
2.32367	2.94238	3.65594	2.974
2.12974	2.79055	3.36255	2.76095
1.85086	2.68817	3.30612	2.61505
1.77862	2.9879	3.64403	2.80352
1.79099	2.89027	3.57305	2.75144
1.84809	3.28015	3.98226	3.03683
1.93804	3.37106	4.12319	3.1441
1.97948	3.43632	4.12068	3.17883
2.19285	3.704	4.35809	3.41831
2.37542	3.74201	4.2505	3.45598
2.67435	4.34656	4.72233	3.91441
3.41591	5.02275	5.27653	4.57173
3.0531	4.39485	5.06085	4.1696
2.72195	4.26215	4.9206	3.96823
2.42271	3.58877	4.27184	3.42777
2.16402	3.325	4.05165	3.18022
1.88336	2.92565	3.61865	2.80922
1.75996	2.78296	3.52051	2.68781
1.77797	2.86117	3.47536	2.70483
1.74741	2.60666	3.24831	2.53413
1.71381	2.85715	3.46185	2.67761
1.72982	2.65146	3.32025	2.56718
2.01964	2.98932	3.65861	2.88919
2.15063	2.94987	3.92017	3.00689
2.61739	3.26794	4.07741	3.32091
2.39249	3.06607	4.10746	3.18867
2.09968	2.65956	3.94996	2.90307
2.52047	2.93211	3.57826	3.01028
2.2255	2.74937	3.20345	2.72611
1.77787	2.35238	2.65622	2.26216
1.83522	2.34625	2.61753	2.26633
1.77616	2.17459	2.41779	2.12285
1.47286	1.80147	2.08296	1.78576
1.48782	1.84206	2.12077	1.81688
1.64328	1.94706	2.1839	1.92475
1.44192	1.64743	1.91381	1.66772
1.26713	1.39148	1.74477	1.46779
1.4229	1.6526	1.97374	1.68308
1.48267	1.63857	1.94352	1.68825
1.29333	1.32086	1.67976	1.43132
1.31077	1.45603	1.81793	1.52825
1.46637	1.7055	2.04544	1.7391
1.4325	1.6339	1.97809	1.6815
1.23426	1.48284	1.80241	1.5065
1.32905	1.82277	2.14342	1.76508
1.18006	1.80855	2.08832	1.69231
1.28047	2.04491	2.32636	1.88391
1.11391	1.71459	1.98409	1.6042
1.02845	1.49269	1.82143	1.44752
1.14383	1.7521	2.06068	1.6522
1.50866	2.01981	2.30536	1.94461
1.51109	2.02968	2.3917	1.97749
1.71008	2.36471	2.83747	2.30409
1.84165	2.4459	2.89494	2.39416
1.89388	2.4391	3.25816	2.53038
1.95472	2.90307	4.24135	3.03305
2.26632	3.07073	5.58515	3.64074
2.34097	3.53032	6.20473	4.02534
2.719	3.74282	6.57953	4.34712
2.54662	3.47745	6.25336	4.09248
2.0506	3.14363	5.06902	3.42108
1.77733	2.74137	3.54775	2.68882
1.74431	2.76394	3.27148	2.59324
1.63941	2.38688	2.91409	2.31346
1.68336	2.51997	3.06341	2.42225
1.60553	2.31918	2.89485	2.27319
1.7015	2.35816	3.13633	2.39866
1.89112	2.62667	3.48617	2.66799
2.14918	2.63202	3.28134	2.68751
2.03402	3.13549	3.81658	2.99537
2.53848	3.25719	3.30799	3.03455
2.3457	2.96586	2.69446	2.66867
1.95876	2.44168	2.35043	2.25029
1.68448	2.17158	2.03601	1.96402
1.63757	2.22853	2.11591	1.99401
1.99642	2.65161	2.62827	2.42544
2.0444	2.72167	2.69058	2.48555
1.9224	2.54445	2.48269	2.31651
2.0856	2.77139	2.70339	2.52013
2.3762	3.14292	3.14564	2.88825
2.52414	3.07734	3.30473	2.96874
2.90644	3.48995	3.72259	3.373
2.70945	3.32204	3.33437	3.12195
2.1711	2.89647	2.80774	2.62511
2.08292	2.80309	2.71313	2.53305
1.87243	2.54839	2.47393	2.29825
1.89494	2.73421	2.57561	2.40159
1.75213	2.58242	2.46693	2.26716
1.45556	2.17893	2.09259	1.90903
1.42361	2.2188	2.09297	1.91179
1.45548	2.30496	2.23397	1.99814
1.28123	1.93369	1.94542	1.72011
1.11398	1.705	1.67362	1.49753
1.18404	1.94173	1.91562	1.68046
1.11392	1.79485	1.8671	1.59195
0.927506	1.40335	1.47698	1.26928
0.950347	1.5116	1.51421	1.32539
1.01481	1.68874	1.75234	1.4853
0.913713	1.36223	1.51972	1.26522
0.83696	1.2107	1.28681	1.11149
0.969737	1.5816	1.59697	1.38277
0.999647	1.55414	1.64939	1.40106
0.926957	1.28305	1.39497	1.20166
0.989353	1.52164	1.51297	1.34132
1.17466	1.8584	1.82322	1.61876
1.19891	1.73615	1.76071	1.56526
1.17929	1.72415	1.70329	1.53558
1.02288	1.3204	1.39699	1.24676
0.921424	1.18293	1.23087	1.11174
0.818609	0.807494	1.03383	0.886645
0.905195	0.962082	1.0769	0.981392
0.939351	0.809552	1.04298	0.930629
0.822994	0.74998	0.980391	0.851122
0.900688	1.00424	1.13583	1.01359
1.18841	1.466	1.47641	1.37694
1.33155	1.6378	1.76493	1.57809
1.07527	1.35422	1.54226	1.32392
1.05118	1.49634	1.60807	1.3852
1.26229	1.88367	2.01327	1.71974
1.43652	2.34672	2.32344	2.03556
2.04201	3.02061	3.03366	2.69876
2.37132	3.6172	3.53309	3.17387
2.70544	4.02963	3.77549	3.50352
3.51204	5.04439	4.60037	4.3856
3.53213	4.99349	4.59028	4.37197
2.99932	4.67218	4.34825	4.00658
2.53507	4.13179	3.6319	3.43292
2.0339	3.40916	3.10345	2.84884
1.66207	2.68836	2.58673	2.31239
1.23008	1.97756	1.99554	1.73439
1.0736	1.72582	1.91051	1.56998
0.910012	1.26233	1.56247	1.24494
1.03119	1.29619	1.74529	1.35756
1.07967	1.161	1.49082	1.24383
1.0037	0.997774	1.37848	1.12665
1.16233	1.24465	1.53627	1.31442
1.08932	1.16608	1.36408	1.20649
1.00216	1.052	1.26285	1.10567
1.14271	1.41415	1.49169	1.34952
1.2644	1.68312	1.70855	1.55202
1.34609	1.89999	1.87237	1.70615
1.73699	2.54643	2.37321	2.21888
1.83829	4.06975	2.56413	2.82405
1.69554	4.97719	2.43356	3.03543
1.50453	3.4434	2.10285	2.35026
1.66004	4.17154	2.32364	2.7184
1.63049	2.91125	2.1394	2.22705
1.5704	2.38919	1.93281	1.96413
1.57151	1.79296	1.79507	1.71985
1.301	1.33714	1.48339	1.37384
1.13033	1.26595	1.35748	1.25125
1.19616	1.58892	1.47447	1.41985
1.15336	1.46325	1.39679	1.3378
0.942444	1.09392	1.15912	1.06516
1.05569	1.31723	1.38551	1.25281
1.09488	1.55394	1.552	1.40028
1.31697	2.0419	1.92953	1.7628
1.38679	2.23526	2.09424	1.90543
1.33967	2.03577	1.97224	1.78256
1.55076	2.31883	2.18243	2.01734
1.7384	2.7354	2.51408	2.32929
1.77042	2.80186	2.54478	2.37235
1.78309	2.97752	2.64255	2.46772
1.62089	2.72524	2.40742	2.25119
1.33463	2.44931	1.97162	1.91852
1.27245	1.85219	1.82951	1.65138
1.05151	1.63005	1.53177	1.40444
1.04588	1.61869	1.56226	1.40895
0.918882	1.38166	1.32142	1.20732
0.760613	1.01525	1.04263	0.939499
0.875675	1.28135	1.24813	1.13505
0.914196	1.28502	1.26711	1.15544
0.780086	0.951573	0.992356	0.908005
0.858946	1.11444	1.09376	1.02238
0.998344	1.35069	1.28257	1.21054
0.911966	1.1811	1.14694	1.08
0.935502	1.21242	1.16326	1.10373
1.12173	1.52673	1.41184	1.35343
1.16248	1.56064	1.4658	1.39631
1.13519	1.5252	1.45765	1.37268
1.30734	1.79374	1.68991	1.597
1.45284	1.99817	1.89624	1.78242
1.58493	1.98761	1.97108	1.84788
1.43213	1.87968	1.85684	1.72288
1.32758	1.69154	1.7584	1.5925
1.16817	1.42184	1.51137	1.36713
1.19116	1.52144	1.55672	1.4231
1.236	1.60926	1.7059	1.51706
1.54941	1.99033	2.00338	1.84771
1.57108	2.21635	2.14361	1.97701
1.83516	2.63205	2.48724	2.31815
2.14567	2.9977	2.80989	2.65108
2.22142	3.27939	2.7725	2.75777
1.93907	3.06947	2.53768	2.51541
1.58798	2.63922	2.14277	2.12332
1.67165	2.80402	2.38078	2.28548
1.60211	2.56326	2.31098	2.15878
1.33848	2.12584	1.92826	1.79753
1.36562	2.20765	1.99902	1.85743
1.55709	2.48055	2.28528	2.10764
1.43621	2.19466	2.06007	1.89698
1.28075	1.95527	1.84796	1.69466
1.50694	2.3412	2.20057	2.01624
1.71128	2.5715	2.40299	2.22859
1.58731	2.21451	2.10405	1.96862
2.12329	2.55331	2.73431	2.4703
1.63193	2.05818	2.12054	1.93688
1.68451	2.15527	2.18045	2.00674
1.71784	2.20406	2.1584	2.02677
1.91041	2.37288	2.35832	2.21387
2.14888	2.68091	2.6175	2.48243
2.27841	2.82727	2.71319	2.60629
2.00643	2.50333	2.40971	2.30649
1.88966	2.43982	2.30625	2.21191
2.19869	2.82205	2.64554	2.55543
2.25198	2.91716	2.87326	2.6808
1.95296	2.58446	2.45718	2.33153
1.99327	2.70164	2.52434	2.40642
1.98734	2.70788	2.55826	2.41783
1.77492	2.6384	2.50791	2.30708
1.56946	2.28123	2.14773	1.99947
1.61152	2.23738	2.12257	1.99049
1.61161	2.38598	2.29201	2.09653
1.3651	2.11286	1.99941	1.82579
1.27703	1.84248	1.7484	1.62264
1.42374	2.07809	2.01541	1.83908
1.36899	2.12672	2.04707	1.84759
1.14956	1.74244	1.66113	1.51771
1.20076	1.76715	1.70287	1.55693
1.39011	2.15607	2.06949	1.87189
1.44756	2.2627	2.18906	1.96644
1.6128	2.60386	2.47425	2.2303
1.46493	2.39097	2.25379	2.03656
1.67422	2.71852	2.57609	2.32294
1.64896	2.672	2.56377	2.29491
1.35146	2.18359	2.09323	1.8761
1.25666	2.06805	1.95937	1.76136
1.18712	1.97875	1.86403	1.67663
1.06912	1.77863	1.67114	1.5063
1.24649	2.13169	2.02362	1.8006
1.33253	2.25978	2.15574	1.91601
1.20377	1.98183	1.88112	1.68891
1.32032	2.17043	2.06812	1.85296
1.58255	2.58064	2.49388	2.21903
1.56006	2.50766	2.40804	2.15859
1.78835	2.81596	2.682	2.42877
1.68625	2.56978	2.39407	2.2167
1.4915	2.39286	2.29812	2.06083
1.90398	3.24512	2.81082	2.65331
2.23479	3.86014	3.68441	3.25978
3.34597	4.3373	4.42296	4.03541
3.4293	4.8344	5.57453	4.61274
2.75844	4.30192	5.48761	4.18266
2.78868	4.4308	5.6812	4.30023
2.77174	5.03124	4.9939	4.26563
2.68153	4.42349	4.2722	3.79241
3.31347	3.88435	3.81593	3.67125
2.8374	3.44662	3.31339	3.19914
2.49538	3.20863	3.05635	2.92012
2.13586	2.8155	2.70765	2.55301
2.13254	2.88707	2.83278	2.61746
1.80431	2.45795	2.38428	2.21551
2.06639	2.71146	2.62623	2.46803
2.25475	2.84399	2.70259	2.60044
1.90843	2.38159	2.29583	2.19528
1.56763	2.19294	2.12065	1.96041
1.94817	2.67206	2.52749	2.38257
1.89856	2.63264	2.51552	2.34891
1.65983	2.17766	2.13366	1.99038
1.64134	2.1154	2.07714	1.94463
2.1718	2.60984	2.55926	2.44697
3.08791	3.31621	3.14798	3.18403
4.0406	4.00084	4.24481	4.09542
4.02594	3.91546	4.46202	4.13448
3.46142	3.00684	4.33744	3.6019
4.518	2.80131	5.576	4.29844
4.83435	2.79657	6.25925	4.63005
4.44414	3.07282	6.28741	4.60146
4.88864	3.80495	6.0918	4.92846
4.64891	3.7878	6.53571	4.99081
4.68057	3.82779	6.38581	4.96472
3.89375	3.54258	5.79533	4.41055
2.95802	3.21595	4.61873	3.59757
2.9526	2.53366	4.11507	3.20044
2.70282	2.45582	3.51562	2.89142
2.96779	2.13399	3.22802	2.7766
3.47765	2.27774	3.26425	3.00655
3.18865	2.40625	3.39347	2.99612
3.10863	2.47297	4.11554	3.23238
3.64581	2.7502	3.94706	3.44769
3.71613	2.6511	3.41007	3.2591
2.96537	2.79698	3.33145	3.03127
2.60132	2.52424	3.39474	2.8401
2.40241	2.26571	3.30947	2.6592
2.78822	2.64746	4.80281	3.41283
3.95046	3.10208	6.54311	4.53189
5.68138	3.0653	8.31552	5.6874
6.74714	3.58491	9.96472	6.76559
8.04777	4.17659	9.75347	7.32594
9.72683	4.77135	9.70339	8.06719
11.4968	6.74473	9.32686	9.18946
13.2251	8.34511	9.64159	10.4039
14.8025	7.84833	10.1184	10.9231
16.4192	7.71271	11.0448	11.7256

## Sheet: dclk1.1long_RMSF
rep1	rep2	rep3	average
3.18538	2.81275	2.98175	2.99329
2.63222	2.11402	2.23955	2.3286
2.26239	1.73508	1.83301	1.94349
2.32336	1.7495	1.98016	2.01767
2.61174	1.97442	2.25349	2.27988
2.45967	1.93282	2.21863	2.20371
2.12211	1.67708	1.79234	1.86385
2.37747	1.86363	1.94628	2.06246
2.57223	2.06912	2.21143	2.28426
2.31167	1.97123	2.03859	2.10716
2.07064	1.76623	1.78807	1.87498
2.17884	1.78304	1.86511	1.94233
2.00566	1.60895	1.69176	1.76879
2.11055	1.77373	1.91263	1.9323
2.10499	1.82118	1.96221	1.96279
1.87888	1.64216	1.6967	1.73925
1.78113	1.61826	1.47735	1.62558
1.68528	1.64261	1.59037	1.63942
1.61761	1.63978	1.51093	1.58944
1.49754	1.72713	1.67755	1.63407
1.45826	1.96221	1.92411	1.78153
1.35311	1.63712	1.71207	1.56743
1.31785	1.38715	1.47261	1.39254
1.43702	1.35411	1.35205	1.38106
1.38585	1.29219	1.21277	1.29694
1.60418	1.38743	1.34148	1.44436
1.65284	1.51594	1.44582	1.5382
1.69329	1.52725	1.55581	1.59211
1.85313	1.74498	1.77202	1.79004
2.00438	1.89878	1.89319	1.93212
2.48228	2.27127	2.23526	2.3296
2.9401	2.90966	3.11784	2.9892
2.58555	2.73194	2.88868	2.73539
2.48367	2.71652	2.53559	2.5786
1.92595	2.18528	2.02851	2.04658
1.65655	1.7968	1.69776	1.71704
1.39199	1.4603	1.32835	1.39355
1.32399	1.33902	1.15472	1.27258
1.33447	1.19368	1.1333	1.22048
1.19938	1.13809	1.10091	1.14612
1.31426	1.18703	1.24801	1.24977
1.21869	1.23696	1.38471	1.28012
1.39653	1.47835	1.65196	1.50895
1.4227	1.60297	1.85788	1.62785
1.56321	1.89791	2.11682	1.85932
1.44815	1.81572	1.98644	1.7501
1.27652	1.65849	1.87166	1.60222
1.47344	2.08064	2.26675	1.94028
1.49823	1.99689	2.20274	1.89929
1.27862	1.66166	1.81926	1.58652
1.18513	1.4941	1.72301	1.46741
1.24904	1.52501	1.69097	1.48834
1.11363	1.33809	1.41919	1.2903
1.0071	1.18162	1.35984	1.18285
1.09728	1.28026	1.51413	1.29722
1.09363	1.25868	1.47679	1.27637
0.988429	1.05739	1.25725	1.10102
1.06882	1.11586	1.35313	1.17927
1.19978	1.26905	1.58268	1.3505
1.16328	1.1978	1.51793	1.293
1.17957	1.17469	1.40869	1.25432
1.37494	1.42144	1.65009	1.48215
1.46767	1.52218	1.94443	1.64476
1.21302	1.3601	1.85884	1.47732
1.19786	1.38749	1.83534	1.47356
1.03839	1.2862	1.6634	1.32933
0.988806	1.25625	1.62545	1.29017
0.830918	1.04453	1.30855	1.06133
0.827875	0.999853	1.25898	1.0289
0.882507	1.01683	1.16133	1.02022
1.12504	1.23087	1.22764	1.19452
1.14524	1.1751	1.25243	1.19092
1.34344	1.31719	1.40381	1.35481
1.47106	1.31412	1.471	1.41873
1.46432	1.28881	1.4656	1.40624
1.65992	1.36682	1.60067	1.54247
1.78556	1.47902	1.78045	1.68168
1.95633	1.59557	1.89783	1.81657
2.07052	1.81996	2.15394	2.01481
1.83866	1.85035	2.0316	1.90687
1.55592	1.43143	1.64391	1.54375
1.3631	1.22168	1.45364	1.34614
1.34831	1.14213	1.27393	1.25479
1.19005	1.10165	1.16779	1.15316
1.25885	1.19865	1.15628	1.2046
1.14736	1.24238	1.0727	1.15415
1.17255	1.42546	1.06384	1.22062
1.32695	1.54001	1.12176	1.32957
1.59611	1.50325	1.03135	1.3769
1.52927	1.92841	1.47199	1.64322
1.99733	1.94575	1.32633	1.75647
1.69436	1.48803	1.41829	1.53356
1.29456	1.27314	1.09656	1.22142
1.10187	1.012	0.956259	1.02338
1.2265	1.20102	0.99916	1.14223
1.42843	1.40503	1.20509	1.34619
1.34383	1.28378	1.29059	1.30607
1.24899	1.28544	1.23934	1.25792
1.49672	1.60305	1.4039	1.50122
1.64107	1.7251	1.62512	1.66376
1.76193	1.75806	1.76583	1.76194
2.17073	2.14149	2.18484	2.16569
1.88508	1.68893	1.89515	1.82305
1.2781	1.25673	1.27019	1.26834
1.09915	1.11841	1.1207	1.11275
0.958599	0.969836	1.01398	0.980805
0.991975	1.06371	1.12359	1.05976
0.93187	1.05292	1.02787	1.00422
0.824299	0.882748	0.855707	0.854251
0.805852	0.923511	0.969754	0.899705
0.808715	1.02385	1.0532	0.961924
0.763361	0.905604	0.916173	0.861712
0.72847	0.847743	0.934071	0.836761
0.753123	0.996698	1.1198	0.956541
0.73858	0.987433	1.10451	0.943508
0.716502	0.885771	1.00127	0.867848
0.807941	1.03393	1.18403	1.00863
0.85639	1.16235	1.33589	1.11821
0.824356	1.07083	1.27091	1.05536
0.867162	1.08986	1.28563	1.08089
0.991291	1.31381	1.52508	1.27673
1.03727	1.35351	1.64562	1.34547
1.02246	1.26641	1.57072	1.28653
1.11962	1.41749	1.69468	1.4106
1.27798	1.63692	1.95232	1.62241
1.33459	1.61561	1.99504	1.64841
1.33772	1.59682	1.95827	1.63094
1.15974	1.35656	1.70217	1.40615
1.07131	1.26167	1.51423	1.28241
0.931489	1.07203	1.24634	1.08329
0.980994	1.14222	1.21105	1.11142
0.909329	1.03591	1.01353	0.986256
0.834176	0.930253	0.904038	0.889489
0.800804	0.932472	0.719518	0.817598
0.882942	0.911497	0.749573	0.848004
1.02421	1.14016	0.886857	1.01708
1.08257	1.07281	1.02901	1.06147
0.83312	0.809729	0.887597	0.843482
0.909633	0.893635	0.907898	0.903722
0.988533	1.02441	1.38609	1.13301
1.61737	1.73643	1.99726	1.78369
2.08699	2.18154	2.96114	2.40989
2.522	2.63656	3.56549	2.90802
3.43342	3.57663	4.78934	3.93313
3.23842	3.59729	4.81018	3.88197
2.85437	3.05152	4.36987	3.42526
2.238	2.28778	3.47054	2.66544
1.77503	1.74592	2.62305	2.048
1.1878	1.24808	1.70704	1.38098
0.817526	0.943578	1.05537	0.938824
0.820547	0.957283	1.09845	0.958759
0.773558	0.854793	0.957127	0.861826
0.846543	0.959171	0.995271	0.933661
0.83717	0.883854	0.956387	0.89247
0.887358	0.965098	1.11759	0.990016
0.965157	1.08557	1.17747	1.07607
1.03914	1.16705	1.27939	1.16186
1.06069	1.17909	1.39354	1.21111
1.24401	1.37325	1.69205	1.43644
1.38858	1.54568	1.92132	1.61853
1.44126	1.68154	2.01311	1.71197
1.75	1.95454	2.39602	2.03352
1.81528	2.05569	2.42785	2.09961
1.65769	1.91584	2.19523	1.92292
1.48061	1.77854	1.99976	1.75297
1.62528	1.84508	2.08444	1.8516
1.4588	1.81485	1.88506	1.71957
1.28353	1.69022	1.61694	1.53023
1.19819	1.53664	1.42792	1.38758
1.18802	1.5196	1.29999	1.33587
1.00916	1.40872	1.02529	1.14773
1.15536	1.59041	1.09314	1.27964
1.07897	1.67777	0.983991	1.24691
0.952751	1.32086	0.940094	1.07124
1.07038	1.42475	1.16685	1.22066
1.14454	1.47826	1.36489	1.32923
1.29976	1.69201	1.62425	1.53868
1.37681	1.83363	1.86092	1.69045
1.36129	1.82455	1.86636	1.68407
1.51969	1.92913	1.90035	1.78306
1.65519	2.10675	2.19162	1.98452
1.73046	2.35914	2.34325	2.14428
1.79322	2.44256	2.23199	2.15592
1.6449	1.99764	2.12179	1.92144
1.37755	1.7591	1.88721	1.67462
1.33591	1.68338	1.87403	1.63111
1.16211	1.4895	1.65473	1.43545
1.12599	1.45623	1.55522	1.37915
1.03068	1.32252	1.36852	1.24057
0.880276	1.10597	1.17504	1.05376
0.903153	1.15671	1.20764	1.08917
0.930914	1.18268	1.15715	1.09025
0.823394	1.00556	0.946751	0.925236
0.772474	0.91856	0.909669	0.866901
0.847431	0.985906	0.976451	0.936596
0.816631	0.948525	0.834085	0.866414
0.748092	0.824972	0.681803	0.751623
0.773716	0.809827	0.772299	0.785281
0.843501	0.875176	0.79948	0.839386
0.866092	0.91681	0.727179	0.836694
0.862978	0.908302	0.778263	0.849848
0.907433	0.97664	0.890163	0.924745
1.09716	1.24434	1.14787	1.16312
1.0735	1.18632	1.00725	1.08902
1.13065	1.28296	1.03704	1.15022
1.08685	1.27028	1.05221	1.13644
1.09228	1.25801	1.14253	1.16427
1.23083	1.44132	1.31214	1.3281
1.52018	1.7377	1.52409	1.59399
1.63328	1.95033	1.77885	1.78749
1.90037	2.30453	1.94116	2.04869
2.23473	2.64179	2.20389	2.36014
2.33563	2.64713	2.33957	2.44078
2.01	2.45653	1.97513	2.14722
1.68293	2.10428	1.71418	1.8338
1.78897	2.22899	1.97323	1.99706
1.68133	2.07691	1.88629	1.88151
1.4016	1.75193	1.50157	1.5517
1.44187	1.83474	1.63136	1.63599
1.60748	1.97991	1.88871	1.82537
1.44949	1.75517	1.67431	1.62633
1.28326	1.61112	1.47985	1.45808
1.47494	1.83908	1.78684	1.70029
1.60923	1.91371	1.92162	1.81485
1.428	1.7039	1.98462	1.70551
1.97895	2.0478	2.27551	2.10075
1.46149	1.56644	1.58134	1.53642
1.43129	1.52206	1.51237	1.48857
1.245	1.35228	1.36156	1.31962
1.4023	1.5264	1.48477	1.47116
1.47457	1.5747	1.55194	1.53374
1.51839	1.59218	1.57799	1.56285
1.33619	1.37757	1.38104	1.36494
1.20693	1.1979	1.2846	1.22981
1.37743	1.34723	1.46491	1.39652
1.4575	1.39758	1.50121	1.4521
1.16819	1.11103	1.2126	1.16394
1.16587	1.14371	1.27473	1.19477
1.23241	1.27858	1.4115	1.3075
1.14819	1.26306	1.35242	1.25455
1.00393	1.07063	1.14166	1.07207
1.08144	1.17095	1.24107	1.16449
1.13981	1.33564	1.40589	1.29378
1.00048	1.19179	1.24981	1.14736
0.978847	1.11626	1.13893	1.07801
1.12015	1.33352	1.36428	1.27265
1.13032	1.41172	1.47508	1.33904
1.00616	1.24499	1.27869	1.17661
1.07697	1.32009	1.31218	1.23641
1.24613	1.55965	1.58544	1.46374
1.34317	1.71416	1.71247	1.58993
1.47393	1.90904	1.94805	1.77701
1.40942	1.83683	1.9112	1.71915
1.56554	2.0248	2.13456	1.9083
1.47299	1.91342	1.99614	1.79419
1.24653	1.61703	1.69059	1.51805
1.15838	1.50421	1.60633	1.42297
1.1799	1.51403	1.65761	1.45051
1.07622	1.36368	1.51169	1.31719
1.18637	1.53324	1.67958	1.4664
1.17788	1.51771	1.64255	1.44604
1.01042	1.28208	1.38295	1.22515
1.13326	1.37416	1.49662	1.33468
1.36682	1.56834	1.72263	1.5526
1.18061	1.41853	1.51344	1.37086
1.20712	1.4455	1.52208	1.39156
0.993738	1.19027	1.27272	1.15224
0.986977	1.26489	1.33012	1.194
1.43601	1.83364	1.88547	1.71837
2.5356	2.83867	3.29268	2.88898
3.01956	2.97975	4.55618	3.5185
4.17247	4.71732	5.83815	4.90931
3.67345	5.01207	4.06679	4.25077
2.74448	3.73992	4.57933	3.68791
3.27212	3.40802	4.28515	3.6551
2.57475	3.42887	3.14045	3.04802
2.14688	3.16992	1.96203	2.42628
1.64522	2.15904	1.59515	1.79981
1.44604	1.56256	1.44913	1.48591
1.26677	1.35197	1.31491	1.31122
1.51615	1.93451	1.47046	1.64037
1.30907	1.70186	1.20457	1.40517
1.45396	2.31827	1.32063	1.69762
1.58391	2.89366	1.44355	1.97371
1.34946	2.53473	1.2097	1.69796
1.24692	1.70195	1.04305	1.33064
1.51131	1.70224	1.32242	1.51199
1.56385	1.93929	1.41071	1.63795
1.4089	2.04313	1.23046	1.56083
1.45223	1.6485	1.16556	1.4221
2.05587	1.76662	1.5974	1.80663
2.39828	1.71216	1.89876	2.00307
3.41472	1.97224	2.37243	2.58646
3.36948	2.22672	2.1631	2.58643
3.59765	2.36131	1.71139	2.55679
5.41631	3.04979	2.11017	3.52542
6.64577	3.91161	2.48183	4.3464
5.8322	4.18276	2.04032	4.01842
5.38241	3.91719	2.61803	3.97255
4.80836	4.35394	3.44884	4.20371
4.18217	4.53351	3.65929	4.12499
3.54703	4.57405	3.95258	4.02455
2.54871	4.22586	3.35348	3.37601
2.2346	4.19723	3.24418	3.22533
1.63653	4.17599	2.36475	2.72576
1.57995	4.69754	2.44106	2.90618
1.46442	4.75146	3.11598	3.11062
1.43295	4.57386	3.46758	3.15813
1.36261	5.45057	3.02735	3.28018
1.53757	6.03527	3.19861	3.59048
1.97397	6.19832	3.36503	3.84577
2.477	6.42108	3.9921	4.29673
3.87396	7.7936	4.08937	5.25231
4.56108	8.39854	4.32904	5.76289
6.37507	8.37237	4.99993	6.58246
8.03352	9.64464	4.9329	7.53702
10.0117	10.2485	4.85631	8.37217
10.3762	9.00365	4.72771	8.03586
10.1601	7.24471	4.29404	7.23295
10.3316	5.95864	4.21938	6.83653
10.8923	5.01805	3.94681	6.61905
11.4575	4.03544	3.52603	6.33967
10.5026	4.51974	3.49709	6.17315
10.322	3.98525	2.56465	5.62398
9.07573	3.65417	1.9847	4.90487
8.3611	3.74186	1.96397	4.68898
6.97649	4.24518	1.49307	4.23825
4.4865	3.93981	2.01333	3.47988
3.3975	3.7691	1.89603	3.02088
2.48044	3.00065	2.4334	2.63816
2.32705	3.31518	2.73406	2.7921
1.86973	2.71675	2.37578	2.32075
2.30686	2.58737	3.97142	2.95522
2.71328	2.24774	5.48626	3.48243
3.08849	2.48003	5.22225	3.59692
4.63997	2.68944	5.42061	4.25001
6.59354	2.54882	5.96597	5.03611
7.66501	3.79295	6.80896	6.08897
7.41615	4.42911	7.01351	6.28626
7.93126	5.64629	8.45431	7.34395
8.35242	7.06834	9.66556	8.36211
8.97289	8.36663	10.7976	9.37905
10.255	9.83649	12.5844	10.8919
11.5332	11.1707	14.0291	12.2443
12.6739	12.359	14.9522	13.3284
12.1599	13.7193	14.9477	13.609
12.0413	15.3967	15.4772	14.3051
13.7717	17.0346	16.8072	15.8712
14.8587	18.8535	18.3366	17.3496
15.8112	20.8541	19.4479	18.7044

## Sheet: dclk1.2short_RMSF
rep1	rep2	rep3	average
2.66695	2.63223	2.68941	2.66286
1.87429	1.73677	1.82869	1.81325
1.43373	1.36511	1.39365	1.3975
1.4827	1.37062	1.41891	1.42408
1.64056	1.56567	1.64809	1.61811
1.57314	1.56696	1.63622	1.59211
1.26876	1.26676	1.2594	1.26497
1.41564	1.39767	1.46066	1.42466
1.58908	1.59942	1.73231	1.64027
1.44973	1.45447	1.4493	1.45117
1.24219	1.28774	1.38903	1.30632
1.28129	1.32639	1.312	1.30656
1.07877	1.1419	1.17118	1.13062
1.21313	1.31148	1.34785	1.29082
1.26814	1.37729	1.47999	1.37514
1.14661	1.25007	1.31917	1.23862
1.22147	1.31163	1.32367	1.28559
1.40337	1.36087	1.40071	1.38832
1.65745	1.38796	1.47984	1.50842
1.8234	1.55925	1.58925	1.6573
2.04195	1.7297	1.76999	1.84721
1.44006	1.42822	1.32158	1.39662
1.17603	1.13985	1.09658	1.13749
1.0996	1.06309	1.06995	1.07754
0.90161	0.950632	0.919636	0.923959
0.879808	0.985703	0.979809	0.94844
0.93839	1.10205	1.04578	1.02874
0.991467	1.08319	1.00949	1.02805
1.21497	1.28815	1.84995	1.45102
1.42144	1.43455	2.07207	1.64269
1.83327	1.77429	3.41947	2.34234
2.67165	2.39087	3.12083	2.72778
2.57511	2.20234	3.05164	2.6097
2.32114	1.89504	3.58764	2.60128
1.68386	1.59252	2.61405	1.96348
1.27815	1.32582	1.68893	1.43096
0.878806	1.00401	0.93938	0.940732
0.742617	0.897515	0.784017	0.80805
0.665908	0.755085	0.713403	0.711466
0.723992	0.767714	0.736126	0.742611
0.888312	0.840915	0.869971	0.8664
1.08004	1.01256	0.997835	1.03015
1.33468	1.21763	1.21084	1.25438
1.52891	1.38179	1.35488	1.42186
2.07401	1.63976	1.61881	1.77753
1.80916	1.72641	1.65214	1.72924
2.02175	1.60041	1.49403	1.7054
2.51825	1.82804	1.74722	2.03117
2.49856	2.22157	1.89397	2.2047
1.82036	1.93585	1.62317	1.79312
1.55512	1.64799	1.45098	1.55136
1.53026	1.69762	1.50488	1.57759
1.3735	1.55209	1.33924	1.42161
1.089	1.31192	1.10613	1.16902
1.12261	1.36314	1.14542	1.21039
1.17913	1.39	1.16653	1.24522
0.973701	1.23977	0.946672	1.05338
0.879345	0.924878	0.853589	0.885937
0.987886	0.914209	0.98123	0.961109
0.922157	0.854094	0.882834	0.886362
0.861555	0.962039	0.830758	0.884784
0.963842	1.01363	0.967422	0.981631
1.04122	1.16223	1.01767	1.07371
0.856708	0.925431	0.845322	0.87582
0.864766	0.868317	0.853106	0.862063
0.776427	0.750008	0.781796	0.76941
0.793827	0.764377	0.831271	0.796492
0.623214	0.635841	0.661347	0.640134
0.580519	0.621499	0.614705	0.605574
0.646386	0.718441	0.688291	0.684373
0.75713	0.771119	0.761387	0.763212
0.689819	0.735295	0.712795	0.712636
0.803884	0.84303	0.825821	0.824245
0.857164	0.882376	0.868804	0.869448
0.853497	0.870744	0.865907	0.863383
0.973339	0.953115	0.950789	0.959081
1.28921	1.26343	1.23248	1.2617
1.44896	1.34699	1.34693	1.38096
1.7731	1.55853	1.64993	1.66052
1.71751	1.39844	1.48414	1.53336
1.26763	1.0878	1.15518	1.1702
1.00119	0.918534	0.94763	0.955785
0.779839	0.742534	0.783351	0.768575
0.647951	0.6633	0.672763	0.661338
0.624854	0.695842	0.668955	0.663217
0.680758	0.777812	0.70702	0.721863
0.881531	0.949842	0.905606	0.912326
0.969624	1.10891	1.12222	1.06692
1.29233	1.33947	1.50138	1.37773
1.20103	1.51945	1.54014	1.4202
0.900138	1.49757	1.05166	1.14979
0.924458	1.23435	1.02551	1.06144
0.822059	1.0234	1.01024	0.9519
0.738687	0.954514	0.889118	0.860773
0.826138	1.01024	0.985398	0.94059
0.933073	1.11344	1.21884	1.08845
0.851948	1.07583	1.13444	1.02074
0.858415	1.02461	1.05347	0.978829
1.01246	1.16978	1.26191	1.14805
1.09418	1.31105	1.41895	1.27473
1.14006	1.49483	1.55703	1.3973
1.30886	1.78993	1.8813	1.66003
1.19453	1.39985	1.64514	1.41318
0.856106	1.03367	1.04258	0.977451
0.805739	0.948529	0.916286	0.890185
0.770798	0.838953	0.831434	0.813728
0.841023	0.911816	0.894871	0.88257
0.772124	0.869257	0.840653	0.827345
0.684472	0.727348	0.716291	0.709371
0.727667	0.713321	0.702477	0.714488
0.755838	0.776414	0.765893	0.766048
0.705234	0.702336	0.711295	0.706288
0.656687	0.618502	0.628548	0.634579
0.675354	0.658979	0.68667	0.673667
0.649692	0.639424	0.656276	0.648464
0.627949	0.59999	0.611048	0.612996
0.702512	0.662267	0.694981	0.686587
0.72537	0.693277	0.742267	0.720305
0.686301	0.636335	0.680728	0.667788
0.717679	0.672091	0.72394	0.70457
0.81857	0.772213	0.835545	0.808776
0.835355	0.766019	0.836072	0.812482
0.815013	0.760351	0.821133	0.798832
0.90776	0.857209	0.921704	0.895558
1.04407	0.971343	1.04792	1.02111
1.08498	0.993475	1.0892	1.05589
1.09856	1.02833	1.11224	1.07971
0.953742	0.896079	0.962532	0.937451
0.916662	0.866543	0.919667	0.900957
0.801577	0.773649	0.791483	0.788903
0.884708	0.942348	0.896253	0.90777
0.898633	0.881544	0.860493	0.880223
0.775989	0.75174	0.756483	0.761404
0.778095	0.801623	0.739471	0.773063
0.804223	0.809454	0.76622	0.793299
0.877173	0.902339	0.90709	0.895534
0.751116	0.806356	0.804623	0.787365
0.638575	0.685265	0.676551	0.666797
0.600517	0.685486	0.684329	0.656777
0.650456	0.800327	0.795897	0.748894
1.13598	1.36696	1.39069	1.29788
1.41598	1.77656	1.79507	1.66254
1.90677	2.29983	2.2469	2.15117
2.71704	3.13898	3.14367	2.9999
3.00678	3.16626	3.29817	3.15707
2.72358	2.78373	3.04957	2.85229
1.95745	2.27357	2.06322	2.09808
1.37416	1.71498	1.5141	1.53441
0.835442	1.04726	0.978678	0.953794
0.666077	0.724468	0.677022	0.689189
0.636851	0.693122	0.676367	0.66878
0.564729	0.612949	0.595257	0.590978
0.661493	0.732229	0.710168	0.701297
0.773764	0.85218	0.820421	0.815455
0.751944	0.832708	0.821565	0.802072
0.891663	0.980362	0.921873	0.931299
0.975521	1.01265	0.969619	0.985932
0.901157	0.892627	0.904282	0.899355
1.04466	1.02603	1.0493	1.04
1.15273	1.12547	1.17412	1.15077
1.24653	1.1965	1.286	1.24301
1.61786	1.52031	1.64221	1.59346
1.81309	1.59098	1.74766	1.71724
1.64178	1.46827	1.62668	1.57891
1.50055	1.30357	1.41953	1.40788
1.5246	1.46437	1.586	1.52499
1.47935	1.44805	1.48443	1.47061
1.31473	1.46402	1.41592	1.39822
1.16675	1.33762	1.27043	1.25827
1.11528	1.23308	1.20693	1.1851
0.995481	1.10504	1.0849	1.06181
0.996791	1.14714	1.14087	1.09493
0.974658	1.00626	1.0355	1.00547
0.851342	0.88016	0.911372	0.880958
0.96042	1.036	1.063	1.01981
0.956265	1.03164	1.07755	1.02182
1.05047	1.14703	1.20471	1.13407
1.13878	1.21325	1.28918	1.21374
1.21853	1.25568	1.32377	1.26599
1.32294	1.3975	1.44845	1.38963
1.39104	1.53504	1.57201	1.49937
1.48285	1.56662	1.6557	1.56839
1.58422	1.55255	1.7021	1.61295
1.51537	1.42508	1.59443	1.51162
1.30939	1.18869	1.32307	1.27372
1.26297	1.13763	1.24676	1.21579
0.983393	0.961385	1.0347	0.99316
0.96053	0.944142	1.01925	0.97464
0.891987	0.902506	0.961245	0.91858
0.756883	0.773381	0.800303	0.776856
0.752046	0.761734	0.80682	0.773533
0.774604	0.800674	0.849155	0.808144
0.721899	0.754059	0.768867	0.748275
0.670866	0.694047	0.69765	0.687521
0.692348	0.716962	0.74433	0.71788
0.676126	0.700306	0.729571	0.702001
0.621681	0.651192	0.639097	0.637323
0.623458	0.656134	0.645636	0.641743
0.641165	0.668282	0.676996	0.662147
0.659366	0.719201	0.692277	0.690281
0.659096	0.732206	0.696162	0.695821
0.685054	0.746843	0.715274	0.715724
0.859906	0.951902	0.879073	0.89696
0.801899	0.912111	0.86447	0.859493
0.867516	1.02592	0.926432	0.939957
0.870257	0.967653	0.948863	0.928924
0.880223	0.934854	0.970123	0.9284
1.03254	1.13631	1.12516	1.098
1.33975	1.43138	1.35228	1.37447
1.4433	1.43931	1.4448	1.44247
1.63294	1.63154	1.64031	1.63493
1.90119	2.07567	1.99208	1.98965
1.93181	2.4382	2.15928	2.17643
1.6218	1.79621	1.7305	1.71617
1.2989	1.47678	1.45915	1.41161
1.31768	1.50366	1.5126	1.44465
1.33059	1.41154	1.45972	1.40062
1.13858	1.22087	1.26463	1.20803
1.13153	1.23536	1.29581	1.2209
1.25095	1.31608	1.41632	1.32779
1.15643	1.18301	1.27986	1.20643
1.03381	1.075	1.16455	1.09112
1.15115	1.22182	1.32805	1.23367
1.25864	1.30891	1.44216	1.33657
1.12586	1.15731	1.40632	1.22983
1.84043	1.6387	1.84787	1.77567
1.15852	1.16856	1.28667	1.20458
1.06254	1.19608	1.17574	1.14479
0.907655	0.995367	1.02783	0.976951
1.04	1.15072	1.141	1.11057
1.08185	1.19278	1.1775	1.15071
1.14568	1.26118	1.22829	1.21172
1.00051	1.10653	1.07588	1.06098
0.874003	0.96663	0.970793	0.937142
1.0179	1.12029	1.11908	1.08576
1.10766	1.21063	1.1856	1.16796
0.843979	0.930903	0.918909	0.89793
0.878192	0.968545	0.939998	0.928912
0.92496	1.00545	1.00458	0.978328
0.867466	0.938769	0.952377	0.919537
0.769172	0.812116	0.825671	0.802319
0.801567	0.85613	0.885228	0.847641
0.854154	0.926996	0.958835	0.913328
0.777689	0.819389	0.856333	0.817804
0.743872	0.786325	0.826748	0.785648
0.84282	0.905166	0.958145	0.902044
0.869089	0.92245	0.981517	0.924352
0.792927	0.830499	0.882542	0.835323
0.842714	0.892003	0.949995	0.894904
0.965546	1.03326	1.10719	1.03533
1.06851	1.13186	1.21669	1.13902
1.20461	1.23953	1.33188	1.25867
1.1523	1.1668	1.2696	1.19623
1.26084	1.30107	1.39951	1.32047
1.18989	1.22737	1.30897	1.24208
0.988479	1.01609	1.09415	1.03291
0.922686	0.942285	1.00372	0.956231
0.958397	0.958643	1.01684	0.977959
0.891833	0.870953	0.936287	0.899691
0.983962	0.962653	1.01845	0.988357
0.972747	0.969972	1.01149	0.984737
0.847764	0.841434	0.882839	0.857346
0.950048	0.935489	0.965589	0.950375
1.12426	1.10262	1.12497	1.11729
0.974446	0.983347	1.00886	0.988885
1.0053	1.05356	1.08442	1.04776
0.869665	0.899911	0.908227	0.892601
0.845556	0.882451	0.880887	0.869631
1.14463	1.1631	1.16169	1.15647
1.23595	1.28296	1.39428	1.3044
1.33633	1.37169	1.36348	1.35717
1.31947	1.43186	1.44016	1.39716
1.10024	1.22099	1.22539	1.18221
0.916959	1.01515	0.977954	0.97002
0.950517	1.13185	1.05231	1.04489
1.06081	1.24804	1.1698	1.15955
1.32421	1.61813	1.46104	1.46779
1.20235	1.43847	1.34761	1.32948
1.02339	1.24892	1.2007	1.15767
0.902097	1.09523	1.0536	1.01698
1.00233	1.32944	1.20661	1.17946
0.90998	1.12326	1.0339	1.02238
1.07818	1.37945	1.20955	1.22239
1.24976	1.53612	1.33783	1.37457
1.06275	1.30507	1.14595	1.17125
0.928361	1.14144	1.07916	1.04965
1.22621	1.65467	1.37949	1.42012
1.37979	1.60264	1.49023	1.49089
1.26059	1.581	1.39425	1.41194
1.19159	1.73647	1.38511	1.43772
1.48997	2.77504	1.78081	2.01527
1.39329	4.66859	1.71053	2.5908
1.30917	6.27621	1.78914	3.12484
1.4435	6.56574	2.0935	3.36758
1.80456	6.09666	2.2376	3.37961
2.08713	7.05266	2.52886	3.88955
2.22451	6.67322	2.54019	3.81264
1.87816	4.05494	2.04229	2.65846
1.9174	2.61521	2.20103	2.24455
1.49022	1.65176	1.72037	1.62078
1.16269	1.64125	1.86431	1.55608
1.19433	1.57769	1.44035	1.40413
1.03357	1.2556	1.1943	1.16116
1.07755	1.42602	1.19777	1.23378
1.0034	1.20126	1.05307	1.08591
0.8983	0.962521	0.910022	0.923614
0.952638	1.14103	1.00214	1.03194
0.964172	1.24139	1.00241	1.06932
0.965281	1.32239	1.03539	1.10769
1.06722	1.83675	1.1307	1.34489
1.27417	1.35503	1.26342	1.29754
1.27839	1.74787	1.33043	1.45223
1.27395	1.60732	1.26212	1.38113
1.47809	1.95675	1.7364	1.72375
1.4464	1.626	1.71294	1.59511
1.43242	1.74302	1.84267	1.6727
1.42958	1.65843	1.81127	1.63309
1.86649	2.12165	1.90652	1.96489
1.7088	2.29724	1.99608	2.00071
1.89626	2.87515	2.26748	2.3463
2.52002	3.54282	2.6572	2.90668
3.92583	4.2754	3.87108	4.0241
5.5245	5.25909	5.49481	5.42613
6.3656	6.2874	6.9078	6.52026
7.9126	7.42249	8.45479	7.92996
9.19676	8.70716	9.25083	9.05159
10.2292	9.96878	10.4333	10.2104
11.5603	11.2467	12.398	11.735
13.1375	12.9435	14.2083	13.4298
14.8628	14.641	15.9069	15.1369
15.9911	15.9814	17.3473	16.4399

## Sheet: dclk1.2long_RMSF
rep1	rep2	rep3	average
5.10792	3.88857	4.24261	4.41303
4.80548	3.1592	3.35857	3.77442
4.3988	2.76692	2.8669	3.34421
4.55399	2.84728	2.9393	3.44686
4.96566	3.13989	3.13113	3.74556
4.73333	3.01238	2.95255	3.56609
4.26487	2.68822	2.61242	3.1885
4.64164	3.01292	2.84542	3.49999
4.96771	3.26326	3.01305	3.74801
4.59456	2.99378	2.82322	3.47052
4.21369	2.77004	2.54311	3.17561
4.31787	2.83657	2.54042	3.23162
3.97142	2.59969	2.30188	2.95766
3.91729	2.5903	2.24202	2.91654
3.72756	2.47232	2.20598	2.80195
3.35257	2.16777	2.06465	2.52833
3.12533	1.98053	2.10432	2.40339
3.06536	1.89267	2.35859	2.43887
3.42653	1.94659	2.74977	2.70763
2.7756	1.82366	2.27363	2.29096
2.95348	1.9026	2.50311	2.45306
2.89013	1.59392	2.13769	2.20725
2.69755	1.5523	2.0493	2.09972
2.88226	1.71371	1.96639	2.18745
2.72173	1.65376	1.78	2.05183
3.10939	1.95348	1.86568	2.30952
3.22852	2.10319	1.90863	2.41345
3.49186	2.27716	1.95539	2.5748
3.78727	2.58698	2.20804	2.86076
4.03866	2.82503	2.46905	3.11091
4.69027	3.25257	3.00438	3.64907
4.68408	3.94482	3.37026	3.99972
4.38462	3.5156	3.14392	3.68138
4.22641	3.18536	2.94903	3.4536
3.69533	2.6762	2.49627	2.95593
3.30776	2.31855	2.08809	2.57147
2.93461	1.98263	1.7271	2.21478
2.70382	1.75519	1.61576	2.02493
2.91871	1.79234	1.74613	2.15239
2.65335	1.56006	1.72188	1.97843
2.96451	1.72287	1.94951	2.21229
2.86991	1.59652	2.03339	2.16661
3.18014	1.77867	2.42997	2.46293
3.34758	1.86938	2.5692	2.59539
3.58824	2.13666	3.34142	3.02211
3.35243	1.99815	3.42685	2.92581
3.18669	1.7532	3.07337	2.67108
3.50372	2.14244	4.14761	3.26459
3.60207	2.5249	4.01156	3.37951
3.19132	2.02879	4.23215	3.15075
3.19085	1.75848	4.57903	3.17612
3.22105	1.7667	3.4828	2.82351
2.80663	1.52573	2.68231	2.33822
2.66532	1.42948	2.20841	2.10107
2.94395	1.61113	2.17669	2.24392
2.80377	1.56695	1.98704	2.11925
2.40155	1.37642	1.60149	1.79315
2.56955	1.47406	1.51801	1.85387
2.81568	1.62339	1.66141	2.03349
2.48394	1.48797	1.38747	1.78646
2.33421	1.44619	1.33396	1.70479
2.79255	1.79113	1.60857	2.06408
2.83407	1.86836	1.5534	2.08528
2.49912	1.64774	1.3862	1.84435
2.6451	1.79916	1.43398	1.95941
2.3899	1.6888	1.26711	1.78194
2.24584	1.65504	1.27833	1.72641
1.78477	1.40296	1.05701	1.41491
1.80744	1.28499	1.05529	1.38257
1.90303	1.30617	1.14069	1.44996
2.3094	1.59999	1.18862	1.69934
2.55119	1.6475	1.3648	1.8545
2.95951	1.91573	1.62094	2.16539
3.20638	2.05197	1.85882	2.37239
3.22571	1.97289	1.96762	2.38874
3.64436	2.18153	2.2629	2.69626
3.85903	2.31794	2.52203	2.89967
4.14909	2.49922	2.75673	3.13501
4.23017	2.64855	3.0111	3.2966
3.9583	2.34249	2.87004	3.05694
3.54218	2.04502	2.4677	2.68497
3.22472	1.84465	2.16964	2.413
3.17953	1.86411	2.00492	2.34952
2.83864	1.67696	1.74231	2.08597
2.89483	1.79572	1.69898	2.12985
2.48671	1.62588	1.44542	1.85267
2.37689	1.67584	1.431	1.82791
2.332	1.69669	1.64879	1.89249
2.17469	1.77481	1.96843	1.97265
2.22962	1.86659	1.56749	1.8879
1.94425	1.89057	1.60734	1.81405
1.80219	1.77443	1.32937	1.63533
1.5694	1.4265	1.14128	1.37906
1.41249	1.3431	1.0174	1.25766
1.74305	1.6015	1.12991	1.49149
1.92384	1.76927	1.25444	1.64919
1.71487	1.64565	1.1825	1.51434
1.74963	1.7346	1.13423	1.53949
2.15299	2.00116	1.30108	1.81841
2.2262	2.09087	1.42943	1.9155
2.2318	2.25919	1.52318	2.00472
2.63643	2.7947	1.80456	2.4119
2.31426	2.28595	1.48272	2.02764
1.93392	1.94048	1.22527	1.69989
2.0009	2.02274	1.30759	1.77708
2.07501	2.02141	1.28574	1.79405
1.97669	1.96444	1.32457	1.75523
1.6797	1.75941	1.13099	1.52337
1.67359	1.71013	0.995673	1.4598
1.86075	1.81578	1.07771	1.58475
1.69424	1.68131	1.05821	1.47792
1.458	1.48016	0.922164	1.28677
1.69521	1.57764	0.916131	1.39633
1.86001	1.69075	0.978951	1.5099
1.64965	1.50117	0.914285	1.35503
1.60305	1.38582	0.855554	1.28148
2.02924	1.64415	0.97672	1.55004
2.11794	1.68705	0.996689	1.60056
1.93518	1.46912	0.940659	1.44832
2.13829	1.53248	1.00657	1.55912
2.5323	1.82325	1.11549	1.82368
2.54263	1.77508	1.12438	1.81403
2.4715	1.62815	1.15408	1.75125
2.83037	1.85787	1.27915	1.98913
3.14249	2.10463	1.3736	2.20691
3.14181	2.02661	1.46058	2.20967
3.21097	2.00505	1.54346	2.25316
2.78167	1.66666	1.41566	1.95467
2.66562	1.54114	1.39298	1.86658
2.21294	1.2272	1.26795	1.56936
2.43698	1.28807	1.48005	1.73503
2.13194	1.10177	1.39014	1.54129
1.88674	1.12622	1.16961	1.39419
1.85098	1.07015	1.17568	1.3656
1.50464	1.09975	1.04766	1.21735
1.58171	1.03403	1.1968	1.27085
1.50635	0.890765	1.12992	1.17568
1.21223	1.03684	0.98213	1.07707
1.32216	1.14453	1.17804	1.21491
1.43919	1.43068	1.11113	1.327
1.9358	1.97702	1.45145	1.78809
2.35995	2.39955	1.85929	2.20626
2.90878	2.90862	2.45045	2.75595
3.90358	3.75526	3.39236	3.68373
3.86278	3.7158	2.92878	3.50246
3.3245	3.19179	2.34786	2.95472
2.43897	2.76042	1.80461	2.33467
1.90208	2.18862	1.37689	1.82253
1.63079	1.71674	1.1689	1.50548
1.35809	1.31998	0.943547	1.2072
1.48185	1.28747	1.04201	1.27044
1.42427	1.07721	0.993088	1.16485
1.5596	1.04233	1.18146	1.26113
1.63868	1.05815	1.29446	1.33043
1.96979	1.05134	1.33883	1.45332
2.16571	1.11467	1.55081	1.6104
2.38347	1.16283	1.55798	1.70142
2.40256	1.23187	1.46812	1.70085
2.85606	1.51818	1.64649	2.00691
3.19606	1.83713	1.73877	2.25732
3.51841	2.05854	1.85653	2.47783
4.06884	2.47144	2.16925	2.90318
4.34562	2.64368	2.35605	3.11512
4.26176	2.5174	2.3139	3.03102
3.86639	2.14872	2.12633	2.71381
4.07993	2.23436	2.35048	2.88826
3.7305	1.95152	2.22048	2.63417
3.61463	1.82042	2.16489	2.53332
3.16352	1.59462	1.86382	2.20732
3.00895	1.57621	1.74098	2.10871
2.89587	1.48241	1.72488	2.03439
3.34019	1.79776	1.91957	2.35251
3.0632	1.78669	1.80635	2.21875
2.791	1.60704	1.58491	1.99432
3.23586	1.80637	1.79824	2.28015
3.47864	2.02425	1.88823	2.46371
4.08879	2.34278	2.20511	2.87889
4.19994	2.38989	2.2627	2.95084
3.99723	2.16193	2.20649	2.78855
4.39698	2.3249	2.48449	3.06879
4.87378	2.699	2.69315	3.42198
4.76978	2.62058	2.63582	3.34206
4.78066	2.74599	2.64899	3.39188
4.40886	2.52148	2.36184	3.09739
3.89512	2.26902	2.02343	2.72919
3.59992	2.1589	1.82422	2.52768
3.16806	1.95923	1.55329	2.22686
3.23287	2.06172	1.60961	2.3014
3.03143	1.82488	1.57571	2.14401
2.49903	1.55402	1.28458	1.77921
2.67217	1.7881	1.32997	1.93008
2.91417	1.86542	1.49495	2.09151
2.47136	1.54466	1.30912	1.77505
2.17279	1.54499	1.136	1.61792
2.60094	1.83529	1.33369	1.92331
2.61886	1.74691	1.3575	1.90776
2.08004	1.50655	1.11712	1.56791
2.16207	1.69397	1.14878	1.66827
2.60193	1.91127	1.33632	1.94984
2.36288	1.76003	1.2282	1.7837
1.97054	1.67064	1.09839	1.57986
2.33716	1.92391	1.25368	1.83825
2.75184	2.07099	1.4389	2.08724
2.58786	1.91927	1.32369	1.94361
2.98408	2.07025	1.54305	2.19912
3.10826	2.02643	1.61612	2.25027
3.45177	2.25518	1.78674	2.4979
3.85106	2.43112	2.05744	2.77987
4.14034	2.56441	2.31249	3.00575
4.44356	2.6004	2.59186	3.21194
4.91602	2.93473	2.90869	3.58648
5.14521	3.24312	3.1675	3.85194
4.88556	3.29315	3.07252	3.75041
4.81253	2.56468	2.84808	3.40843
4.41088	2.39343	2.57074	3.12502
4.91267	2.60127	2.71456	3.4095
4.97285	2.75437	2.68619	3.47114
4.33516	2.44151	2.34592	3.04086
4.41128	2.41399	2.40047	3.07524
4.93764	2.75913	2.66657	3.45445
4.63222	2.72015	2.45969	3.27069
4.17923	2.47218	2.23613	2.96251
4.65458	2.72972	2.51948	3.30126
4.98456	3.08513	2.71984	3.59651
4.50121	2.8588	2.46326	3.27442
4.88999	3.15528	2.80005	3.6151
4.19232	2.75157	2.2423	3.06206
4.28494	2.91319	2.23747	3.1452
3.91818	2.75393	2.04259	2.9049
4.13439	2.89161	2.15514	3.06038
4.21192	3.0716	2.23447	3.17267
3.98888	3.0124	2.17321	3.05816
3.46844	2.62965	1.86656	2.65488
3.42539	2.61707	1.84928	2.63058
3.73977	2.9444	2.11012	2.93143
3.3729	2.80105	2.01513	2.72969
2.98773	2.48608	1.71557	2.39646
3.06792	2.57217	1.7809	2.47367
3.52485	2.78942	1.98214	2.76547
3.29879	2.64693	1.81605	2.58726
2.89278	2.36989	1.5689	2.27719
3.3263	2.54254	1.76989	2.54624
3.60508	2.68226	1.88642	2.72459
3.14067	2.38598	1.60237	2.37634
3.07388	2.25775	1.57825	2.30329
3.67385	2.56781	1.88855	2.71007
3.6472	2.56018	1.83816	2.68184
3.19847	2.22064	1.60446	2.34119
3.51376	2.33596	1.80092	2.55021
4.04108	2.65975	2.07703	2.92595
4.3197	2.73047	2.2571	3.10242
4.57681	2.93018	2.37794	3.29498
4.20964	2.70283	2.14804	3.02017
4.49091	2.97079	2.28321	3.2483
4.44695	2.97487	2.24774	3.22319
3.86321	2.59192	1.92314	2.79276
3.47087	2.42259	1.68221	2.52523
3.26071	2.26854	1.54253	2.35726
2.77807	2.00688	1.29837	2.02777
3.03876	2.23658	1.38526	2.2202
3.23502	2.39371	1.51676	2.38183
2.76106	2.13036	1.32943	2.07362
2.61488	2.10045	1.28719	2.00084
3.05313	2.38323	1.52251	2.31962
3.0306	2.41284	1.54445	2.3293
3.06686	2.52239	1.68905	2.4261
2.65693	2.28206	1.50088	2.14662
2.38058	2.07157	1.29701	1.91639
2.71285	2.3164	1.54376	2.191
2.77635	2.40378	1.74815	2.30943
2.6287	2.35937	1.8086	2.26555
2.85567	2.56451	2.02593	2.48204
2.85825	2.55309	1.87015	2.42716
2.4641	2.28986	1.58921	2.11439
2.50296	2.34924	1.67777	2.17665
2.3865	2.3092	1.74211	2.14594
2.72385	2.59326	2.04053	2.45255
2.71195	2.55121	1.86073	2.37463
2.50027	2.40664	1.63267	2.17986
2.41436	2.27758	1.53418	2.07537
2.65702	2.30565	1.4493	2.13732
2.50688	2.01526	1.29636	1.9395
2.52747	2.05865	1.32728	1.97113
3.01828	2.44066	1.52107	2.32667
3.00179	2.30919	1.50067	2.27055
2.54518	1.91696	1.35541	1.93918
2.86908	2.18406	1.57511	2.20942
3.33179	2.49118	1.79931	2.54076
3.13062	2.26305	1.77884	2.39084
2.7043	1.90231	1.69094	2.09918
2.8616	1.98843	2.26934	2.37312
2.60312	2.05451	2.4759	2.37785
2.44888	2.26185	3.42607	2.71227
2.59372	3.23582	3.90348	3.24434
2.70156	3.21552	5.36144	3.7595
2.5883	3.59066	7.59824	4.5924
2.88239	3.49657	8.68183	5.02026
2.95927	2.92674	7.48838	4.45813
3.10034	3.0243	6.41087	4.1785
2.75091	2.19819	5.09371	3.3476
2.30081	1.79489	4.21885	2.77152
1.92081	1.60374	2.75481	2.09312
2.014	1.44559	2.28512	1.9149
1.91215	1.36866	2.2374	1.83941
1.64003	1.21356	1.45652	1.4367
1.84205	1.22366	1.76143	1.60905
1.98703	1.29653	2.4681	1.91722
1.8341	1.17119	2.13683	1.71404
2.10218	1.18896	2.13293	1.80802
2.29445	1.22635	1.92833	1.81638
2.58906	1.27593	1.91869	1.92789
2.57756	1.35669	2.1597	2.03132
2.38629	1.18514	1.84191	1.80445
2.78906	1.45608	2.02935	2.0915
3.3658	2.13769	2.09382	2.53244
4.02913	3.21694	2.0797	3.10859
3.86804	2.71441	2.19382	2.92543
4.41124	2.37762	2.57361	3.12082
4.74928	2.66648	2.75292	3.38956
5.49814	2.46033	3.4397	3.79939
5.45309	2.86291	4.06519	4.12706
5.6856	2.97228	3.7845	4.14746
6.73111	3.20097	5.02433	4.98547
6.84699	3.43182	6.2417	5.50684
8.16947	3.66757	7.52549	6.45418
10.6191	3.85167	7.9753	7.48203
11.8729	4.1426	8.54502	8.18684
11.1645	4.31357	9.10751	8.1952
11.6978	4.38885	9.53087	8.53917
10.491	4.64409	9.95888	8.36464
9.95571	4.97232	10.5286	8.48553
8.45694	4.83219	10.6502	7.97976
7.79058	5.1212	10.4918	7.80119
7.4164	5.69027	10.3664	7.82435
8.13597	6.08262	10.555	8.25787
9.45884	7.90567	11.4333	9.59928
10.7443	8.89863	11.3038	10.3156
12.7621	9.82804	11.6959	11.4287
14.6934	10.464	11.2572	12.1382
15.559	11.3772	10.6714	12.5358
16.9403	11.9211	10.481	13.1141
17.6808	12.9653	11.5167	14.0542
18.7562	13.8201	11.3533	14.6432
19.3485	14.1232	11.83	15.1005
19.7005	13.7886	11.6209	15.0367
17.9048	12.7859	10.2994	13.6634
17.7267	12.0408	9.15449	12.974
17.8279	12.677	8.78647	13.0971
18.1265	12.0279	9.08745	13.0806
19.002	11.4346	9.44576	13.2941
19.4826	11.5109	8.88241	13.292
20.3796	11.6791	9.03682	13.6985
20.5333	12.1597	9.66952	14.1208
21.3171	12.2481	9.82608	14.4638
21.6865	11.6359	10.5831	14.6352
23.0806	11.4677	11.0054	15.1846
24.2148	11.465	11.5139	15.7312
23.8696	11.6309	11.0047	15.5018
24.7268	11.8226	11.5412	16.0302
25.8231	12.7628	12.0431	16.8764
26.3251	13.964	12.891	17.7267

## Sheet: N400A
rep1	rep2	rep3	average
2.75505	2.33095	2.79058	2.62553
1.98653	1.68305	2.10057	1.92338
1.52049	1.31714	1.65587	1.49783
1.50982	1.29647	1.66729	1.49119
1.71941	1.46226	1.84481	1.67549
1.64341	1.42637	1.81966	1.62981
1.31388	1.18371	1.50597	1.33452
1.51927	1.39326	1.65489	1.52247
1.73406	1.57302	1.85486	1.72064
1.55474	1.48329	1.68047	1.57284
1.30574	1.32232	1.50562	1.37789
1.33461	1.38686	1.57609	1.43252
1.1613	1.25039	1.41541	1.2757
1.3524	1.43458	1.57924	1.4554
1.47184	1.54049	1.6917	1.56801
1.33841	1.37405	1.48405	1.39883
1.36361	1.28432	1.48102	1.37632
2.07717	1.30292	1.52206	1.63405
2.60982	1.59425	1.4511	1.88506
2.7668	1.75589	1.5405	2.02106
2.93894	1.92712	1.64941	2.17182
2.3248	1.61858	1.27371	1.73903
1.39447	1.20281	1.16321	1.2535
1.17163	1.09827	1.18119	1.15037
0.996499	0.910533	1.07346	0.993496
1.01344	0.983822	1.16184	1.05303
1.09432	1.05991	1.24715	1.1338
1.09659	1.13136	1.21751	1.14849
1.31216	1.32856	1.4335	1.35807
1.46017	1.46218	1.58383	1.50206
1.80773	1.79685	2.05278	1.88579
2.36635	2.74058	2.62282	2.57659
2.25875	2.56456	2.36732	2.39688
2.07524	2.26638	2.41567	2.25243
1.68252	1.6285	1.87051	1.72717
1.38974	1.2828	1.50152	1.39135
1.05312	0.945294	1.07924	1.02589
0.912257	0.791459	0.976824	0.893514
0.769696	0.709704	0.870893	0.783431
0.804451	0.747637	0.851584	0.801224
0.944099	0.879003	0.955294	0.926132
1.12558	1.03814	1.00093	1.05488
1.36686	1.24287	1.18341	1.26438
1.54641	1.45651	1.28689	1.42994
1.92947	1.86474	1.57697	1.79039
1.99805	1.98144	1.60913	1.86287
1.86739	1.98617	1.39867	1.75074
2.4407	2.64391	1.67765	2.25409
2.6953	3.02113	1.81693	2.51112
2.2846	2.55899	1.52286	2.12215
1.82905	2.00218	1.36474	1.73199
1.89377	2.04732	1.41147	1.78419
1.74583	1.9088	1.26676	1.64047
1.39766	1.48685	1.06647	1.317
1.32451	1.3634	1.10078	1.2629
1.32327	1.36809	1.12286	1.27141
1.12497	1.19425	0.950803	1.09001
0.948487	1.01185	0.858757	0.939698
1.05889	1.10688	0.928871	1.03155
1.00859	1.04076	0.868416	0.972589
0.90167	1.01286	0.793521	0.902684
1.05963	1.13397	0.871447	1.02168
1.25216	1.23329	0.931249	1.1389
1.00958	1.10955	0.80624	0.975122
0.968078	1.08022	0.813072	0.953789
0.866374	0.914578	0.748397	0.843116
0.839469	0.876799	0.796289	0.837519
0.66189	0.73293	0.648027	0.680949
0.667431	0.733862	0.585268	0.662187
0.76072	0.734162	0.660733	0.718538
0.832415	0.841671	0.764435	0.81284
0.758548	0.758434	0.6861	0.734361
0.91914	0.897351	0.825808	0.880767
0.954947	0.955499	0.880791	0.930412
0.9191	0.928741	0.872074	0.906638
1.02284	0.989744	0.977355	0.996646
1.34048	1.24734	1.25824	1.28202
1.48939	1.3306	1.39741	1.4058
1.82097	1.60322	1.62946	1.68455
1.74185	1.55581	1.4245	1.57405
1.29195	1.14342	1.14187	1.19241
1.03169	0.952282	0.9418	0.975257
0.817103	0.770313	0.842075	0.80983
0.699468	0.690284	0.723532	0.704428
0.733152	0.691313	0.772563	0.732343
0.832778	0.734462	0.825901	0.797714
1.09184	0.969434	1.02944	1.03024
1.24594	1.05211	1.24074	1.1796
1.48236	1.47059	1.65572	1.53622
1.24404	1.55362	1.51254	1.43673
1.24899	1.75911	1.9431	1.6504
1.16565	1.34238	1.48006	1.32936
1.10297	0.939232	1.59454	1.21225
1.00926	0.843096	1.15797	1.00344
1.14324	0.989414	1.17581	1.10282
1.25467	1.05951	1.45046	1.25488
1.15646	0.985682	1.28547	1.14254
1.10911	0.969009	1.25115	1.10975
1.33065	1.13136	1.47119	1.31107
1.45547	1.28733	1.59616	1.44632
1.40343	1.49925	1.72827	1.54365
1.60216	1.80092	2.1045	1.83586
1.54209	1.41491	1.54601	1.501
1.17079	0.987283	1.08509	1.08106
1.07682	0.867972	0.995057	0.979951
0.933046	0.722407	0.866454	0.840636
1.04613	0.765196	0.925235	0.912187
0.993151	0.788113	0.905336	0.895533
0.793763	0.671469	0.75102	0.738751
0.799587	0.606426	0.724415	0.710143
0.869654	0.682319	0.794972	0.782315
0.740564	0.657395	0.740599	0.712853
0.655365	0.593133	0.623581	0.624026
0.737696	0.618549	0.676341	0.677529
0.69269	0.65706	0.67265	0.674133
0.634348	0.609919	0.62173	0.621999
0.737417	0.654326	0.672928	0.688223
0.80353	0.723411	0.731913	0.752951
0.727814	0.717972	0.676239	0.707342
0.79902	0.747702	0.693634	0.746785
0.950703	0.84658	0.802086	0.866456
0.95893	0.907098	0.801965	0.889331
0.967442	0.920792	0.779036	0.88909
1.10055	0.983067	0.878245	0.987288
1.25269	1.12269	1.00557	1.12698
1.29567	1.20043	1.02331	1.17313
1.35029	1.21136	1.05018	1.20394
1.17545	1.08577	0.912449	1.05789
1.11945	1.00612	0.884321	1.0033
0.963305	0.91521	0.796262	0.891592
1.15596	1.01172	0.895755	1.02115
1.07838	0.98389	0.899872	0.98738
0.88198	0.801082	0.787297	0.823453
0.930916	0.905506	0.828866	0.888429
0.886396	0.819605	0.767551	0.824517
0.967877	0.902133	0.820559	0.896856
0.873326	0.795064	0.754782	0.807724
0.736982	0.678726	0.645638	0.687115
0.753613	0.763792	0.709599	0.742335
0.879708	0.869058	0.885796	0.878187
1.48462	1.35107	1.49604	1.44391
1.85629	1.77859	1.8692	1.83469
2.21931	2.22872	2.2974	2.24848
3.19149	3.11989	3.10238	3.13792
3.07658	3.03265	3.00349	3.03758
2.82785	2.63821	2.66455	2.7102
2.05105	2.03115	2.08957	2.05725
1.57197	1.57004	1.65834	1.60012
1.02771	1.06146	1.13008	1.07308
0.7921	0.794372	0.776646	0.787706
0.714395	0.764951	0.671251	0.716866
0.63135	0.680013	0.604705	0.63869
0.826382	0.792268	0.779205	0.799285
0.927752	0.862577	0.884132	0.891487
0.955095	0.957991	0.84455	0.919212
1.18457	1.16341	0.983729	1.11057
1.2824	1.18919	1.01503	1.1622
1.14989	1.09922	0.923931	1.05768
1.3558	1.23315	1.03933	1.20943
1.4812	1.34128	1.12664	1.31637
1.57567	1.37988	1.20089	1.38548
1.96166	1.74155	1.50549	1.73623
1.99831	1.76416	1.58861	1.78369
1.86322	1.59315	1.47798	1.64478
1.70722	1.3867	1.34321	1.47905
1.87365	1.49544	1.47734	1.61547
1.80714	1.52797	1.42336	1.58616
1.76318	1.44914	1.36074	1.52436
1.56331	1.37603	1.21395	1.38443
1.44659	1.31919	1.17575	1.31384
1.37447	1.18987	1.11298	1.22577
1.44432	1.21434	1.15917	1.27261
1.2966	1.12329	1.06897	1.16295
1.08796	0.968191	0.952947	1.00303
1.26932	1.06091	1.0805	1.13691
1.25723	1.02656	1.07324	1.11901
1.4256	1.13069	1.21646	1.25758
1.53181	1.20261	1.25284	1.32909
1.5936	1.26371	1.31813	1.39181
1.75352	1.43068	1.52312	1.5691
1.8658	1.53307	1.58144	1.6601
1.90722	1.58553	1.6386	1.71045
1.87741	1.57659	1.56678	1.67359
1.76959	1.4477	1.50866	1.57532
1.52874	1.22531	1.24654	1.33353
1.4505	1.18225	1.17028	1.26767
1.22419	1.00952	0.976641	1.07012
1.17137	0.94373	0.979349	1.03148
1.12151	0.897377	0.919334	0.979407
0.919912	0.802558	0.771245	0.831238
0.892532	0.745776	0.776145	0.804818
0.947665	0.782474	0.832577	0.854239
0.852357	0.761912	0.772381	0.79555
0.70165	0.672821	0.697277	0.690583
0.756262	0.674695	0.74628	0.725746
0.789184	0.706884	0.741594	0.745887
0.67285	0.692328	0.67094	0.678706
0.625745	0.669693	0.666067	0.653835
0.712549	0.696399	0.700397	0.703115
0.793129	0.794764	0.711991	0.766628
0.75002	0.768442	0.768769	0.76241
0.795519	0.765513	0.821353	0.794128
1.00654	0.97776	1.02336	1.00255
1.03429	0.970023	0.927156	0.977155
1.11217	1.06034	0.95788	1.04347
1.1089	1.01452	0.976886	1.03343
1.04704	0.962165	0.99542	1.00154
1.27134	1.12587	1.21697	1.20473
1.69767	1.39477	1.51791	1.53678
1.77344	1.6121	1.54183	1.64246
2.07978	1.75019	1.70972	1.84656
2.80738	2.10734	2.15616	2.35696
3.37213	2.47716	2.53553	2.79494
2.62235	2.07544	2.20603	2.30127
2.04678	1.58933	1.65232	1.76281
2.07224	1.57125	1.56716	1.73688
1.81362	1.47683	1.45129	1.58058
1.54761	1.28379	1.27406	1.36849
1.61018	1.27269	1.29809	1.39366
1.67141	1.34145	1.39784	1.47023
1.44505	1.22927	1.2662	1.3135
1.32102	1.10555	1.17714	1.20124
1.53211	1.21342	1.32742	1.35765
1.54134	1.32744	1.40765	1.42548
1.34083	1.22928	1.2938	1.28797
2.01949	1.82586	1.97552	1.94029
1.28521	1.22726	1.3202	1.27756
1.1704	1.19274	1.23593	1.19969
1.01902	0.993511	1.11994	1.04416
1.19049	1.20471	1.23935	1.21152
1.24686	1.27772	1.26279	1.26246
1.35269	1.3546	1.2844	1.33056
1.18819	1.18033	1.13951	1.16934
0.997441	0.984111	1.06202	1.01452
1.17419	1.15177	1.20742	1.17779
1.2536	1.23051	1.29488	1.25966
0.978756	0.883609	1.00804	0.956803
0.990908	0.835014	1.04696	0.957628
1.03443	0.873417	1.11737	1.0084
1.00935	0.819328	1.02729	0.95199
0.842724	0.705753	0.872342	0.80694
0.870882	0.76682	0.959304	0.865669
0.97922	0.80922	1.03303	0.940491
0.877879	0.709747	0.885791	0.824472
0.813649	0.716056	0.847392	0.792366
0.969031	0.824557	0.99799	0.930526
1.03071	0.821566	0.992036	0.948103
0.940321	0.752275	0.876038	0.856211
1.01678	0.831076	0.947939	0.931932
1.19599	0.94895	1.08919	1.07805
1.35251	1.07457	1.18866	1.20525
1.50479	1.18472	1.29983	1.32978
1.45053	1.14325	1.22906	1.27428
1.60878	1.28269	1.35735	1.41627
1.46809	1.15562	1.29247	1.30539
1.21891	0.945819	1.06866	1.0778
1.11915	0.872185	0.979236	0.99019
1.15857	0.930228	0.976971	1.02192
1.04304	0.878602	0.881546	0.934397
1.16075	0.948379	0.974063	1.02773
1.13961	0.889217	0.989871	1.00623
0.964702	0.76925	0.853324	0.862425
1.06585	0.885668	0.937562	0.963026
1.24123	0.99511	1.10785	1.11473
1.11455	0.851301	1.0104	0.992084
1.2175	0.916111	1.09363	1.07575
1.01317	0.744449	0.917586	0.891737
0.969712	0.768065	0.87631	0.871362
1.27631	1.01845	1.15593	1.15023
1.40597	1.09643	1.28237	1.26159
1.4755	1.18863	1.37298	1.34571
1.5527	1.26612	1.39858	1.4058
1.33089	1.06855	1.2249	1.20811
1.11597	0.841154	1.01033	0.989149
1.21497	0.947882	1.09232	1.08506
1.39731	1.11112	1.22901	1.24581
1.69493	1.44203	1.5609	1.56595
1.52621	1.30295	1.46568	1.43161
1.35226	1.18774	1.33405	1.29135
1.17978	1.05938	1.2504	1.16319
1.32191	1.19335	1.31404	1.27643
1.16512	1.05178	1.18705	1.13465
1.32126	1.197	1.3544	1.29089
1.52579	1.37791	1.44172	1.44847
1.34828	1.24473	1.23803	1.27701
1.21804	1.06154	1.1554	1.14499
1.57117	1.28171	1.31318	1.38868
1.66337	1.48659	1.40873	1.51956
1.53587	1.43502	1.34941	1.4401
1.545	1.34555	1.30478	1.39844
2.09834	1.82266	1.57739	1.8328
3.33464	2.4555	1.64668	2.47894
4.19613	3.55872	1.64069	3.13185
3.96486	3.27716	1.63368	2.95857
4.65197	2.80597	1.57674	3.01156
6.63487	4.23406	1.84897	4.2393
6.49428	4.61156	2.0416	4.38248
4.40094	3.56282	1.88062	3.28146
3.55372	3.60056	2.15355	3.10261
3.15851	2.05797	1.50778	2.24142
2.12143	1.69427	1.63278	1.81616
1.77715	1.60736	1.38489	1.5898
1.23234	1.26364	1.39129	1.29576
1.58207	1.60706	1.43431	1.54115
1.40654	1.42133	1.22767	1.35185
1.10338	1.13672	0.991131	1.07708
1.23572	1.3088	1.09099	1.21184
1.70186	1.58576	1.14217	1.4766
2.41608	2.68678	0.993985	2.03228
2.57549	2.59945	1.0329	2.06928
2.88462	3.26572	1.17539	2.44191
2.47685	2.81198	1.29863	2.19582
1.56562	1.42803	1.31012	1.43459
1.904	1.60819	1.55567	1.68929
1.85917	1.57456	1.50902	1.64758
1.86137	1.59795	1.44926	1.63619
1.86751	1.55313	1.44034	1.62033
2.21419	1.89041	1.86844	1.99101
2.5772	2.17905	1.84818	2.20147
2.92181	1.99149	3.59039	2.83456
3.78562	3.52667	4.2713	3.8612
4.31592	3.73692	5.42977	4.4942
5.56242	4.22661	5.61781	5.13561
6.66377	5.21725	5.90808	5.9297
7.86887	6.68385	7.57807	7.37693
9.34147	8.4144	9.51948	9.09178
10.6973	9.8091	11.3551	10.6205
12.8601	11.1429	12.8308	12.2779
14.1438	11.9836	14.4353	13.5209
16.21	13.9466	16.3461	15.5009
17.5461	15.4549	18.0743	17.0251

## Sheet: D398A
rep1	rep2	rep3	average
2.90752	2.44063	2.79706	2.71507
2.08403	1.7802	1.99821	1.95414
1.57029	1.44305	1.52322	1.51219
1.64051	1.50038	1.56688	1.56926
1.69562	1.6713	1.66348	1.6768
1.72661	1.75035	1.6185	1.69849
1.4009	1.41	1.36046	1.39045
1.4025	1.37806	1.45788	1.41281
1.56032	1.57607	1.56691	1.56777
1.39952	1.37835	1.45543	1.4111
1.27595	1.17147	1.29743	1.24828
1.30432	1.2018	1.33119	1.2791
1.12169	1.05612	1.16522	1.11434
1.23347	1.18489	1.30206	1.24014
1.31586	1.27691	1.37311	1.32196
1.18991	1.1412	1.27757	1.20289
1.21804	1.15782	1.27639	1.21742
1.30989	1.32693	1.39228	1.34303
1.36982	1.50097	1.49624	1.45568
1.53107	1.6113	1.60171	1.58136
1.75312	1.78796	1.80374	1.78161
1.39542	1.26872	1.45694	1.37369
1.12413	1.05478	1.19902	1.12597
1.04993	0.997019	1.14923	1.06539
0.905389	0.83613	0.966307	0.902609
0.918155	0.872103	1.00091	0.930389
0.991808	0.892954	1.04283	0.975863
1.0351	0.948804	1.06169	1.0152
1.22257	1.17551	1.25321	1.21709
1.34663	1.29383	1.38901	1.34316
1.73878	1.70675	1.74812	1.73122
2.29353	2.18599	2.29401	2.25784
2.18837	1.93459	2.10721	2.07673
2.29037	2.14789	2.04097	2.15974
1.70708	1.61163	1.60926	1.64266
1.3022	1.20299	1.27975	1.26165
0.913194	0.816217	0.924853	0.884755
0.810061	0.721736	0.820016	0.783938
0.757865	0.648075	0.780674	0.728871
0.7668	0.668724	0.813197	0.749574
0.874829	0.799007	0.967205	0.880347
1.00958	0.922961	1.1347	1.02241
1.23734	1.15609	1.34971	1.24771
1.48777	1.29097	1.5386	1.43911
2.23743	1.54618	2.08592	1.95651
2.76233	1.61806	1.81955	2.06665
2.90218	1.49406	2.34377	2.24667
3.1031	1.7327	2.88303	2.57294
3.31949	1.90607	2.78136	2.66897
2.24706	1.64767	2.06966	1.98813
1.86054	1.44328	1.79772	1.70051
1.71681	1.50403	1.74958	1.65681
1.50825	1.40275	1.51506	1.47535
1.23561	1.10734	1.23696	1.1933
1.25887	1.09943	1.26515	1.20782
1.29785	1.18108	1.25368	1.2442
1.16206	1.00482	1.02777	1.06488
0.993495	0.875651	0.926592	0.931913
1.0626	1.00103	1.04759	1.03707
1.00307	0.95402	0.978107	0.978399
0.949132	0.903503	0.926638	0.926424
1.07467	1.02417	1.05648	1.05177
1.15734	1.05097	1.08802	1.09878
0.964143	0.887524	0.941581	0.931083
0.96191	0.861167	0.922229	0.915102
0.868997	0.778323	0.845083	0.830801
0.87709	0.805785	0.882084	0.854986
0.68047	0.66365	0.723718	0.689279
0.668415	0.639516	0.657617	0.655183
0.735536	0.71421	0.724557	0.724768
0.819405	0.79315	0.816554	0.809703
0.766922	0.713682	0.781867	0.754157
0.90463	0.834956	0.892956	0.877514
0.949438	0.880532	0.966011	0.931994
0.942928	0.866054	0.993516	0.934166
1.04056	0.931633	1.12288	1.03169
1.28738	1.2166	1.42073	1.30824
1.42836	1.36933	1.54809	1.44859
1.70928	1.69046	1.8257	1.74181
1.47189	1.39955	1.70996	1.52713
1.15656	1.08345	1.32959	1.18987
0.987252	0.881559	1.10229	0.990367
0.831272	0.718967	0.902543	0.817594
0.738751	0.618191	0.782781	0.713241
0.750034	0.619202	0.755095	0.70811
0.790956	0.670381	0.756617	0.739318
0.915827	0.881435	0.880532	0.892598
1.16857	0.971152	1.02745	1.05572
2.14646	1.29415	1.54601	1.6622
1.55753	1.38244	1.40485	1.44827
1.24902	0.916775	1.07017	1.07866
1.07235	0.892773	0.947151	0.970756
1.20299	0.79845	1.10541	1.03562
0.986446	0.770969	0.94232	0.899912
1.07745	0.830709	1.05238	0.986848
1.36402	0.907119	1.21659	1.16258
1.25139	0.846327	1.12225	1.07332
1.24476	0.959687	1.14787	1.11744
1.46196	1.09361	1.31081	1.2888
1.65219	1.09231	1.40957	1.38469
1.73595	1.32704	1.59266	1.55188
2.04153	1.7595	1.79632	1.86578
1.91984	1.29128	1.61381	1.60831
1.21483	0.896548	1.11074	1.07404
1.03182	0.842811	0.965041	0.946557
0.858225	0.789846	0.840807	0.829626
0.906997	0.866013	0.89862	0.890543
0.91652	0.809982	0.875496	0.867333
0.762589	0.699221	0.753613	0.738474
0.702295	0.728785	0.728298	0.719792
0.781613	0.778451	0.786326	0.78213
0.760088	0.715261	0.749832	0.741727
0.631682	0.651163	0.6573	0.646715
0.672471	0.692973	0.69864	0.688028
0.699488	0.658407	0.695631	0.684509
0.664416	0.631931	0.66796	0.654769
0.706567	0.706809	0.728936	0.714104
0.781816	0.744872	0.78528	0.770656
0.753443	0.696223	0.753926	0.734531
0.773605	0.730718	0.793752	0.766025
0.87809	0.842005	0.898382	0.872825
0.91395	0.828891	0.924343	0.889061
0.905091	0.806534	0.915647	0.875757
0.996388	0.906017	1.01778	0.973397
1.12275	1.02064	1.15406	1.09915
1.16368	1.01581	1.19818	1.12589
1.1845	1.04903	1.23498	1.15617
1.05162	0.899611	1.09068	1.01397
1.00705	0.868202	1.07739	0.984212
0.889315	0.803726	0.948937	0.880659
1.05993	0.897449	1.05478	1.00405
1.05174	0.841271	1.00664	0.966551
0.854515	0.788415	0.870649	0.83786
0.882894	0.822924	0.952482	0.8861
0.882198	0.771672	0.854495	0.836122
1.02286	0.891874	1.00324	0.972656
0.936709	0.775754	1.02761	0.913357
0.752679	0.63862	0.710428	0.700575
0.768437	0.644304	0.698679	0.703806
0.825525	0.681412	0.726077	0.744338
1.15418	1.15523	1.1018	1.13707
1.63052	1.51042	1.55503	1.56533
2.25427	1.92758	2.17086	2.11757
3.1211	2.82428	3.32389	3.08976
2.88566	3.04233	3.41087	3.11295
2.51255	2.88961	2.8408	2.74765
1.85536	1.93945	1.98403	1.92628
1.46746	1.39365	1.4168	1.42597
0.987776	0.889103	0.956258	0.944379
0.749513	0.658916	0.731187	0.713205
0.706199	0.657443	0.726143	0.696595
0.671796	0.605135	0.657669	0.644867
0.845438	0.720212	0.800866	0.788839
0.932743	0.821603	0.945833	0.900059
0.928188	0.878189	0.919531	0.908636
1.07509	1.07608	1.10136	1.08418
1.13604	0.982202	1.13258	1.0836
1.0288	0.900943	1.05577	0.99517
1.17318	0.997093	1.20781	1.12602
1.28379	1.09029	1.318	1.23069
1.37371	1.26069	1.45498	1.36313
1.73005	1.90667	1.86572	1.83415
1.80691	3.04433	2.01197	2.28774
1.67271	3.44871	1.87741	2.33294
1.48588	2.34646	1.66091	1.83109
1.62205	2.19889	1.84789	1.88961
1.62496	1.91878	1.78595	1.77656
1.49465	1.82307	1.833	1.71691
1.32902	2.05986	1.63964	1.67617
1.26811	1.62389	1.46103	1.45101
1.1655	1.37493	1.34514	1.29519
1.23241	1.54109	1.40895	1.39415
1.12706	1.2775	1.27368	1.22608
0.962425	0.902537	1.07239	0.979118
1.12298	1.13063	1.25776	1.17046
1.13114	1.09822	1.24949	1.15962
1.27079	1.2134	1.39025	1.29148
1.35924	1.26863	1.48591	1.37126
1.42169	1.28898	1.53705	1.41591
1.54945	1.39326	1.65781	1.53351
1.65932	1.44016	1.76143	1.6203
1.72054	1.56065	1.88088	1.72069
1.70733	1.5924	1.87622	1.72532
1.61802	1.98273	1.72544	1.7754
1.34746	1.20238	1.47836	1.34273
1.27178	1.18815	1.38666	1.2822
1.0851	0.99852	1.15857	1.08073
1.07526	0.994191	1.12737	1.06561
1.02064	0.934683	1.07825	1.01119
0.852576	0.794573	0.893527	0.846892
0.812852	0.795913	0.862924	0.823896
0.864217	0.816036	0.927487	0.869247
0.814406	0.756988	0.872994	0.814796
0.705992	0.698735	0.761419	0.722049
0.730227	0.715139	0.776877	0.740747
0.761816	0.68521	0.789698	0.745575
0.692449	0.633787	0.72962	0.685285
0.65016	0.636638	0.676046	0.654282
0.699646	0.635319	0.703433	0.679466
0.753931	0.656785	0.759696	0.723471
0.749674	0.672204	0.730837	0.717572
0.774214	0.703638	0.762717	0.746856
0.981325	0.910146	0.991478	0.960983
0.949981	0.821969	0.944121	0.905357
0.998199	0.87073	1.00897	0.959298
0.994055	0.875162	1.02064	0.963287
0.984531	0.863323	0.987203	0.945019
1.16008	1.01797	1.19861	1.12556
1.40633	1.38782	1.53421	1.44279
1.53694	1.66692	1.78741	1.66375
1.77096	1.81622	2.04696	1.87805
2.10786	2.17397	2.43678	2.23954
2.19308	2.39104	2.58827	2.3908
1.98627	2.20635	2.27659	2.1564
1.64982	1.67405	1.86506	1.72964
1.69169	1.68356	1.85728	1.74418
1.58842	1.58903	1.71847	1.63197
1.38169	1.32115	1.48391	1.39558
1.41206	1.32976	1.53419	1.42534
1.51902	1.49253	1.64042	1.55066
1.36154	1.32908	1.4682	1.38627
1.22818	1.1626	1.34851	1.24643
1.38729	1.32196	1.50984	1.40636
1.45318	1.50324	1.61826	1.5249
1.27365	1.41392	1.39426	1.36061
1.81211	1.55454	1.53672	1.63446
1.21588	1.07109	1.12528	1.13742
1.1322	1.00038	1.12032	1.0843
1.00763	0.885627	0.993561	0.962272
1.17244	1.01438	1.12775	1.10486
1.22867	1.03956	1.17145	1.14656
1.28949	1.10367	1.24236	1.21184
1.13962	0.976092	1.08387	1.06653
0.991566	0.861888	0.951733	0.935062
1.15172	1.00418	1.1044	1.08677
1.24212	1.11119	1.16146	1.17159
0.94397	0.852537	0.911838	0.902781
0.916975	0.875946	0.912629	0.90185
0.959382	0.931517	0.967406	0.952769
0.86826	0.904041	0.922893	0.898398
0.755345	0.787807	0.803943	0.782365
0.81675	0.815587	0.851464	0.827934
0.862609	0.894827	0.926086	0.894507
0.758108	0.820464	0.831306	0.803293
0.750165	0.764815	0.793441	0.769474
0.884288	0.875421	0.932276	0.897328
0.902188	0.936376	0.98492	0.941161
0.825958	0.840845	0.887172	0.851325
0.918987	0.886165	0.976319	0.927157
1.07041	1.04807	1.15872	1.0924
1.21235	1.17506	1.32394	1.23712
1.32799	1.3191	1.45736	1.36815
1.26553	1.24726	1.40061	1.30447
1.38582	1.42347	1.54832	1.45254
1.27699	1.31249	1.41787	1.33578
1.05871	1.06763	1.16601	1.09745
0.963256	0.998522	1.04881	1.00353
1.00417	1.02997	1.06428	1.03281
0.922146	0.959919	0.960802	0.947622
0.982024	1.03948	1.04774	1.02308
0.94843	1.02534	1.02936	1.00104
0.813896	0.908041	0.883118	0.868352
0.921943	1.00769	0.971572	0.967069
1.06538	1.13872	1.11106	1.10505
0.919308	1.00659	0.979713	0.968538
0.984926	1.06059	1.05429	1.03327
0.818072	0.896114	0.878801	0.864329
0.814896	0.876217	0.86959	0.853568
1.09425	1.14309	1.13492	1.12409
1.22237	1.24823	1.25474	1.24178
1.33444	1.32519	1.34716	1.3356
1.3421	1.33438	1.3558	1.3441
1.11276	1.13598	1.13805	1.12893
0.938362	0.933816	0.951959	0.941379
1.06678	0.985193	1.04822	1.0334
1.27977	1.10569	1.23746	1.20764
1.62726	1.36494	1.5949	1.52903
1.48743	1.21569	1.41828	1.3738
1.37831	1.07679	1.29993	1.25168
1.21798	0.963578	1.13959	1.10705
1.3643	1.10455	1.2638	1.24422
1.12601	0.89767	1.09402	1.03923
1.34174	1.05622	1.25693	1.21829
1.44614	1.15213	1.41645	1.33824
1.22859	0.973246	1.23195	1.1446
1.09788	0.871321	1.11385	1.02768
1.34849	1.12602	1.38337	1.28596
1.47168	1.25383	1.50909	1.41153
1.3301	1.1673	1.40031	1.29924
1.25751	1.10982	1.37319	1.24684
1.56537	1.3269	1.6596	1.51729
1.77267	1.23121	1.71524	1.57304
1.73374	1.17821	1.5923	1.50142
1.95734	1.16977	1.71548	1.6142
2.34754	1.15087	2.1897	1.89604
2.62732	1.05302	2.51749	2.06594
2.7381	1.32202	2.63469	2.2316
2.05337	1.35921	1.91422	1.7756
2.12391	1.51418	1.80992	1.81601
1.72951	1.21693	1.47484	1.47376
1.26723	0.891165	1.14868	1.10236
1.32849	1.02049	1.3204	1.22313
1.28675	1.01276	1.20649	1.16866
1.33282	1.22471	1.33055	1.29602
1.15768	1.16241	1.20778	1.17596
0.958146	0.901996	0.958121	0.939421
1.02022	1.05631	1.04966	1.04206
1.04757	1.22508	1.08819	1.12028
1.01145	1.27272	1.09923	1.1278
1.1114	1.4797	1.2743	1.28847
1.35595	1.41732	1.56058	1.44462
1.32505	1.49451	1.46548	1.42835
1.34071	1.64559	1.69754	1.56128
1.592	1.95271	2.14264	1.89578
1.6271	1.9862	2.28971	1.96767
1.58157	2.51838	2.64996	2.24997
1.69438	2.68347	2.89247	2.42344
2.12266	2.05366	2.22779	2.1347
2.28295	2.52403	2.45517	2.42072
2.53094	2.64086	3.27809	2.81663
3.19401	2.8475	3.214	3.08517
4.06802	2.78327	4.17239	3.67456
5.42053	4.88261	5.42056	5.24123
7.16196	6.02608	6.87713	6.68839
8.31764	7.23225	8.86752	8.13914
9.42302	9.08454	10.4862	9.6646
11.2022	10.6227	12.2297	11.3515
13.0533	12.5048	13.5904	13.0495
14.3738	13.7906	14.8566	14.3403
16.3991	15.3721	16.7207	16.1639
17.6488	16.9305	18.3343	17.6379

## Sheet: V682A-V684A
rep1	rep2	rep3	average
3.48985	3.05556	2.85816	3.13452
2.30453	2.10852	2.04658	2.15321
1.75824	1.69321	1.65112	1.70086
1.83821	1.68378	1.63429	1.71876
2.0069	1.85702	1.85867	1.90753
1.96408	1.76762	1.89214	1.87461
1.56087	1.50211	1.60777	1.55692
1.64548	1.67772	1.83328	1.71883
1.84989	1.81501	2.09231	1.91907
1.66226	1.61242	2.00497	1.75988
1.44188	1.42742	1.86136	1.57689
1.50316	1.49788	2.0564	1.68581
1.33845	1.38277	1.91376	1.545
1.49307	1.45439	2.34035	1.7626
1.70021	1.45792	2.60846	1.9222
1.64441	1.34236	2.45029	1.81235
1.81253	1.24886	2.43969	1.8337
2.05826	1.33429	2.46192	1.95149
2.24284	1.42006	2.45339	2.03876
2.15488	1.52213	2.56544	2.08082
2.18915	1.71652	2.69178	2.19915
1.51656	1.55954	2.14712	1.74107
1.29813	1.34118	1.85785	1.49905
1.30693	1.2842	1.91413	1.50176
1.1474	1.1117	1.7834	1.3475
1.15497	1.15272	1.8696	1.39243
1.20415	1.16469	1.98844	1.45243
1.13756	1.2337	1.78666	1.38597
1.38115	1.34086	2.07239	1.59813
1.58208	1.45511	2.12623	1.72114
1.9914	1.79126	2.55695	2.1132
2.6873	2.38766	2.96503	2.67999
2.38151	2.17102	2.9604	2.50431
2.44001	2.09522	2.76291	2.43271
1.84945	1.51643	2.44242	1.9361
1.43171	1.23125	2.19247	1.61847
1.0526	1.01186	1.65854	1.241
0.938616	0.969358	1.54961	1.15253
0.835903	1.01462	1.29554	1.04869
0.887644	1.03054	1.28814	1.06877
1.03419	1.19371	1.32461	1.18417
1.14911	1.29797	1.47291	1.30667
1.41681	1.57695	1.74784	1.58053
1.50378	1.70986	1.80975	1.67446
1.74207	2.02278	2.07608	1.94698
1.77069	1.99013	2.35888	2.0399
1.5594	1.85805	2.26229	1.89325
1.77252	2.18026	2.50248	2.15175
1.85614	2.49483	2.94012	2.43036
1.59397	2.05898	2.67214	2.10836
1.40582	1.81728	2.25251	1.8252
1.45123	1.7848	2.37596	1.87066
1.36314	1.62234	2.16297	1.71615
1.17612	1.43068	1.67421	1.42701
1.19368	1.52528	1.58734	1.43543
1.26438	1.50206	1.49638	1.42094
1.07266	1.30572	1.17315	1.18384
0.936324	1.0455	1.01606	0.999294
1.03167	1.00308	1.18861	1.07445
0.942944	0.940059	0.976405	0.953136
0.892955	0.999976	0.9108	0.934577
1.03828	1.06632	1.05237	1.05232
1.1102	1.07693	1.10197	1.09637
0.913628	0.901915	0.966362	0.927302
0.949389	0.836176	0.93995	0.908505
0.891967	0.722355	0.867751	0.827357
0.931804	0.762971	0.88693	0.860569
0.768146	0.624834	0.77969	0.724223
0.680241	0.634256	0.758479	0.690992
0.750654	0.750444	0.797316	0.766138
0.836668	0.82187	0.808404	0.822314
0.776373	0.810572	0.756345	0.781097
0.933883	0.932762	1.04817	0.971604
1.00519	1.04056	1.06579	1.03718
1.01821	1.08259	0.954263	1.01835
1.07852	1.24202	1.04443	1.12166
1.33557	1.50998	1.39298	1.41285
1.52883	1.67865	1.54724	1.58491
1.90029	1.88762	1.94386	1.91059
1.70256	1.83067	1.76207	1.7651
1.33193	1.51293	1.41676	1.42054
1.07532	1.26836	1.1429	1.16219
0.907186	1.13535	0.938309	0.993615
0.76562	0.972508	0.820564	0.852898
0.768714	0.945038	0.966148	0.8933
0.852504	0.925196	1.04289	0.940196
0.960165	0.909397	1.32534	1.06497
1.15008	0.961477	1.68435	1.2653
1.33065	0.896187	1.44815	1.225
1.64303	1.25024	1.75574	1.54967
2.04347	1.20131	1.85589	1.70022
1.62586	1.1362	1.43862	1.40022
1.45844	1.04227	1.28869	1.26313
1.10165	0.818633	1.04903	0.989771
1.11279	0.967206	1.19301	1.091
1.32109	1.13579	1.30857	1.25515
1.18445	1.01557	1.18134	1.12712
1.03639	0.96873	1.14453	1.04988
1.24727	1.15782	1.353	1.2527
1.40768	1.28111	1.43935	1.37605
1.46122	1.33053	1.57126	1.45434
1.67906	1.51595	1.94419	1.71307
1.37613	1.65645	1.49649	1.50969
1.05427	1.04874	1.15833	1.08711
0.961937	0.970762	1.08714	1.00661
0.85989	0.920443	1.00608	0.928805
0.967849	0.952009	1.04343	0.987763
0.948649	0.841439	1.06789	0.952659
0.814265	0.734981	0.970889	0.840045
0.833511	0.793523	0.904245	0.84376
0.89888	0.794764	0.957025	0.883556
0.828825	0.693254	0.946109	0.822729
0.752993	0.688514	0.812549	0.751352
0.814066	0.72711	0.795862	0.779013
0.800102	0.6742	0.802983	0.759095
0.74102	0.655731	0.770687	0.722479
0.81168	0.730505	0.81837	0.786852
0.865811	0.716348	0.835855	0.806005
0.788255	0.660115	0.795678	0.748016
0.821948	0.759208	0.797958	0.793038
0.945135	0.831585	0.880383	0.885701
0.950637	0.772101	0.903004	0.875247
0.91451	0.794784	0.891945	0.86708
1.02924	0.919614	0.939868	0.962909
1.16711	0.987978	1.06391	1.073
1.17728	1.00637	1.11362	1.09909
1.19877	1.0682	1.09617	1.12104
1.04129	0.961689	0.988555	0.997179
0.981206	0.996182	0.950838	0.976076
0.858466	0.914015	0.885097	0.885859
0.94326	0.963573	0.98003	0.962288
0.900824	1.0038	0.974734	0.959786
0.754709	0.943556	0.925773	0.874679
0.755914	1.02084	0.950296	0.909018
0.808925	0.841827	0.943913	0.864889
0.911771	0.819798	0.988022	0.90653
0.814824	0.702822	0.903957	0.807201
0.729454	0.636956	0.774401	0.713604
0.917748	0.661491	0.790885	0.790041
1.28427	0.769148	0.943854	0.999092
1.96401	1.36859	1.41789	1.5835
2.341	1.72777	1.98684	2.01853
2.60664	2.19254	2.3914	2.39686
3.49582	3.09522	3.38772	3.32625
3.55939	3.04459	3.10066	3.23488
3.03143	2.66356	2.78879	2.82792
2.47571	2.08516	2.07661	2.21249
1.9777	1.57007	1.66399	1.73725
1.26465	0.99371	1.15627	1.13821
0.83787	0.711791	0.848968	0.799543
0.781911	0.684872	0.819094	0.761959
0.649954	0.631295	0.75394	0.678396
0.755493	0.737746	0.910141	0.801127
0.911426	0.87343	0.903713	0.89619
0.833027	0.86961	0.857343	0.853327
1.0251	1.11429	1.00065	1.04668
1.05141	1.20217	1.05743	1.10367
0.973208	1.03418	0.997276	1.00156
1.12937	1.12678	1.09182	1.11599
1.2595	1.16706	1.17676	1.20111
1.35227	1.29266	1.21435	1.28643
1.68204	1.62453	1.52443	1.61033
1.79357	1.7813	1.60327	1.72605
1.66764	1.73321	1.48432	1.62839
1.46141	1.5865	1.33035	1.45942
1.58185	1.82711	1.47865	1.62921
1.57062	1.77876	1.60212	1.6505
1.49561	1.84117	1.58395	1.64024
1.35672	1.46771	1.71883	1.51442
1.30529	1.36751	1.40515	1.35932
1.14379	1.30633	1.22468	1.22494
1.20544	1.34684	1.37831	1.3102
1.1172	1.37391	1.33351	1.27487
0.966845	1.13692	1.1215	1.07509
1.12547	1.29602	1.19111	1.2042
1.126	1.35211	1.16265	1.21359
1.32378	1.46239	1.28756	1.35791
1.39995	1.55935	1.31228	1.42386
1.41211	1.60845	1.38096	1.46718
1.63787	1.66773	1.55319	1.6196
1.75726	1.76215	1.59028	1.70323
1.74996	1.8735	1.643	1.75549
1.71981	1.89748	1.49045	1.70258
1.57352	1.7523	1.41736	1.58106
1.35328	1.53807	1.22272	1.37136
1.2929	1.41097	1.17946	1.29444
1.11581	1.13345	0.991329	1.08019
1.06542	1.19079	1.00511	1.08711
0.983946	1.16613	0.994097	1.04806
0.833182	0.946631	0.870418	0.88341
0.840386	0.977204	0.874662	0.897417
0.87256	1.07294	0.925532	0.957011
0.783901	0.956399	0.866189	0.86883
0.710864	0.860501	0.814962	0.795442
0.751131	0.944115	0.851729	0.848991
0.737236	0.914331	0.873387	0.841651
0.661814	0.804403	0.845535	0.770584
0.663696	0.815151	0.825491	0.768113
0.699718	0.8475	0.882743	0.809987
0.756414	0.802704	0.930658	0.829925
0.763067	0.791702	0.889741	0.814837
0.795894	0.831195	0.961577	0.862889
1.02658	0.918764	1.19323	1.04619
0.959588	0.877131	1.13274	0.989821
1.0046	0.973328	1.19133	1.05642
0.99505	1.03105	1.15185	1.05932
0.965269	1.07982	1.11207	1.05238
1.17308	1.23311	1.26287	1.22302
1.45806	1.44946	1.58458	1.49737
1.56274	1.58714	1.62682	1.59223
1.77429	1.70926	1.80339	1.76231
2.13932	2.11266	2.24077	2.16425
2.23183	2.39867	2.57887	2.40312
1.97987	1.9805	2.23627	2.06555
1.66821	1.63362	1.79303	1.69829
1.73658	1.71185	1.75383	1.73409
1.60306	1.57053	1.61254	1.59538
1.37927	1.39003	1.41066	1.39332
1.43823	1.4401	1.43175	1.43669
1.53358	1.52593	1.51005	1.52319
1.36479	1.36987	1.37824	1.37097
1.2532	1.29965	1.2647	1.27252
1.42523	1.5046	1.38523	1.43835
1.50139	1.58506	1.52242	1.53629
1.3554	1.44616	1.40097	1.40084
1.68403	2.21147	1.78814	1.89454
1.19493	1.60179	1.29976	1.36549
1.13642	1.41139	1.29435	1.28072
0.996788	1.24631	1.20931	1.1508
1.12077	1.31106	1.38635	1.27273
1.15977	1.33958	1.45479	1.31805
1.22272	1.35758	1.51236	1.36422
1.08177	1.18149	1.33588	1.19971
0.945823	1.15983	1.1745	1.09338
1.08476	1.3497	1.3195	1.25132
1.16832	1.36704	1.31995	1.2851
0.913189	1.12972	1.09649	1.04647
0.964024	1.20477	1.08187	1.08356
1.01487	1.29404	1.13661	1.14851
1.00834	1.2687	1.0463	1.10778
0.87783	1.0902	0.941975	0.970002
0.905509	1.15442	1.01004	1.02332
0.999576	1.27234	1.05514	1.10902
0.913419	1.1263	0.927094	0.988938
0.86058	1.06512	0.909199	0.944966
0.997403	1.24308	1.04129	1.09393
1.05765	1.26787	1.01497	1.1135
0.929351	1.11996	0.94012	0.996476
0.993813	1.20611	1.01468	1.07154
1.14099	1.40608	1.126	1.22436
1.26583	1.52297	1.23154	1.34011
1.40353	1.64367	1.3083	1.45183
1.35299	1.53795	1.23126	1.37407
1.50007	1.65028	1.3349	1.49508
1.37861	1.60251	1.26306	1.41472
1.1556	1.35417	1.0785	1.19609
1.07867	1.21138	0.996777	1.09561
1.10443	1.14498	1.00448	1.08463
1.00543	1.03188	0.949861	0.995723
1.11388	1.10287	1.0038	1.07352
1.10387	1.15636	0.998461	1.08623
0.954448	1.03689	0.924101	0.971812
1.04113	1.09082	0.985787	1.03924
1.1964	1.24941	1.08005	1.17529
1.07569	1.19312	0.983909	1.08424
1.1505	1.29563	1.04971	1.16528
0.97615	1.10475	0.95764	1.01285
0.980604	1.02591	0.92145	0.97599
1.23657	1.2593	1.13086	1.20891
1.3506	1.40575	1.22451	1.32696
1.4614	1.48955	1.32825	1.4264
1.52837	1.62182	1.36938	1.50652
1.30445	1.47399	1.1867	1.32171
1.08273	1.18132	1.0757	1.11325
1.58126	1.25813	1.14844	1.32928
1.67966	1.31113	1.26382	1.4182
1.72675	1.62359	1.52124	1.62386
1.46535	1.53536	1.41768	1.4728
1.21561	1.34248	1.3053	1.2878
1.09911	1.26119	1.25747	1.20592
1.30463	1.04803	1.61902	1.32389
1.11649	1.00186	1.31039	1.14292
1.40438	1.18816	1.6628	1.41845
1.48038	1.3446	2.15408	1.65969
1.26527	1.16726	1.97314	1.46856
1.15119	1.02361	1.81131	1.3287
1.42521	1.51362	2.34265	1.76049
1.52917	1.50969	2.92239	1.98708
1.35796	1.52422	2.91796	1.93338
1.31213	1.52298	3.22366	2.01959
1.64515	2.37317	4.32591	2.78141
1.8825	2.80066	4.32117	3.00144
1.79728	4.01573	5.64668	3.8199
1.98141	4.62068	5.90234	4.16815
2.19823	5.52107	5.00719	4.24217
2.79033	7.58747	5.77593	5.38458
3.30059	8.14368	6.02067	5.82165
2.85309	5.67026	5.66215	4.7285
3.39685	3.64266	5.57057	4.20336
2.55571	1.66269	4.16367	2.79403
2.30207	1.28157	3.2845	2.28938
2.2509	1.02921	3.54587	2.27532
2.65423	1.13117	3.53809	2.44116
2.60385	1.20825	3.10037	2.30416
1.73279	0.991306	2.91001	1.87803
1.21618	0.898661	2.38417	1.49967
1.26773	1.07174	2.07098	1.47015
1.35846	1.11811	2.22488	1.56715
1.42592	1.24359	2.126	1.5985
1.78628	1.42756	2.5186	1.91081
1.42355	1.6117	2.57252	1.86925
2.19849	1.64745	2.75515	2.20036
2.33661	1.6416	3.41946	2.46589
2.69131	1.97755	3.49552	2.72146
3.08178	2.18434	3.36874	2.87829
4.02667	2.63312	2.70917	3.12299
4.04466	2.73524	3.39951	3.39314
3.06896	2.13842	2.89353	2.7003
3.30958	2.13942	3.77511	3.0747
3.49225	2.58359	3.79844	3.29143
3.29149	3.3904	3.74872	3.47687
4.10145	4.34018	3.46445	3.96869
5.8466	6.77711	4.83257	5.81876
6.94439	8.82152	7.12238	7.62943
8.36449	11.1645	8.91948	9.48283
10.0658	12.9073	9.63455	10.8692
11.3809	14.5301	11.4102	12.4404
13.0979	16.7377	13.8515	14.5624
14.2246	17.9747	15.2611	15.8201
16.0194	19.987	17.4027	17.803
17.7599	21.443	19.0613	19.4214
